# Supplementary material for: Analysis of the equine “cumulome” reveals major metabolic aberrations after maturation in vitro
Source: BMC Genomics. 2019 Jul 17;20:588. doi: 10.1186/s12864-019-5836-5 (PMC6637639; doi:10.1186/s12864-019-5836-5)
Supplement: Supplementary file 1 — Table S1. All 216 differentially expressed proteins (p ≤ 0.05; FC ≥ 2); 204 with unique UniProt IDs. Of these proteins, 95 were significantly underexpressed in the in vitro matured group, and 86 of these proteins were linked to a unique orthologous human UniProt ID (Fig. 1). In the in vitro group, 121 proteins (118 with unique orthologous human UniProt IDs) were significantly overexpressed. (XLSX 140 kb) [file 12864_2019_5836_MOESM1_ESM.xlsx]

## Sheet: All Significant (216)
													Normalized abundance																		Raw abundance
													InVitro								InVivo										InVitro								InVivo
Accession	Description	uniprotAcc	uniprot_geneName	eValue	Peptide count	Unique peptides	Confidence score	Anova (p)	Max fold change	Highest mean condition	Lowest mean condition		38_KOKV	36_KOKV	42_KOKV	41_KOKV	40_KOKV	34_KOKV	39_KOKV		11_KOK	12_KOK_B	06_KOK	12_KOK_A	15_KOK	14_KOK	10_KOK	08_KOK			38_KOKV	36_KOKV	42_KOKV	41_KOKV	40_KOKV	34_KOKV	39_KOKV		11_KOK	12_KOK_B	06_KOK	12_KOK_A	15_KOK	14_KOK	10_KOK	08_KOK
XP_005597852.1	PREDICTED: zinc phosphodiesterase ELAC protein 2 [Equus caballus] BLASTORTHO sp|Q9BQ52|RNZ2_HUMAN evalue=0	Q9BQ52	RNZ2_HUMAN	0	2	1	1.984	0.00147592	Infinity	InVitro	InVivo		366.225	689.218	0	3153.17	8143.89	6632.37	0		0	0	0	0	0	0	0	0			849.058	646.175	0	4554.56	12689.4	13453.6	0		0	0	0	0	0	0	0	0
XP_001491726.1;XP_005611424.1	PREDICTED: SLIT-ROBO Rho GTPase-activating protein 1 isoform X1 [Equus caballus] BLASTORTHO sp|Q7Z6B7|SRGP1_HUMAN evalue=0 [XP_001491726.1,XP_005611424.1]	Q7Z6B7	SRGP1_HUMAN	0	2	1	1.935	0.00976335	Infinity	InVitro	InVivo		1082.46	0	0	3654.44	4320.21	1689.34	0		0	0	0	0	0	0	0	0			2509.59	0	0	5278.61	6731.55	3426.78	0		0	0	0	0	0	0	0	0
XP_014596564.1	PREDICTED: LOW QUALITY PROTEIN: complement C3-like [Equus caballus] BLASTORTHO sp|P01024|CO3_HUMAN evalue=0	P01024	CO3_HUMAN	0	70	18	84.402	0.00500096	9274.92	InVivo	InVitro		2.41976	1752.33	144.137	0.582659	285.588	710.964	1928.45		0	4.41546e+06	3.31968e+06	2.00866e+07	1.83033e+07	1.64218e+06	3.28383e+06	87803.3			5.61	1642.89	67.8489	0.841615	444.991	1442.17	736.286		0	5.12629e+06	1.60267e+06	1.45074e+07	9.9217e+06	460973	3.3359e+06	94838
XP_014588352.1	PREDICTED: DNA polymerase theta [Equus caballus] BLASTORTHO sp|O75417|DPOLQ_HUMAN evalue=0	O75417	DPOLQ_HUMAN	0	2	1	1.967	0.00105887	3571.93	InVivo	InVitro		0.614036	0	0	1.27547	0	0	137.328		0	259383	17730.2	275911	12837.9	1665.79	514.401	271.565			1.42359	0	0	1.84233	0	0	52.4322		0	301141	8559.75	199276	6959.05	467.6	522.557	293.323
XP_001915589.1	PREDICTED: complement C3-like [Equus caballus] BLASTORTHO sp|P01024|CO3_HUMAN evalue=0	P01024	CO3_HUMAN	0	63	11	77.386	0.000753347	748.412	InVivo	InVitro		5383.53	902.108	26.8873	5175.34	4261.78	10837.5	533.285		1072.4	2.53378e+06	1.4086e+06	8.2639e+06	8.2703e+06	1.25792e+06	1.42423e+06	37031.3			12481.2	845.77	12.6565	7475.46	6640.51	21983.5	203.609		799.337	2.94168e+06	680041	5.96856e+06	4.48308e+06	353108	1.44681e+06	39998.1
XP_001505015.1	PREDICTED: tumor susceptibility gene 101 protein [Equus caballus] BLASTORTHO sp|Q99816|TS101_HUMAN evalue=0	Q99816	TS101_HUMAN	0	2	2	1.919	0.00118094	412.551	InVivo	InVitro		1434.66	988.1	3783.95	1711.98	690.244	7919.32	1230.11		821.184	2.06119e+06	466016	3.32059e+06	2.07809e+06	142243	293277	10598.9			3326.12	926.392	1781.2	2472.85	1075.51	16064.1	469.658		612.09	2.39301e+06	224983	2.39828e+06	1.12647e+06	39928.5	297928	11448
XP_005605484.1;XP_005605485.1	PREDICTED: serpin A3-8-like [Equus caballus] BLASTORTHO sp|P01011|AACT_HUMAN evalue=5.29283e-179 [XP_005605484.1,XP_005605485.1]	P01011	AACT_HUMAN	5.29283e-179	3	3	2.984	0.000785257	342.147	InVivo	InVitro		191.545	0	550.804	133.714	0	95.1004	804.361		536.217	313032	27274.7	259239	50142.6	16566.2	26548.7	935.808			444.078	0	259.277	193.141	0	192.909	307.107		399.683	363426	13167.6	187234	27180.8	4650.26	26969.6	1010.78
XP_001489400.1	PREDICTED: vitamin D-binding protein [Equus caballus] BLASTORTHO sp|P02774|VTDB_HUMAN evalue=0	P02774	VTDB_HUMAN	0	29	29	35.665	0.000303423	236.566	InVivo	InVitro		4289.85	11674.1	18019.3	17306	9563.45	47182.9	41015.2		13127.8	1.2628e+07	2.47008e+06	1.295e+07	8.57149e+06	1.35595e+06	2.05871e+06	250261			9945.62	10945	8482.16	24997.4	14901.3	95709.3	15659.7		9785.16	1.4661e+07	1.1925e+06	9.35306e+06	4.64635e+06	380625	2.09135e+06	270311
XP_001489154.4	PREDICTED: LOW QUALITY PROTEIN: fibronectin [Equus caballus] BLASTORTHO sp|P02751|FINC_HUMAN evalue=0	P02751	FINC_HUMAN	0	41	41	46.637	0.000280099	152.879	InVivo	InVitro		18959.9	52665.1	3916.12	8113.15	13660.6	12097.6	7597.72		8835.14	3.25491e+06	1.94873e+06	5.96002e+06	4.81804e+06	3.02543e+06	1.27871e+06	149173			43956.9	49376.1	1843.42	11718.9	21285.4	24539.6	2900.83		6585.49	3.7789e+06	940806	4.30459e+06	2.61171e+06	849260	1.29898e+06	161124
XP_001491539.1;XP_014587394.1;XP_014587022.1	PREDICTED: ceruloplasmin isoform X2 [Equus caballus] BLASTORTHO sp|P00450|CERU_HUMAN evalue=0 [XP_001491539.1,XP_014587394.1]	P00450	CERU_HUMAN	0	36	33	44.764	0.000465059	140.943	InVivo	InVitro		9833.97	52985	74606.1	7635.09	1080.82	5417.53	16430		14279.1	6.14231e+06	1.12724e+06	9.66968e+06	7.69322e+06	1.05415e+06	1.18259e+06	175817			22799.2	49676	35119	11028.4	1684.08	10989.3	6273.04		10643.3	7.13114e+06	544206	6.98387e+06	4.17026e+06	295906	1.20134e+06	189903
XP_005599972.1	PREDICTED: glutamine--fructose-6-phosphate aminotransferase [isomerizing] 1 [Equus caballus] BLASTORTHO sp|Q06210|GFPT1_HUMAN evalue=0	Q06210	GFPT1_HUMAN	0	17	13	17.783	0.00029332	101.179	InVivo	InVitro		2.93258e+06	3.36589e+06	491360	1.84168e+06	2.42929e+06	4.27527e+06	3.6253e+06		5.00807e+06	4.39953e+08	1.30241e+08	1.0719e+09	3.76454e+08	6.18425e+07	9.83705e+07	8.79451e+06			6.79892e+06	3.15569e+06	231296	2.66019e+06	3.78521e+06	8.67228e+06	1.38415e+06		3.7329e+06	5.10779e+08	6.28775e+07	7.74171e+08	2.04064e+08	1.73596e+07	9.99303e+07	9.49911e+06
XP_014597485.1	PREDICTED: Ig lambda chain V-I region BL2 [Equus caballus] BLASTORTHO sp|P06316|LV107_HUMAN evalue=1.60436e-52	P06316	LV107_HUMAN	1.60436e-52	7	7	8.885	2.46022e-05	95.5483	InVivo	InVitro		1.11835e+06	1.35824e+06	180923	657327	1.37325e+06	2.05778e+06	2.36002e+06		6.03012e+06	1.83112e+08	7.7356e+07	3.66216e+08	2.41619e+08	7.25522e+07	3.79521e+07	9.5077e+06			2.5928e+06	1.27341e+06	85165	949468	2.13974e+06	4.17415e+06	901063		4.4947e+06	2.12591e+08	3.73458e+07	2.64497e+08	1.30974e+08	2.03659e+07	3.85539e+07	1.02694e+07
XP_001497860.1	PREDICTED: haptoglobin [Equus caballus] BLASTORTHO sp|P00739|HPTR_HUMAN evalue=0	P00739	HPTR_HUMAN	0	22	22	29.803	0.000262815	83.9163	InVivo	InVitro		217467	340052	210961	569860	284162	148311	411843		637930	6.84007e+06	1.62295e+07	2.27877e+07	1.33812e+08	1.06707e+06	2.32253e+07	4.72698e+06			504177	318815	99304.7	823128	442768	300845	157243		475497	7.94123e+06	7.83527e+06	1.64583e+07	7.25352e+07	299535	2.35936e+07	5.1057e+06
XP_005609519.1;XP_014594824.1;XP_014594825.1;XP_014594826.1;XP_014594827.1	PREDICTED: maltase-glucoamylase, intestinal [Equus caballus] BLASTORTHO sp|O43451|MGA_HUMAN evalue=0 [XP_005609519.1,XP_014594824.1,XP_014594825.1,XP_014594826.1,XP_014594827.1]	O43451	MGA_HUMAN	0	4	4	3.983	0.00659186	77.7995	InVivo	InVitro		1.20221	0	0	401.792	0	0	1276.88		0	21565.8	4084.78	61614.3	55562.8	4666.6	1520.34	349.561			2.78722	0	0	580.363	0	0	487.518		0	25037.6	1972.04	44500.6	30118.9	1309.95	1544.45	377.567
XP_001492576.1;XP_014587106.1	PREDICTED: inter-alpha-trypsin inhibitor heavy chain H1 isoform X3 [Equus caballus] BLASTORTHO sp|P19827|ITIH1_HUMAN evalue=0 [XP_001492576.1,XP_014587106.1]	P19827	ITIH1_HUMAN	0	42	40	58.609	1.6807e-05	76.9144	InVivo	InVitro		586243	365918	421965	769781	553502	640384	306157		851105	2.72583e+07	8.16261e+07	6.06337e+07	4.42422e+07	4.93599e+07	4.77532e+07	8.58664e+06			1.35915e+06	343066	198630	1.1119e+06	862442	1.299e+06	116892		634393	3.16466e+07	3.94073e+07	4.37924e+07	2.39824e+07	1.38557e+07	4.85104e+07	9.27459e+06
XP_005602671.1	PREDICTED: angiotensinogen [Equus caballus] BLASTORTHO sp|P01019|ANGT_HUMAN evalue=0	P01019	ANGT_HUMAN	0	6	4	5.965	0.0131819	76.7231	InVivo	InVitro		1664.9	880.97	1429.14	7241.75	2784.71	991.272	447.839		618.88	1.16351e+06	13064.2	70481.5	56093	11861.4	35659.9	2595.66			3859.92	825.953	672.731	10460.3	4339.01	2010.77	170.986		461.298	1.35082e+06	6307.12	50904.9	30406.3	3329.57	36225.3	2803.62
XP_001492582.2;XP_005609671.1;XP_005609672.1;XP_005609676.1;XP_005609677.1;XP_005609678.1;XP_014594955.1;XP_014594956.1;XP_014594957.1;XP_014594958.1	PREDICTED: C4b-binding protein alpha chain [Equus caballus] BLASTORTHO sp|P04003|C4BPA_HUMAN evalue=0 [XP_001492582.2,XP_005609671.1,XP_005609672.1,XP_005609676.1,XP_005609677.1,XP_005609678.1,XP_014594955.1,XP_014594956.1,XP_014594957.1,XP_014594958.1]	P04003	C4BPA_HUMAN	0	7	6	7.834	0.000262856	73.5395	InVivo	InVitro		1810.87	1143.33	1853.05	2503.12	2361.29	493.883	186.992		3493.2	13288.9	116133	125746	492792	33747.1	78241.7	6639.19			4198.34	1071.93	872.279	3615.6	3679.26	1001.83	71.394		2603.74	15428.2	56066.3	90819.7	267128	9473.04	79482.3	7171.12
XP_014597486.1	PREDICTED: LOW QUALITY PROTEIN: Ig lambda chain V-I region BL2 [Equus caballus] BLASTORTHO sp|B9A064|IGLL5_HUMAN evalue=1.46319e-53	B9A064	IGLL5_HUMAN	1.46319e-53	10	9	13.938	0.000834057	72.8663	InVivo	InVitro		834730	802564	379333	837788	658140	951578	612878		1.4659e+06	1.21637e+08	1.13055e+07	2.40377e+08	3.29219e+07	4.21232e+06	7.9962e+06	2.87563e+06			1.93524e+06	752443	178562	1.21013e+06	1.02548e+06	1.93025e+06	233998		1.09264e+06	1.41219e+08	5.45805e+06	1.73611e+08	1.7846e+07	1.18243e+06	8.12299e+06	3.10602e+06
XP_001491754.3	PREDICTED: complement factor H isoform X1 [Equus caballus] BLASTORTHO sp|P08603|CFAH_HUMAN evalue=0	P08603	CFAH_HUMAN	0	19	12	18.782	0.0187184	70.1202	InVivo	InVitro		22444.2	5620.8	3715.1	4732.48	9745.09	17701.1	6840.23		5777.74	601803	669773	1.99123e+06	2.05287e+06	2464.26	333070	16657.4			52034.9	5269.78	1748.79	6835.77	15184.3	35906.2	2611.62		4306.59	698685	323352	1.43816e+06	1.1128e+06	691.736	338351	17992
XP_014584202.1	PREDICTED: Ig gamma-1 chain C region [Equus caballus] BLASTORTHO sp|P01857|IGHG1_HUMAN evalue=1.15891e-132	P01857	IGHG1_HUMAN	1.15891e-132	24	22	34.676	0.000530809	61.7288	InVivo	InVitro		1.17797e+06	1.86656e+06	1.68553e+06	1.02324e+06	866870	1.43147e+06	2.93386e+06		1.95301e+06	1.93138e+08	2.32055e+07	3.16496e+08	1.78405e+08	2.86563e+07	2.76735e+07	5.46966e+06			2.73101e+06	1.74999e+06	793421	1.47801e+06	1.35072e+06	2.90371e+06	1.12016e+06		1.45573e+06	2.2423e+08	1.12031e+07	2.28588e+08	9.67078e+07	8.04402e+06	2.81123e+07	5.90789e+06
XP_005599767.1	PREDICTED: transforming growth factor-beta-induced protein ig-h3, partial [Equus caballus] BLASTORTHO sp|Q15582|BGH3_HUMAN evalue=0	Q15582	BGH3_HUMAN	0	5	5	4.956	0.000483845	56.9192	InVivo	InVitro		943.554	1114.19	413.592	1057.58	634.625	206.854	730.64		668.468	79709.9	10657.8	125232	21854.7	81292.1	5680.8	6728.77			2187.54	1044.61	194.689	1527.61	988.843	419.598	278.96		498.26	92542.1	5145.35	90448.4	11846.8	22819.3	5770.88	7267.87
XP_003364583.1	PREDICTED: fibrinogen beta chain [Equus caballus] BLASTORTHO sp|P02675|FIBB_HUMAN evalue=0	P02675	FIBB_HUMAN	0	55	55	68.553	0.000445782	55.4633	InVivo	InVitro		372462	813928	953813	1.10748e+06	426463	385700	516860		666977	9.38899e+06	1.00629e+08	3.57983e+07	4.79953e+07	7.77925e+07	1.56884e+07	2.14197e+06			863520	763097	448984	1.59968e+06	664495	782383	197338		497149	1.09005e+07	4.85817e+07	2.58551e+07	2.60168e+07	2.18369e+07	1.59372e+07	2.31359e+06
XP_001498388.1	PREDICTED: plasma protease C1 inhibitor [Equus caballus] BLASTORTHO sp|P05155|IC1_HUMAN evalue=0	P05155	IC1_HUMAN	0	6	6	5.959	8.44282e-05	55.2728	InVivo	InVitro		15439.5	6471.62	4148.49	23820.1	3433.33	14974.1	8936.09		34646.2	1.19609e+06	513434	1.44463e+06	1.03008e+06	290755	339553	28929.7			35795	6067.46	1952.8	34406.7	5349.65	30374.6	3411.82		25824.4	1.38864e+06	247875	1.04337e+06	558373	81616.9	344937	31247.6
XP_014588282.1	PREDICTED: fetuin-B [Equus caballus] BLASTORTHO sp|Q9UGM5|FETUB_HUMAN evalue=9.97357e-155	Q9UGM5	FETUB_HUMAN	9.97357e-155	13	13	14.904	0.00706648	54.2286	InVivo	InVitro		21946.4	16650.7	38802.5	24498.8	27395.4	24518.2	26028.5		8143.87	3.93362e+06	341146	4.9068e+06	1.28682e+06	291603	337489	40075.7			50880.6	15610.9	18265.3	35387	42686.2	49734.5	9937.73		6070.24	4.56688e+06	164698	3.54391e+06	697546	81855.1	342840	43286.5
NP_001157490.1;XP_001504241.1	hemoglobin subunit beta [Equus caballus] BLASTORTHO sp|P68871|HBB_HUMAN evalue=6.37102e-88	P68871	HBB_HUMAN	6.37102e-88	21	21	35.841	0.00709957	52.6505	InVivo	InVitro		472125	1.13398e+06	1.77582e+06	6.72178e+06	2.11471e+06	420796	5.45948e+06		1.4496e+06	7.73269e+06	9.46977e+08	2.82555e+07	8.65925e+06	6.12674e+07	1.88205e+07	1.58727e+07			1.09458e+06	1.06316e+06	835922	9.7092e+06	3.29505e+06	853574	2.08444e+06		1.08049e+06	8.97755e+06	4.5718e+08	2.04074e+07	4.69392e+06	1.71982e+07	1.91189e+07	1.71444e+07
XP_014596179.1	PREDICTED: alpha-2-macroglobulin-like [Equus caballus] BLASTORTHO sp|P01023|A2MG_HUMAN evalue=0	P01023	A2MG_HUMAN	0	16	14	15.841	0.0147627	49.65	InVivo	InVitro		5077.6	463.588	1820.04	14739.9	3686.98	8049.12	1345.69		1436.38	220548	427800	889288	382716	59098.6	13187.6	2302.98			11771.9	434.636	856.738	21290.8	5744.89	16327.4	513.789		1070.65	256054	206533	642283	207459	16589.4	13396.7	2487.49
XP_014594908.1	PREDICTED: zona pellucida sperm-binding protein 3 receptor-like [Equus caballus] BLASTORTHO sp|P04003|C4BPA_HUMAN evalue=1.05809e-176	P04003	C4BPA_HUMAN	1.05809e-176	2	1	1.985	0.000702447	48.6166	InVivo	InVitro		2689.6	2586	3129.32	4651.5	3263.05	628.157	318.88		7360.85	14880.5	361757	109288	398041	8602.33	45860.2	13568.2			6235.58	2424.5	1473.05	6718.8	5084.33	1274.2	121.749		5486.59	17276	174648	78932.4	215766	2414.74	46587.4	14655.2
XP_001503846.1	PREDICTED: apolipoprotein A-II [Equus caballus] BLASTORTHO sp|P02652|APOA2_HUMAN evalue=1.33888e-45	P02652	APOA2_HUMAN	1.33888e-45	4	3	5.982	0.0030298	48.4437	InVivo	InVitro		4679.94	2512	9384.57	11334.5	6720.7	3277.4	991.743		2491.43	803722	339892	702588	194239	33695.8	62341.5	14743.2			10850	2355.12	4417.56	16371.9	10471.9	6648.11	378.65		1857.05	933110	164092	507440	105291	9458.65	63330	15924.4
NP_001157357.1;XP_005607059.1	fatty acid-binding protein, heart [Equus caballus] BLASTORTHO sp|P05413|FABPH_HUMAN evalue=1.23247e-87 [NP_001157357.1,XP_005607059.1]	P05413	FABPH_HUMAN	1.23247e-87	2	2	1.994	0.000837625	46.9615	InVitro	InVivo		24982.8	3545.88	44878	26433.6	51493.4	16948.1	4046.38		28.0529	0	334.804	1083.12	312.274	323.99	1210.33	901.215			57920.3	3324.44	21125.2	38181.6	80234.7	34378.8	1544.92		20.91	0	161.636	782.278	169.274	90.9463	1229.52	973.419
XP_003365492.1	PREDICTED: heparin cofactor 2 [Equus caballus] BLASTORTHO sp|P05546|HEP2_HUMAN evalue=0	P05546	HEP2_HUMAN	0	6	6	6.979	0.0028465	46.2044	InVivo	InVitro		10480.9	10646.5	7490.96	47181.1	54281.5	33973	686.98		6213.26	2.91095e+06	634416	2.47176e+06	1.51141e+06	781208	310375	72818.1			24298.9	9981.62	3526.19	68150.1	84578.9	68913.3	262.291		4631.21	3.37957e+06	306282	1.78522e+06	819288	219291	315297	78652.2
zz|FGCZCont0255_P12763|FETUA_BOVIN	blastpHomologue_0.0				9	9	10.869	0.00749074	45.921	InVitro	InVivo		335134	1.34171e+07	119706	211568	215109	5.90546e+06	103085		41538.6	97050.5	96179	74630.2	41431.6	64501.9	56609.6	33452.3			776978	1.25792e+07	56348.8	305597	335172	1.19791e+07	39358.2		30961.9	112674	46433.1	53901.3	22458.8	18106.1	57507.2	36132.5
XP_001916967.1	PREDICTED: inter-alpha-trypsin inhibitor heavy chain H2 [Equus caballus] BLASTORTHO sp|P19823|ITIH2_HUMAN evalue=0	P19823	ITIH2_HUMAN	0	24	23	29.836	7.05834e-05	45.4024	InVivo	InVitro		307951	240509	126010	100052	178316	149443	228091		197885	4.01129e+06	1.34047e+07	1.17758e+07	1.70823e+07	5.68441e+06	1.46963e+07	2.17831e+06			713956	225489	59316.1	144519	277844	303141	87085.8		147498	4.65705e+06	6.47152e+06	8.50501e+06	9.25978e+06	1.59565e+06	1.49294e+07	2.35283e+06
XP_003363176.1	PREDICTED: tetranectin [Equus caballus] BLASTORTHO sp|P05452|TETN_HUMAN evalue=1.95987e-127	P05452	TETN_HUMAN	1.95987e-127	3	3	2.991	0.0358321	44.5152	InVivo	InVitro		2059.54	7821.49	18931.4	1116.18	3331.12	835.159	1074.66		3324.63	968851	4394.24	607457	175323	8981.28	18977.2	1922.86			4774.86	7333.03	8911.48	1612.25	5190.39	1694.1	410.307		2478.1	1.12482e+06	2121.44	438732	95037.3	2521.11	19278.1	2076.92
XP_001496026.2	PREDICTED: plasma serine protease inhibitor [Equus caballus] BLASTORTHO sp|P05154|IPSP_HUMAN evalue=0	P05154	IPSP_HUMAN	0	2	2	1.994	0.0312544	44.2057	InVivo	InVitro		1506.55	1437.3	0	396.375	102.269	395.049	0		344.151	103101	827.759	70280.7	10273.9	2015.34	6988.76	43.6128			3492.79	1347.53	0	572.539	159.352	801.346	0		256.521	119699	399.624	50759.8	5569.17	565.72	7099.57	47.107
XP_005607860.1	PREDICTED: fibrinogen alpha chain [Equus caballus] BLASTORTHO sp|P02671|FIBA_HUMAN evalue=0	P02671	FIBA_HUMAN	0	31	31	37.757	0.000892533	43.2475	InVivo	InVitro		249303	628434	896455	686956	272093	286598	491019		420888	8.97901e+06	4.14992e+07	1.9659e+07	2.6658e+07	6.73831e+07	7.90067e+06	1.02684e+06			577987	589188	421984	992266	423963	581357	187472		313720	1.04245e+07	2.00349e+07	1.41986e+07	1.44505e+07	1.89149e+07	8.02595e+06	1.10911e+06
XP_014595410.1	PREDICTED: histone H2A type 2-B [Equus caballus] BLASTORTHO sp|Q8IUE6|H2A2B_HUMAN evalue=3.27352e-90	Q8IUE6	H2A2B_HUMAN	3.27352e-90	2	1	1.994	0.0358874	42.267	InVitro	InVivo		448768	2554.85	3169.81	65984.5	530062	805634	3007.99		897.003	15965.5	4938.67	8971.13	4912.8	1165.9	1381.8	12037.5			1.04043e+06	2395.29	1492.11	95310.4	825918	1.63421e+06	1148.46		668.604	18535.8	2384.28	6479.35	2663.08	327.275	1403.71	13001.9
XP_014596181.1;XP_014596182.1	PREDICTED: alpha-2-macroglobulin isoform X1 [Equus caballus] BLASTORTHO sp|P01023|A2MG_HUMAN evalue=0 [XP_014596181.1,XP_014596182.1]	P01023	A2MG_HUMAN	0	24	20	24.748	0.0143713	40.9191	InVivo	InVitro		21513.5	7387.9	1609.83	12413.7	6976.54	27376.7	9889.18		2945.65	804432	304186	1.71659e+06	932274	173350	137448	5130.2			49877.2	6926.52	757.787	17930.9	10870.5	55532.8	3775.72		2195.62	933935	146855	1.2398e+06	505358	48660.6	139627	5541.22
XP_014588260.1	PREDICTED: alpha-1B-glycoprotein [Equus caballus] BLASTORTHO sp|P04217|A1BG_HUMAN evalue=8.8621e-132	P04217	A1BG_HUMAN	8.8621e-132	14	14	20.914	0.000848229	40.2771	InVivo	InVitro		602457	707223	580199	715364	845441	784199	814994		509224	2.97313e+07	1.5797e+07	7.58051e+07	8.67036e+07	7.0507e+06	1.40972e+07	2.75686e+06			1.39674e+06	663056	273114	1.0333e+06	1.31733e+06	1.59073e+06	311167		379563	3.45176e+07	7.62646e+06	5.47498e+07	4.69994e+07	1.97918e+06	1.43207e+07	2.97773e+06
XP_001914764.2	PREDICTED: LOW QUALITY PROTEIN: coatomer subunit alpha [Equus caballus] BLASTORTHO sp|P53621|COPA_HUMAN evalue=0	P53621	COPA_HUMAN	0	38	38	40.553	0.00136048	38.4156	InVivo	InVitro		686817	1.20452e+06	425697	974905	732218	1.12443e+06	543456		819182	7.18429e+07	1.56412e+07	1.3339e+08	1.38223e+07	3.0947e+06	7.22081e+06	4.0705e+06			1.59232e+06	1.1293e+06	200386	1.40819e+06	1.14091e+06	2.28088e+06	207493		610598	8.34086e+07	7.55124e+06	9.63398e+07	7.49266e+06	868704	7.33531e+06	4.39663e+06
XP_001488384.1	PREDICTED: protein AMBP [Equus caballus] BLASTORTHO sp|P02760|AMBP_HUMAN evalue=0	P02760	AMBP_HUMAN	0	11	11	12.861	0.00027987	37.145	InVivo	InVitro		2312.22	49297.8	20997	6405.17	9898.76	6578.07	34264.4		9869.13	977993	584427	836951	1.60142e+06	258077	407299	832177			5360.67	46219.1	9883.83	9251.87	15423.8	13343.5	13082.2		7356.21	1.13544e+06	282149	604483	868083	72444	413757	898850
XP_001914833.2	PREDICTED: fibrinogen gamma chain [Equus caballus] BLASTORTHO sp|P02679|FIBG_HUMAN evalue=0	P02679	FIBG_HUMAN	0	38	38	52.641	0.000408909	35.9985	InVivo	InVitro		674444	1.02934e+06	1.29426e+06	2.01267e+06	722576	1.13909e+06	634221		1.28412e+06	1.80836e+07	1.22089e+08	2.8231e+07	4.32791e+07	7.17195e+07	2.17434e+07	2.40036e+06			1.56364e+06	965061	609241	2.90718e+06	1.12589e+06	2.31061e+06	242147		957150	2.09949e+07	5.8942e+07	2.03897e+07	2.34603e+07	2.01322e+07	2.20882e+07	2.59268e+06
XP_014592455.1	PREDICTED: fibulin-1 [Equus caballus] BLASTORTHO sp|P23142|FBLN1_HUMAN evalue=0	P23142	FBLN1_HUMAN	0	6	6	5.955	1.85615e-06	35.3981	InVivo	InVitro		20226.9	62964.2	15430.8	9689.72	28480.9	33472.3	14959.5		85065.1	530003	1.24528e+06	1.23497e+06	685352	600020	1.21035e+06	1.9022e+06			46894.1	59032	7263.65	13996.2	44377.7	67897.7	5711.58		63405.4	615326	601193	891952	371508	168430	1.22954e+06	2.0546e+06
NP_001108005.1	alpha-1-antiproteinase 2 precursor [Equus caballus] BLASTORTHO sp|P01009|A1AT_HUMAN evalue=0	P01009	A1AT_HUMAN	0	16	9	20.905	0.000877883	34.9961	InVivo	InVitro		199899	124399	91950.4	201890	192613	292318	193500		230764	1.3895e+07	1.14877e+06	2.0777e+07	1.01043e+07	3.49035e+06	1.71516e+06	495621			463447	116630	43283.4	291617	300121	592960	73878.7		172006	1.61319e+07	554601	1.50061e+07	5.47721e+06	979765	1.74236e+06	535329
XP_001501062.3	PREDICTED: alanine--tRNA ligase, cytoplasmic isoform X1 [Equus caballus] BLASTORTHO sp|P49588|SYAC_HUMAN evalue=0	P49588	SYAC_HUMAN	0	15	14	15.735	0.0125105	34.6109	InVivo	InVitro		214982	211380	73882	336966	258797	229057	193662		51640.4	5.64946e+06	1.96537e+06	2.38898e+07	2.38855e+07	1.00432e+06	3.28214e+06	345565			498415	198179	34778.2	486727	403245	464637	73940.8		38491.5	6.55895e+06	948840	1.72542e+07	1.29476e+07	281919	3.33418e+06	373252
XP_005604353.1	PREDICTED: complement component C7 [Equus caballus] BLASTORTHO sp|P10643|CO7_HUMAN evalue=0	P10643	CO7_HUMAN	0	7	7	6.955	0.00426683	33.9231	InVivo	InVitro		10184.9	5991.07	4310.48	18488.2	19685.1	13175.9	6573.77		5933.47	1.28372e+06	77048.3	1.2845e+06	100992	93553	166939	27178.9			23612.8	5616.92	2029.06	26705.1	30672.4	26727	2509.88		4422.66	1.49038e+06	37197.2	927726	54744.8	26261	169586	29356.4
XP_001492602.1	PREDICTED: complement factor B [Equus caballus] BLASTORTHO sp|P00751|CFAB_HUMAN evalue=0	P00751	CFAB_HUMAN	0	26	25	25.545	0.0075602	33.8501	InVivo	InVitro		27678.7	34207.1	994.448	28303.2	56369.4	19895.1	11404.6		25713.7	2.34962e+06	293817	2.25141e+06	1.44433e+06	189079	354868	10222.8			64170.4	32070.9	468.112	40882.2	87832.2	40356.6	4354.33		19166.3	2.72787e+06	141848	1.62607e+06	782927	53075.9	360495	11041.8
XP_005605481.1	PREDICTED: alpha-1-antiproteinase 2-like [Equus caballus] BLASTORTHO sp|P01009|A1AT_HUMAN evalue=0	P01009	A1AT_HUMAN	0	14	4	20.909	0.0011657	33.4524	InVivo	InVitro		138928	889328	85196.9	186287	206746	404778	261164		276706	2.38863e+07	2.81828e+06	3.28081e+07	1.49797e+07	4.48814e+06	3.10036e+06	697189			322092	833788	40104.4	269080	322143	821081	99713.1		206250	2.77317e+07	1.3606e+06	2.36955e+07	8.12002e+06	1.25985e+06	3.14952e+06	753047
NP_001271464.1	immunoglobulin J chain precursor [Equus caballus] BLASTORTHO sp|P01591|IGJ_HUMAN evalue=1.37693e-91	P01591	IGJ_HUMAN	1.37693e-91	4	4	3.981	0.00171695	32.6647	InVivo	InVitro		41936.7	47343.5	61805.3	51341.6	32390.7	51639.1	83758.6		35812.9	1.59667e+06	4.89878e+06	4.76464e+06	1.32399e+06	294534	772569	133568			97226.5	44386.9	29093.4	74159.8	50469.8	104749	31979.2		26694.1	1.85371e+06	2.36503e+06	3.44124e+06	717694	82677.7	784819	144270
XP_001496277.1;XP_014595504.1;XP_014595513.1	PREDICTED: membrane primary amine oxidase isoform X2 [Equus caballus] BLASTORTHO sp|Q16853|AOC3_HUMAN evalue=0 [XP_001496277.1,XP_014595504.1]	Q16853	AOC3_HUMAN	0	5	4	6.89	0.00681107	31.2148	InVivo	InVitro		13700.8	10511.9	13843.2	72045.9	15216.9	8058.74	9174.29		20199	1.44103e+06	237975	2.51599e+06	540696	224045	97225.3	8235.06			31764	9855.4	6516.37	104066	23710.3	16346.9	3502.77		15055.8	1.67301e+06	114889	1.81716e+06	293095	62890.9	98766.9	8894.84
XP_001499728.1	PREDICTED: beta-2-glycoprotein 1 [Equus caballus] BLASTORTHO sp|P02749|APOH_HUMAN evalue=0	P02749	APOH_HUMAN	0	14	14	18.831	0.00017758	30.7422	InVivo	InVitro		52999.2	103075	224027	56537	57408.9	104511	107763		91275.2	4.15611e+06	2.01359e+06	8.40952e+06	5.91084e+06	2.08626e+06	1.43997e+06	708317			122874	96637.7	105455	81664.1	89452	211999	41144.3		68034.3	4.82519e+06	972117	6.07373e+06	3.20409e+06	585629	1.4628e+06	765066
XP_005611649.1	PREDICTED: apolipoprotein A-I [Equus caballus] BLASTORTHO sp|P02647|APOA1_HUMAN evalue=7.88434e-149	P02647	APOA1_HUMAN	7.88434e-149	35	32	42.676	0.000775914	30.68	InVivo	InVitro		307365	307429	405471	515510	484007	463989	1.14594e+06		478519	4.51639e+07	9.32154e+06	4.90246e+07	1.11438e+07	4.17438e+06	6.31459e+06	1.6465e+06			712597	288230	190866	744622	754157	941189	437522		356676	5.24346e+07	4.50024e+06	3.54077e+07	6.04074e+06	1.17178e+06	6.41471e+06	1.77842e+06
NP_001075972.1	serum albumin precursor [Equus caballus] BLASTORTHO sp|P02768|ALBU_HUMAN evalue=0	P02768	ALBU_HUMAN	0	87	69	139.953	0.000289149	29.1654	InVivo	InVitro		6.36896e+06	1.86498e+07	1.40602e+07	8.70238e+06	9.48695e+06	1.28859e+07	3.00661e+07		1.95887e+07	9.72647e+08	2.53609e+08	1.27558e+09	4.78419e+08	1.63427e+08	1.21856e+08	5.54108e+07			1.47658e+07	1.74851e+07	6.61851e+06	1.25701e+07	1.47821e+07	2.61386e+07	1.14793e+07		1.46009e+07	1.12923e+09	1.22437e+08	9.2128e+08	2.59336e+08	4.5875e+07	1.23788e+08	5.98502e+07
XP_001495232.1	PREDICTED: transthyretin [Equus caballus] BLASTORTHO sp|P02766|TTHY_HUMAN evalue=1.73163e-85	P02766	TTHY_HUMAN	1.73163e-85	7	7	9.888	0.00189835	29.0802	InVivo	InVitro		69533.4	83714.8	175317	121522	90671.9	118859	137816		115414	1.09016e+07	732704	8.03809e+06	3.44036e+06	2.40201e+06	668350	203784			161207	78486.7	82526.1	175531	141281	241102	52618.4		86027.1	1.26566e+07	353733	5.80546e+06	1.86491e+06	674262	678948	220111
XP_014588130.1	PREDICTED: LOW QUALITY PROTEIN: pentraxin-related protein PTX3 [Equus caballus] BLASTORTHO sp|P26022|PTX3_HUMAN evalue=1.28119e-139	P26022	PTX3_HUMAN	1.28119e-139	3	3	2.991	0.00582993	28.8474	InVivo	InVitro		117051	4207.3	6095.75	7080.34	46610.8	19580.8	9891.03		3112.15	192774	1.20039e+06	662520	1.17915e+06	302683	3.25404e+06	145762			271373	3944.55	2869.43	10227.1	72626.8	39719.1	3776.42		2319.72	223807	579523	478501	639181	84965.3	3.30563e+06	157440
XP_014588142.1	PREDICTED: histidine-rich glycoprotein [Equus caballus] BLASTORTHO sp|P04196|HRG_HUMAN evalue=1.25393e-116	P04196	HRG_HUMAN	1.25393e-116	21	21	26.879	0.00194054	27.2441	InVivo	InVitro		113104	335913	334988	108610	147859	196742	443289		278862	2.15824e+07	1.90996e+06	1.94657e+07	5.6678e+06	1.6329e+06	1.29811e+06	488633			262222	314935	157687	156881	230387	399086	169249		207857	2.50569e+07	922086	1.4059e+07	3.07234e+06	458368	1.3187e+06	527781
XP_001495905.2	PREDICTED: alpha-1-antiproteinase 2-like [Equus caballus] BLASTORTHO sp|P01009|A1AT_HUMAN evalue=0	P01009	A1AT_HUMAN	0	22	16	28.805	0.00128473	27.2081	InVivo	InVitro		144187	804664	106745	159761	192779	365451	316828		263712	1.72075e+07	2.79075e+06	2.34741e+07	9.5668e+06	8.80397e+06	2.39372e+06	500806			334284	754412	50247.7	230764	300380	741308	120966		196565	1.99777e+07	1.34731e+06	1.69541e+07	5.18588e+06	2.47134e+06	2.43167e+06	540929
XP_001500932.2;XP_001500336.2;XP_001500971.1;XP_001500212.1;XP_001916998.1;XP_014592637.1	PREDICTED: (A [Equus caballus] BLASTORTHO sp|Q04828|AK1C1_HUMAN evalue=0	Q04828	AK1C1_HUMAN	0	3	2	2.966	0.000555377	27.1663	InVitro	InVivo		20900	77924.1	529968	15335.9	23727.8	12696	20608.2		2497.2	632.55	2038.28	1462.85	1990.89	7171.21	5442.24	8261.75			48454.8	73057.7	249469	22151.7	36971.5	25753.5	7868.25		1861.35	734.382	984.039	1056.54	1079.2	2013.01	5528.53	8923.67
XP_005600608.1;XP_014587103.1	PREDICTED: inter-alpha-trypsin inhibitor heavy chain H4 isoform X1 [Equus caballus] BLASTORTHO sp|Q14624|ITIH4_HUMAN evalue=0 [XP_005600608.1,XP_014587103.1]	Q14624	ITIH4_HUMAN	0	20	20	21.806	0.0110502	26.9149	InVivo	InVitro		13028.5	32092.3	8258.29	19679.4	15888	10125.2	32777.5		26377.6	1.52698e+06	94652.1	1.37197e+06	716020	52640.1	259478	7550.54			30205.4	30088.1	3887.39	28425.7	24756	20538.6	12514.5		19661.3	1.7728e+06	45696	990898	388133	14776.4	263592	8155.48
NP_001078901.1	blastpHomologue_2.0e-99		HBA_HUMAN		2	2	4.985	0.0152645	25.5775	InVivo	InVitro		400800	1.41802e+06	2.10483e+06	2.10656e+06	949564	584614	2.94412e+06		1.44526e+06	2.8068e+06	2.47556e+08	8.08114e+06	3.20962e+06	3.42756e+07	5.78727e+06	4.01663e+06			929217	1.32946e+06	990797	3.0428e+06	1.47957e+06	1.18587e+06	1.12407e+06		1.07726e+06	3.25866e+06	1.19515e+08	5.83656e+06	1.73984e+06	9.62141e+06	5.87903e+06	4.33844e+06
NP_001296118.1	G1/S-specific cyclin-D2 [Equus caballus] BLASTORTHO sp|P30279|CCND2_HUMAN evalue=0	P30279	CCND2_HUMAN	0	2	2	1.922	0.00319079	23.5265	InVitro	InVivo		1546.72	104.832	338.672	6858.15	13678.9	998.942	1646.74		13.8737	172.6	133.542	33.1615	147.918	445.321	135.443	140.98			3585.92	98.2847	159.421	9906.17	21313.8	2026.33	628.731		10.3411	200.386	64.4714	23.9507	80.1822	125.005	137.59	152.275
XP_001504739.1;XP_005599689.1	PREDICTED: transcription factor BTF3 isoform X1 [Equus caballus] BLASTORTHO sp|P20290|BTF3_HUMAN evalue=5.90578e-149	P20290	BTF3_HUMAN	5.90578e-149	2	2	1.994	4.68567e-05	22.5933	InVitro	InVivo		126417	23731.7	84381.1	39705.8	182263	24074.4	8736.99		4840.65	2265.98	2205.18	994.615	1118.92	4507.2	8143.56	675.05			293086	22249.6	39720.3	57352.6	283993	48834.4	3335.81		3608.1	2630.77	1064.61	718.355	606.535	1265.2	8272.68	729.134
XP_005609141.1	PREDICTED: LOW QUALITY PROTEIN: secreted frizzled-related protein 4 [Equus caballus] BLASTORTHO sp|Q6FHJ7|SFRP4_HUMAN evalue=0	Q6FHJ7	SFRP4_HUMAN	0	4	4	4.961	2.90275e-05	22.5456	InVitro	InVivo		275250	240426	226724	242528	176575	971660	34655.7		13236.6	38209.6	29113.7	10258.3	6427.75	2112.14	6075.92	4454.84			638141	225411	106725	350316	275131	1.97099e+06	13231.7		9866.22	44360.8	14055.5	7408.96	3484.29	592.893	6172.26	4811.75
XP_005601929.1	PREDICTED: alpha-2-HS-glycoprotein [Equus caballus] BLASTORTHO zz|FGCZCont0255_P12763|FETUA_BOVIN blastpHomologue_0.0 evalue=5.98799e-174	FGCZCont0255_P12763	FETUA_BOVIN blastpHomologue_0.0	5.98799e-174	10	10	11.915	0.0203658	20.8145	InVivo	InVitro		82458.9	117638	143392	148055	118012	89115.9	256118		62605.3	1.42689e+07	405869	745615	4.03695e+06	225843	2.72748e+06	239275			191173	110291	67498.1	213856	183881	180769	97786.6		46664.4	1.6566e+07	195945	538516	2.18831e+06	63395.6	2.77073e+06	258445
XP_001504173.3	PREDICTED: LOW QUALITY PROTEIN: vitronectin [Equus caballus] BLASTORTHO sp|P04004|VTNC_HUMAN evalue=0	P04004	VTNC_HUMAN	0	3	3	3.978	0.000735497	19.8344	InVivo	InVitro		18511.2	135354	87121.1	22969.5	113135	155982	71007.5		174151	3.9374e+06	1.30693e+06	4.2535e+06	2.7898e+06	172754	746525	312173			42916.5	126901	41010.1	33178	176282	316405	27110.9		129808	4.57126e+06	630959	3.07206e+06	1.51227e+06	48493.1	758362	337184
NP_001093235.1;XP_005603768.1	7-51 putative nonclassical MHC class I antigen precursor [Equus caballus] BLASTORTHO sp|P01891|1A68_HUMAN evalue=0	P01891	1A68_HUMAN	0	5	1	4.98	0.00787109	17.6741	InVivo	InVitro		1320.61	2886.53	0	49.0912	51208	3406.25	12858.9		4571.55	45298.6	381804	59972.2	523162	116890	279550	37608.2			3061.72	2706.26	0	70.9092	79790	6909.48	4909.55		3407.52	52591	184327	43314.6	283590	32811.9	283982	40621.3
XP_001915426.4;XP_014597487.1	PREDICTED: T-cell surface glycoprotein CD8 alpha chain-like [Equus caballus] BLASTORTHO sp|P06316|LV107_HUMAN evalue=2.56317e-49 [XP_001915426.4,XP_014597487.1]	P06316	LV107_HUMAN	2.56317e-49	7	7	8.891	0.00469161	17.2226	InVivo	InVitro		48496.6	133564	72568.7	59134.5	40985.4	59503.2	50008.5		55693.2	1.20029e+06	399187	3.52064e+06	2.94859e+06	357331	596193	60101.8			112435	125222	34160	85416.1	63861.6	120701	19093.4		41512.4	1.39352e+06	192719	2.54276e+06	1.59834e+06	100305	605647	64917.1
XP_001490021.2	PREDICTED: rho GTPase-activating protein 1 isoform X2 [Equus caballus] BLASTORTHO sp|Q07960|RHG01_HUMAN evalue=0	Q07960	RHG01_HUMAN	0	2	2	1.944	0.0350432	17.082	InVitro	InVivo		1011.69	1092.89	0	1787.08	505.194	1677.53	0		0	0	0	297.693	0.729307	0	107.981	0			2345.52	1024.64	0	2581.32	787.171	3402.83	0		0	0	0	215.007	0.395336	0	109.693	0
XP_014593434.1;XP_014593435.1;XP_014593436.1	PREDICTED: complement factor I isoform X1 [Equus caballus] BLASTORTHO sp|P05156|CFAI_HUMAN evalue=0 [XP_014593434.1,XP_014593435.1,XP_014593436.1]	P05156	CFAI_HUMAN	0	6	6	7.801	0.000358731	16.5073	InVivo	InVitro		16479.6	21250	50011	23486	8708.42	9413.62	15800.1		47993.5	625457	211305	1.094e+06	447648	87330.7	183935	40636.1			38206.5	19922.9	23541.5	33924	13569.1	19095.3	6032.5		35773.2	726147	102013	790133	242656	24514.4	186852	43891.8
XP_001500552.3	PREDICTED: plasminogen isoform X1 [Equus caballus] BLASTORTHO sp|P00747|PLMN_HUMAN evalue=0	P00747	PLMN_HUMAN	0	19	18	18.862	0.0272216	16.1685	InVivo	InVitro		38414.1	53682.5	27103.7	12480.4	29710.4	118663	96874.4		14527.8	746028	602811	2.79292e+06	2.25314e+06	152653	377754	25154.9			89059.5	50329.9	12758.4	18027.1	46293.3	240704	36986.9		10828.7	866128	291024	2.01717e+06	1.22136e+06	42850.6	383744	27170.3
XP_001494172.3	PREDICTED: LOW QUALITY PROTEIN: G-protein coupled receptor 56 [Equus caballus] BLASTORTHO sp|Q9Y653|AGRG1_HUMAN evalue=0	Q9Y653	AGRG1_HUMAN	0	3	3	2.964	0.0142006	15.1866	InVitro	InVivo		22231.5	91761.8	972.147	32316.7	44023.4	265515	7066.15		282	4103.14	1013.58	11789.1	6127.97	3147.44	8066.35	379.955			51541.8	86031.2	457.614	46679.5	68595.2	538590	2697.88		210.196	4763.69	489.333	8514.61	3321.79	883.509	8194.26	410.396
XP_014591253.1	PREDICTED: tubulin-specific chaperone D [Equus caballus] BLASTORTHO sp|Q9BTW9|TBCD_HUMAN evalue=0	Q9BTW9	TBCD_HUMAN	0	5	5	4.983	0.0240733	15.0265	InVitro	InVivo		47882.3	2461.49	1557.13	24705.5	23766.2	20962.4	155.137		2412.25	261.828	1149.72	482.198	1415.73	344.848	176.429	2997.05			111011	2307.77	732.98	35685.5	37031.4	42521.7	59.2318		1798.03	303.979	555.061	348.265	767.427	96.8013	179.227	3237.17
XP_001499173.2	PREDICTED: alpha-2-macroglobulin-like [Equus caballus] BLASTORTHO sp|P01023|A2MG_HUMAN evalue=0	P01023	A2MG_HUMAN	0	73	69	91.312	0.000401784	15.0007	InVivo	InVitro		346301	1.06086e+06	1.56185e+06	418118	321493	401751	1.09021e+06		1.06219e+06	5.9247e+06	1.39379e+07	2.6631e+07	2.57216e+07	8.44383e+06	5.94043e+06	1.49528e+06			802868	994604	735201	603946	500935	814942	416247		791732	6.8785e+06	6.72891e+06	1.92341e+07	1.39429e+07	2.37024e+06	6.03462e+06	1.61508e+06
XP_014587105.1	PREDICTED: inter-alpha-trypsin inhibitor heavy chain H3 [Equus caballus] BLASTORTHO sp|Q06033|ITIH3_HUMAN evalue=0	Q06033	ITIH3_HUMAN	0	16	16	18.842	0.000200236	14.7421	InVivo	InVitro		74963.3	92548.6	99660.7	85754.9	102193	83402.3	104191		121282	2.0105e+06	3.24289e+06	793183	998330	1.31097e+06	2.14879e+06	202565			173795	86768.8	46912.8	123868	159233	169179	39780.4		90401	2.33416e+06	1.5656e+06	572872	541165	367998	2.18286e+06	218794
XP_001499389.1;XP_005601930.1	PREDICTED: kininogen-1 isoform X2 [Equus caballus] BLASTORTHO sp|P01042|KNG1_HUMAN evalue=0	P01042	KNG1_HUMAN	0	16	16	17.871	0.00760704	14.6602	InVivo	InVitro		193379	94448.2	104028	220095	134127	156268	44718		101304	5.37112e+06	604720	6.42996e+06	2.16863e+06	314340	668415	209082			448332	88549.8	48968.7	317914	208990	316987	17073.4		75509.7	6.2358e+06	291946	4.644e+06	1.17555e+06	88237.5	679013	225833
XP_001490869.1;XP_014586591.1	PREDICTED: annexin A4 [Equus caballus] BLASTORTHO sp|P09525|ANXA4_HUMAN evalue=0 [XP_001490869.1,XP_014586591.1]	P09525	ANXA4_HUMAN	0	23	23	29.771	0.00564986	14.5122	InVivo	InVitro		699486	612048	1.79638e+06	1.68021e+06	949748	958788	368059		1.59853e+06	1.86154e+06	9.60428e+06	1.17111e+07	1.76143e+07	7.10729e+07	2.15544e+06	1.55302e+06			1.62169e+06	573825	845603	2.42696e+06	1.47985e+06	1.94488e+06	140526		1.19151e+06	2.16122e+06	4.63674e+06	8.45824e+06	9.54818e+06	1.99507e+07	2.18961e+06	1.67745e+06
XP_001918417.1	PREDICTED: LOW QUALITY PROTEIN: phosphoribosylformylglycinamidine synthase [Equus caballus] BLASTORTHO sp|O15067|PUR4_HUMAN evalue=0	O15067	PUR4_HUMAN	0	4	4	3.918	0.00645354	14.0894	InVitro	InVivo		79544.8	718337	16241.6	59903.4	95820.9	86010.3	7151.07		11727	8574.46	3803.13	8521.67	4781.39	851.349	27212.5	20754.3			184417	673476	7645.36	86526.8	149304	174470	2730.3		8741.02	9954.83	1836.07	6154.73	2591.85	238.98	27644	22417.1
XP_005608148.2	PREDICTED: complement factor H isoform X5 [Equus caballus] BLASTORTHO sp|P08603|CFAH_HUMAN evalue=0	P08603	CFAH_HUMAN	0	8	1	7.821	0.00203799	12.7448	InVivo	InVitro		37535.5	38729.8	38878.6	31467.1	38772.1	27412.9	10759.5		29729.8	403870	250357	923559	1.25148e+06	115989	225182	56014.9			87022.6	36311.1	18301.2	45452.3	60412.8	55606.3	4107.99		22159.8	468888	120867	667035	678389	32559	228753	60502.7
XP_005607435.1;XP_014592921.1;XP_014592922.1;XP_014592923.1	PREDICTED: alkaline phosphatase, tissue-nonspecific isozyme isoform X1 [Equus caballus] BLASTORTHO sp|P05186|PPBT_HUMAN evalue=0 [XP_005607435.1,XP_014592921.1,XP_014592922.1,XP_014592923.1]	P05186	PPBT_HUMAN	0	6	6	5.982	0.0141008	12.7019	InVivo	InVitro		30177.7	1279.79	1491.28	32996.1	2953.14	10727.8	265.711		38047.3	34677.7	14136.9	25923	52158.8	899696	88979.9	6118.21			69964.1	1199.86	701.985	47660.8	4601.45	21761.1	101.449		28359.6	40260.3	6824.98	18722.7	28273.7	252551	90390.8	6608.39
XP_005597870.2	PREDICTED: LOW QUALITY PROTEIN: aldehyde dehydrogenase, dimeric NADP-preferring [Equus caballus] BLASTORTHO sp|P30838|AL3A1_HUMAN evalue=0	P30838	AL3A1_HUMAN	0	2	2	1.994	0.0276149	12.2668	InVitro	InVivo		13792.5	106710	246826	10318.2	5623.38	4184.78	6413.69		5769.86	7775.92	1214.14	260.074	10089.7	6076.53	3359.75	2149.43			31976.7	100046	116187	14904.1	8762.09	8488.73	2448.76		4300.71	9027.74	586.159	187.837	5469.3	1705.73	3413.02	2321.63
XP_014593950.1	PREDICTED: liver carboxylesterase-like [Equus caballus] BLASTORTHO sp|P23141|EST1_HUMAN evalue=0	P23141	EST1_HUMAN	0	27	24	34.799	0.00194412	11.9027	InVivo	InVitro		1.9918e+06	208754	572874	1.42482e+06	1.1083e+06	476270	904965		1.18944e+06	1.7771e+07	5.02931e+06	4.16512e+07	1.53576e+07	3.87413e+06	4.46431e+06	1.6378e+06			4.61781e+06	195717	269666	2.05806e+06	1.7269e+06	966101	345518		886582	2.06319e+07	2.42804e+06	3.00823e+07	8.32488e+06	1.0875e+06	4.53509e+06	1.76901e+06
XP_001504386.3;XP_005597710.1	PREDICTED: alpha-2-antiplasmin [Equus caballus] BLASTORTHO sp|P08697|A2AP_HUMAN evalue=0 [XP_001504386.3,XP_005597710.1]	P08697	A2AP_HUMAN	0	6	6	6.958	0.00460822	10.8384	InVivo	InVitro		55101.8	14863	46006.2	64572.8	34210.8	19316.1	33174.5		25540.1	1.12814e+06	160035	1.12539e+06	378661	300976	131678	59879.4			127749	13934.8	21656.3	93271.4	53305.7	39182.2	12666.1		19037	1.30975e+06	77261.5	812806	205261	84486	133766	64676.8
XP_001494719.1	PREDICTED: ketimine reductase mu-crystallin [Equus caballus] BLASTORTHO sp|Q14894|CRYM_HUMAN evalue=0	Q14894	CRYM_HUMAN	0	5	5	5.952	2.65279e-05	10.6165	InVitro	InVivo		185624	384881	53540.2	89952.4	220259	375800	343080		20942.3	16533.7	7335.24	14979.7	13658.8	8863.99	51262.7	44381.5			430351	360845	25202.8	129931	343197	762301	130989		15609.9	19195.4	3541.3	10819	7404.02	2488.18	52075.5	47937.3
NP_001075415.2	serotransferrin precursor [Equus caballus] BLASTORTHO sp|P02787|TRFE_HUMAN evalue=0	P02787	TRFE_HUMAN	0	62	57	92.255	0.00333632	10.2463	InVivo	InVitro		2.62465e+06	3.08537e+06	1.13407e+06	1.45772e+06	2.68794e+06	2.18842e+06	4.79139e+06		2.0268e+06	4.53269e+07	1.41322e+07	8.78499e+07	3.75597e+07	8.42398e+06	1.05083e+07	4.59795e+06			6.085e+06	2.89269e+06	533835	2.10559e+06	4.18823e+06	4.43916e+06	1.82937e+06		1.51073e+06	5.26239e+07	6.8227e+06	6.34491e+07	2.036e+07	2.36467e+06	1.06749e+07	4.96633e+06
XP_005612174.1	PREDICTED: hemopexin [Equus caballus] BLASTORTHO sp|P02790|HEMO_HUMAN evalue=0	P02790	HEMO_HUMAN	0	26	25	26.738	0.00950389	10.1389	InVivo	InVitro		235511	320809	276194	187219	316185	265345	607962		368264	7.58087e+06	960378	9.89511e+06	4.74743e+06	475137	1.2106e+06	361227			546011	300774	130011	270426	492665	538245	232121		274495	8.80128e+06	463649	7.14668e+06	2.57344e+06	133374	1.22979e+06	390168
XP_001496412.1	PREDICTED: phosphoserine aminotransferase [Equus caballus] BLASTORTHO sp|Q9Y617|SERC_HUMAN evalue=0	Q9Y617	SERC_HUMAN	0	4	4	3.975	0.0222504	9.39764	InVitro	InVivo		186347	4093.63	3943.05	139595	42668.6	30331.7	30950.9		11306.9	5916.8	122.69	1197.72	2077.36	13808	12049.9	6777.76			432029	3837.98	1856.09	201637	66484.3	61527	11817.1		8427.91	6869.33	59.2319	865.05	1126.08	3876.01	12241	7320.78
XP_001504445.2	PREDICTED: keratin, type II cuticular Hb4 [Equus caballus] BLASTORTHO sp|Q9NSB2|KRT84_HUMAN evalue=0	Q9NSB2	KRT84_HUMAN	0	6	3	5.876	0.0126343	9.19736	InVitro	InVivo		5354.31	260507	7164.31	64281.5	20405.1	9733.96	43045.2		5747.98	5088.95	1363.41	2364.38	3651.86	21025.5	2882.92	8882.38			12413.5	244238	3372.43	92850.7	31794.2	19745.1	16434.8		4284.4	5908.21	658.224	1707.66	1979.56	5902	2928.63	9594.02
NP_001296141.1;XP_014587720.1	histone acetyltransferase type B catalytic subunit [Equus caballus] BLASTORTHO sp|O14929|HAT1_HUMAN evalue=0 [NP_001296141.1,XP_014587720.1]	O14929	HAT1_HUMAN	0	2	2	1.958	0.00302709	8.97488	InVitro	InVivo		104548	15423.2	11291.3	62280.7	130862	158656	11956.9		15246.8	6680.85	2387.86	2857.24	2540.62	637.792	9750.48	22933.8			242385	14460	5315.09	89960.7	203904	321829	4565.19		11364.6	7756.38	1152.81	2063.63	1377.19	179.033	9905.08	24771.3
XP_001500773.1;XP_005599956.1	PREDICTED: bifunctional methylenetetrahydrofolate dehydrogenase/cyclohydrolase, mitochondrial isoform X1 [Equus caballus] BLASTORTHO sp|P13995|MTDC_HUMAN evalue=0 [XP_001500773.1,XP_005599956.1]	P13995	MTDC_HUMAN	0	3	1	2.984	0.0243154	8.72526	InVitro	InVivo		48159.2	972.834	1613.69	36877.2	77311.9	22242.1	14815.2		658.314	10805.2	5.34184	10149.2	1.56207	0	2963.11	1874.71			111653	912.08	759.604	53266.8	120464	45117.6	5656.47		490.691	12544.6	2.57893	7330.23	0.846751	0	3010.1	2024.91
XP_001499564.1	PREDICTED: adiponectin [Equus caballus] BLASTORTHO sp|Q15848|ADIPO_HUMAN evalue=9.98359e-142	Q15848	ADIPO_HUMAN	9.98359e-142	2	2	1.994	0.00889726	8.63917	InVivo	InVitro		19014	12522.4	21154.2	4924.14	15378.3	11388	11950.2		7366.04	161810	90189.8	354020	222687	46984	53099	14954.5			44082.1	11740.4	9957.83	7112.61	23961.8	23100.4	4562.62		5490.46	187859	43541.7	255689	120712	13188.8	53941	16152.7
XP_001495121.1	PREDICTED: leucine-rich repeat transmembrane protein FLRT2 [Equus caballus] BLASTORTHO sp|O43155|FLRT2_HUMAN evalue=0	O43155	FLRT2_HUMAN	0	3	3	2.926	0.0027785	8.58514	InVitro	InVivo		18834.9	15823.4	11779.2	33388.8	124941	65542.4	24737.2		4610.42	22328.8	251.214	4201.32	739.065	32.1376	310.697	6803.05			43666.9	14835.3	5544.75	48228.1	194677	132951	9444.72		3436.49	25923.4	121.281	3034.38	400.625	9.02126	315.623	7348.11
XP_014594947.1;zz|FGCZCont0237_P01008|ANT3_HUMAN	PREDICTED: antithrombin-III [Equus caballus] BLASTORTHO sp|P01008|ANT3_HUMAN evalue=0	P01008	ANT3_HUMAN	0	29	29	37.762	0.00142194	8.4553	InVivo	InVitro		362995	947149	1.44642e+06	246754	413216	521914	1.42598e+06		1.28109e+06	1.28322e+07	4.6529e+06	2.11084e+07	5.7113e+06	3.11671e+06	1.73159e+06	1.40333e+06			841570	887999	680866	356421	643854	1.05869e+06	544442		954891	1.4898e+07	2.24632e+06	1.52454e+07	3.09593e+06	874883	1.75904e+06	1.51577e+06
XP_001500414.1	PREDICTED: acyl-CoA desaturase [Equus caballus] BLASTORTHO sp|O00767|ACOD_HUMAN evalue=0	O00767	ACOD_HUMAN	0	4	4	3.985	0.00029036	7.96524	InVitro	InVivo		30382.8	87851	53144.5	84043.5	60783.3	132063	75196		2403.62	320.865	8983.1	1852.72	2737.09	42901.4	5790.48	10117.7			70439.7	82364.6	25016.5	121396	94709.8	267886	28710		1791.6	372.52	4336.85	1338.12	1483.69	12042.7	5882.3	10928.3
XP_005607892.1	PREDICTED: histone-lysine N-methyltransferase SETD7 [Equus caballus] BLASTORTHO sp|Q8WTS6|SETD7_HUMAN evalue=0	Q8WTS6	SETD7_HUMAN	0	3	3	2.923	0.000588896	7.89263	InVitro	InVivo		38458	16735.3	17307	57571.9	91046.5	60003	14876.8		3718.58	3699.04	5093.83	335.044	3014.15	8641.5	4382.71	13975.9			89161.3	15690.2	8146.85	83159	141864	121715	5680		2771.74	4294.53	2459.19	241.984	1633.88	2425.73	4452.2	15095.7
XP_001492943.1	PREDICTED: complement C4-A [Equus caballus] BLASTORTHO sp|P0C0L5|CO4B_HUMAN evalue=0	P0C0L5	CO4B_HUMAN	0	39	39	42.626	0.00673056	7.78166	InVivo	InVitro		548845	490547	371035	648329	488493	556035	1.36489e+06		515262	6.8803e+06	4.45233e+06	1.39509e+07	9.9372e+06	1.62886e+06	1.68512e+06	686978			1.27245e+06	459912	174656	936471	761148	1.1279e+06	521119		384064	7.98793e+06	2.14949e+06	1.00759e+07	5.38666e+06	457232	1.71184e+06	742018
XP_005608237.1;XP_005608238.1	PREDICTED: A-kinase anchor protein 12 isoform X1 [Equus caballus] BLASTORTHO sp|Q02952|AKA12_HUMAN evalue=0 [XP_005608237.1,XP_005608238.1]	Q02952	AKA12_HUMAN	0	6	6	5.937	0.0159966	7.69017	InVivo	InVitro		39213.6	39202.5	7315.01	61108.9	17607.9	10319.6	12097.7		11577.2	640557	83768.1	81961.5	325011	29557	395261	74621			90913	36754.3	3443.36	88268	27435.8	20933	4618.92		8629.4	743678	40441.4	59196.2	176179	8296.86	401528	80599.5
XP_001491808.3	PREDICTED: matrix metalloproteinase-19 [Equus caballus] BLASTORTHO sp|Q99542|MMP19_HUMAN evalue=0	Q99542	MMP19_HUMAN	0	6	6	7.866	0.00313595	7.35391	InVitro	InVivo		361691	272059	132421	1.09015e+06	1.095e+06	740121	161098		1916.6	256409	74836.6	122066	69631.9	7234.88	34994.7	31625.2			838547	255069	62334.1	1.57465e+06	1.70617e+06	1.50132e+06	61507.8		1428.59	297687	36129.5	88161.4	37745.4	2030.88	35549.6	34158.9
XP_001499958.2	PREDICTED: cysteine-rich secretory protein LCCL domain-containing 2 [Equus caballus] BLASTORTHO sp|Q9H0B8|CRLD2_HUMAN evalue=0	Q9H0B8	CRLD2_HUMAN	0	13	13	13.864	0.0237403	6.84443	InVivo	InVitro		97573.8	31937.1	25633.9	63327	34152.1	164471	12286.5		58805.2	39827.8	604096	228863	407024	812409	1.17101e+06	36671.2			226216	29942.6	12066.5	91472	53214.3	333624	4691.02		43832	46239.5	291645	165295	220636	228049	1.18958e+06	39609.2
XP_005604124.1	PREDICTED: inactive tyrosine-protein kinase 7 [Equus caballus] BLASTORTHO sp|Q13308|PTK7_HUMAN evalue=0	Q13308	PTK7_HUMAN	0	3	3	2.984	0.0422993	6.77178	InVitro	InVivo		10186.1	1927.51	1714.61	16959.2	4778.5	10782.1	293.327		2821.88	588.99	338.136	0	0	674.6	604.747	2843.18			23615.4	1807.14	807.111	24496.5	7445.64	21871.2	111.993		2103.36	683.81	163.245	0	0	189.365	614.336	3070.97
XP_001490892.3	PREDICTED: prothrombin [Equus caballus] BLASTORTHO sp|P00734|THRB_HUMAN evalue=0	P00734	THRB_HUMAN	0	17	17	16.902	0.00131077	6.65566	InVivo	InVitro		131317	70651	48450.3	125514	102403	87267.8	107128		168121	1.73478e+06	805615	751714	936127	131850	430185	158734			304447	66238.7	22806.8	181298	159560	177020	40901.9		125313	2.01405e+06	388933	542922	507446	37011.3	437006	171451
XP_001488083.1;XP_014593934.1	PREDICTED: diphosphomevalonate decarboxylase isoform X2 [Equus caballus] BLASTORTHO sp|P53602|MVD1_HUMAN evalue=0 [XP_001488083.1,XP_014593934.1]	P53602	MVD1_HUMAN	0	2	2	1.964	0.00699287	6.21233	InVitro	InVivo		205193	108206	75250.7	569106	298874	536976	26507.3		7282.13	4598.43	35015	18706.4	22150.4	61299.2	104152	81635.1			475721	101449	35422.4	822038	465691	1.08924e+06	10120.5		5427.92	5338.71	16904.5	13510.6	12007.1	17207.1	105804	88175.6
XP_005597614.1;XP_001496980.1	PREDICTED: acetyl-CoA carboxylase 1 [Equus caballus] BLASTORTHO sp|Q13085|ACACA_HUMAN evalue=0	Q13085	ACACA_HUMAN	0	8	8	7.829	0.000293811	6.07406	InVitro	InVivo		33477	31267.3	10701.8	67704.6	92607.9	42461.7	23844.7		1998.41	3266.59	2558.41	7499.7	8302.92	5025.88	17967.1	10215.6			77613.4	29314.6	5037.61	97795	144297	86132.5	9103.98		1489.57	3792.46	1235.15	5416.61	4500.76	1410.8	18252	11034.1
NP_001075242.1;XP_005612605.1	2'-5'-oligoadenylate synthase 2 [Equus caballus] BLASTORTHO sp|P29728|OAS2_HUMAN evalue=0 [NP_001075242.1,XP_005612605.1]	P29728	OAS2_HUMAN	0	5	5	4.942	0.0397127	5.99691	InVitro	InVivo		74915.6	10169.5	2093.77	309459	136905	51485.5	54602.6		9478.59	8675.05	1673.16	2787.06	1729.7	53378.4	40756.8	3418.48			173685	9534.38	985.593	446995	213319	104437	20847.4		7065.11	10071.6	807.766	2012.94	937.617	14983.7	41403.1	3692.37
XP_014591698.1;zz|FGCZCont0049_P01031|CO5_HUMAN	PREDICTED: LOW QUALITY PROTEIN: complement C5 [Equus caballus] BLASTORTHO sp|P01031|CO5_HUMAN evalue=0	P01031	CO5_HUMAN	0	12	12	11.745	0.043899	5.65827	InVivo	InVitro		657.844	60000.9	24661.9	10030.8	5872.3	14857.6	33223.3		6654.62	287946	28206.6	362127	163047	48844	23476.8	45191.6			1525.15	56253.8	11609	14488.9	9149.95	30138.3	12684.7		4960.19	334301	13617.5	261544	88382.8	13710.9	23849.1	48812.3
XP_001502639.1	PREDICTED: bis(5'-adenosyl)-triphosphatase ENPP4 isoform X1 [Equus caballus] BLASTORTHO sp|Q9Y6X5|ENPP4_HUMAN evalue=0	Q9Y6X5	ENPP4_HUMAN	0	3	3	3.932	0.00469288	5.48557	InVivo	InVitro		11697.7	1116.8	11149.8	2655.69	6291.71	4853.78	992.111		4784.95	52131.8	21135.6	30107.7	27252.4	40668.8	61697.8	5200.93			27120	1047.05	5248.51	3835.98	9803.46	9845.77	378.791		3566.58	60524.3	10203.8	21745.1	14772.7	11416	62676.1	5617.62
XP_001494447.1	PREDICTED: BTB/POZ domain-containing protein KCTD14 [Equus caballus] BLASTORTHO sp|Q9BQ13|KCD14_HUMAN evalue=8.23553e-110	Q9BQ13	KCD14_HUMAN	8.23553e-110	5	4	4.969	0.00819081	5.20512	InVitro	InVivo		133909	30704.8	46560.2	73851	53398	226811	8321.57		5215.2	57284.1	988.208	4491.69	3266.69	28914.9	23374.1	2397.26			310455	28787.2	21917.1	106673	83202.3	460081	3177.2		3887.28	66506.1	477.085	3244.1	1770.77	8116.61	23744.7	2589.33
XP_005608264.1;XP_014584358.1	PREDICTED: LOW QUALITY PROTEIN: utrophin [Equus caballus] BLASTORTHO sp|P46939|UTRO_HUMAN evalue=0	P46939	UTRO_HUMAN	0	3	3	2.989	0.0278396	5.15021	InVitro	InVivo		10859.4	9472.25	4310.52	16530.3	45159.9	45565	1081.63		3691.38	708.295	3736	570.399	2135.98	437.579	7498.93	10730.1			25176.5	8880.7	2029.07	23877	70366.1	92427.4	412.971		2751.47	822.321	1803.66	411.968	1157.85	122.832	7617.84	11589.8
NP_001234921.1	sodium/myo-inositol cotransporter [Equus caballus] BLASTORTHO sp|P53794|SC5A3_HUMAN evalue=0	P53794	SC5A3_HUMAN	0	2	2	1.994	0.0316865	4.79041	InVitro	InVivo		30360.8	187794	41596.3	29309.6	28261.6	415006	19326.2		3623.87	25676.1	17488.2	78858.6	19390.6	6192.21	6636.11	21458.1			70388.8	176066	19580.4	42335.9	44035.9	841830	7378.81		2701.14	29809.6	8442.91	56955.2	10511.1	1738.2	6741.33	23177.3
XP_014588069.1	PREDICTED: LOW QUALITY PROTEIN: hsp70-binding protein 1 [Equus caballus] BLASTORTHO sp|Q9NZL4|HPBP1_HUMAN evalue=9.40047e-126	Q9NZL4	HPBP1_HUMAN	9.40047e-126	2	2	2.991	0.00449322	4.76761	InVitro	InVivo		119901	54096.2	28519.2	194575	176983	169327	25133.4		36736.4	47335.8	4295.23	5607.42	18482.4	16310.9	44694.1	10765.3			277979	50717.9	13424.7	281052	275767	343475	9596		27382.4	54956.3	2073.64	4049.93	10018.8	4578.6	45402.7	11627.8
XP_001501586.1	PREDICTED: eukaryotic translation initiation factor 6 [Equus caballus] BLASTORTHO sp|P56537|IF6_HUMAN evalue=0	P56537	IF6_HUMAN	0	3	2	2.975	0.00236991	4.73404	InVitro	InVivo		55033	26296.6	85648.4	87507.2	88823.1	124338	21611.3		13750.9	5735.96	9044.73	1016.59	6705.01	6883.71	38199.7	36776.5			127589	24654.3	40316.9	126399	138400	252217	8251.27		10249.6	6659.38	4366.6	734.225	3634.59	1932.31	38805.4	39723
XP_005611133.1;XP_014596234.1	PREDICTED: ATP-dependent 6-phosphofructokinase, muscle type isoform X2 [Equus caballus] BLASTORTHO sp|P08237|PFKAM_HUMAN evalue=0 [XP_005611133.1,XP_014596234.1]	P08237	PFKAM_HUMAN	0	5	2	4.968	0.00593722	4.66866	InVitro	InVivo		45836.6	3354.34	5797.71	11053.8	16626.2	22043.8	7907.82		10449.4	1861.37	864.999	688.048	503.597	3149.78	3454.48	6597.08			106268	3144.86	2729.13	15966.6	25906.2	44715.3	3019.23		7788.71	2161.02	417.603	496.939	272.985	884.164	3509.25	7125.63
XP_001500143.1	PREDICTED: histone H3 [Equus caballus] BLASTORTHO sp|Q71DI3|H32_HUMAN evalue=5.09875e-97	Q71DI3	H32_HUMAN	5.09875e-97	6	2	7.968	0.0242725	4.5147	InVitro	InVivo		38154.4	10224.5	11738.9	5872.05	44370.6	149061	23123.8		9704.06	7749.36	3500.2	5927.34	12326.3	21191.2	6004.99	5120.47			88457.4	9585.99	5525.81	8481.82	69136.3	302367	8828.72		7233.17	8996.9	1689.82	4280.99	6681.71	5948.53	6100.21	5530.71
XP_001502546.1;XP_005607893.1;XP_014587600.1	PREDICTED: N-alpha-acetyltransferase 15, NatA auxiliary subunit isoform X1 [Equus caballus] BLASTORTHO sp|Q9BXJ9|NAA15_HUMAN evalue=0 [XP_001502546.1,XP_005607893.1]	Q9BXJ9	NAA15_HUMAN	0	4	3	3.908	0.0113035	4.45001	InVitro	InVivo		61285.4	24299.1	4612.76	67067.1	90195	45931.8	13133.4		9567.27	2997.13	5838.64	1525.92	2923.61	11484	34405.2	9980.25			142084	22781.6	2171.34	96874.3	140538	93171.4	5014.38		7131.21	3479.63	2818.77	1102.08	1584.8	3223.63	34950.7	10779.9
XP_005598312.1	PREDICTED: 4F2 cell-surface antigen heavy chain isoform X2 [Equus caballus] BLASTORTHO sp|P08195|4F2_HUMAN evalue=0	P08195	4F2_HUMAN	0	12	12	13.921	0.000689179	4.32027	InVitro	InVivo		844593	849064	789038	541510	291682	462362	197373		40355.1	44856.8	42461.9	172372	160744	213052	183339	194507			1.95811e+06	796039	371420	782177	454486	937889	75357.7		30079.7	52078.1	20499.7	124494	87134.3	59805.1	186246	210090
XP_005609747.1	PREDICTED: calcyclin-binding protein [Equus caballus] BLASTORTHO sp|Q9HB71|CYBP_HUMAN evalue=7.76269e-136	Q9HB71	CYBP_HUMAN	7.76269e-136	5	5	5.928	0.00735595	4.28166	InVitro	InVivo		640656	197875	108302	501457	619314	620263	93628.4		126754	116011	22465.4	15082.8	22211.6	78717.5	197040	164152			1.4853e+06	185518	50980.7	724323	964986	1.25819e+06	35747.6		94479.3	134687	10845.8	10893.5	12040.3	22096.6	200164	177304
XP_014586792.1	PREDICTED: protein GREB1 [Equus caballus] BLASTORTHO sp|Q4ZG55|GREB1_HUMAN evalue=0	Q4ZG55	GREB1_HUMAN	0	2	2	1.981	0.00175162	4.26362	InVitro	InVivo		45662.8	55899.2	21404.8	86951.5	43566.2	123886	23990.3		8029.03	14035	8839.28	3392.22	22052.6	2780.56	22666.2	25789.3			105865	52408.3	10075.8	125596	67882.9	251300	9159.55		5984.64	16294.4	4267.41	2450.01	11954	780.524	23025.6	27855.5
XP_001500230.1	PREDICTED: importin subunit alpha-1 [Equus caballus] BLASTORTHO sp|P52292|IMA1_HUMAN evalue=0	P52292	IMA1_HUMAN	0	2	2	1.994	0.0031957	4.17485	InVitro	InVivo		8764.32	12733.6	5841.97	9365.9	29138.1	6407.39	3320.92		372.086	579.924	1749	1696.92	2163.32	1691.73	7645.29	4789.47			20319.3	11938.4	2749.97	13528.5	45401.7	12997.2	1267.93		277.344	673.284	844.381	1225.59	1172.67	474.881	7766.52	5173.19
XP_001489596.2	PREDICTED: anionic trypsin [Equus caballus] BLASTORTHO zz|FGCZCont0070_Q29463|TRY2_BOVIN blastpHomologue_0.0 evalue=1.62354e-159	FGCZCont0070_Q29463	TRY2_BOVIN blastpHomologue_0.0	1.62354e-159	4	1	4.96	0.00498318	4.17222	InVitro	InVivo		367194	1.0746e+06	685314	115405	422528	314223	1.19698e+06		490586	30790.5	111626	218696	38504.5	50131.8	21073.9	182549			851304	1.00749e+06	322595	166695	658363	637392	457009		365671	35747.4	53890.4	157952	20872.1	14072.3	21408	197175
XP_001915556.1	PREDICTED: long-chain-fatty-acid--CoA ligase 3 [Equus caballus] BLASTORTHO sp|O95573|ACSL3_HUMAN evalue=0	O95573	ACSL3_HUMAN	0	5	5	4.966	0.0128243	4.14378	InVitro	InVivo		114902	54185.6	32679.6	61720.6	62681	130233	8339.92		17088.2	31295.6	1816.54	16472.8	27615.4	2321.75	20842.1	10723.8			266390	50801.6	15383.1	89151.6	97666.6	264175	3184.2		12737.1	36333.8	876.987	11897.4	14969.5	651.733	21172.5	11583
XP_001491899.2;XP_014596423.1	PREDICTED: exportin-T isoform X1 [Equus caballus] BLASTORTHO sp|O43592|XPOT_HUMAN evalue=0 [XP_001491899.2,XP_014596423.1]	O43592	XPOT_HUMAN	0	4	4	4.934	0.00217152	4.09974	InVitro	InVivo		74083.3	25605.3	11250	60118.9	69127.9	37103.7	36710.8		32086.8	2442.46	4364.57	9353.49	9607.17	2334.26	13527.3	13815.6			171755	24006.2	5295.68	86838	107712	75263.9	14016.3		23916.7	2835.66	2107.12	6755.51	5207.76	655.245	13741.8	14922.5
NP_001075389.1;XP_014590480.1;XP_014590481.1	BPI fold-containing family A member 2 precursor [Equus caballus] BLASTORTHO sp|Q96DR5|BPIA2_HUMAN evalue=3.52011e-83 [NP_001075389.1,XP_014590480.1,XP_014590481.1]	Q96DR5	BPIA2_HUMAN	3.52011e-83	2	2	1.994	0.03346	4.07584	InVivo	InVitro		2565.89	670.1	276.234	32251.6	715.994	2440.15	0		16389.7	21134.7	13448.4	47906.4	56576.6	2992.9	22068.1	776.403			5948.78	628.252	130.031	46585.5	1115.63	4949.79	0		12216.5	24537.1	6492.6	34600.2	30668.5	840.128	22418	838.607
XP_014589452.1;XP_014589453.1;XP_014589454.1;XP_014589455.1	PREDICTED: stimulated by retinoic acid gene 6 protein homolog [Equus caballus] BLASTORTHO sp|Q9BX79|STRA6_HUMAN evalue=0 [XP_014589452.1,XP_014589453.1,XP_014589454.1,XP_014589455.1]	Q9BX79	STRA6_HUMAN	0	3	3	2.991	0.00236793	4.05723	InVitro	InVivo		53368.3	32655.8	55357.2	73637.5	100967	265868	26201.7		12468.1	14117.4	49438.3	15276.2	30613.2	13234.5	20696	15436			123729	30616.4	26058.1	106365	157323	539306	10003.9		9293.39	16390.1	23867.8	11033.1	16594.5	3715.02	21024.1	16672.7
XP_001496313.1;XP_014596768.1	PREDICTED: DNA-directed RNA polymerases I, II, and III subunit RPABC1 [Equus caballus] BLASTORTHO sp|P19388|RPAB1_HUMAN evalue=7.42987e-156 [XP_001496313.1,XP_014596768.1]	P19388	RPAB1_HUMAN	7.42987e-156	4	4	3.981	0.025879	3.92604	InVitro	InVivo		11872.6	74778.6	4032.94	33799.2	32827.9	52154	15032.1		5148.28	12071.9	1024.17	575.03	6160.48	11195.6	18887.1	10287.9			27525.6	70108.6	1898.41	48820.9	51151	105793	5739.31		3837.4	14015.3	494.449	415.312	3339.41	3142.69	19186.5	11112.1
XP_005602601.1	PREDICTED: serine protease HTRA1 [Equus caballus] BLASTORTHO sp|Q92743|HTRA1_HUMAN evalue=0	Q92743	HTRA1_HUMAN	0	5	5	4.965	0.0126387	3.91823	InVitro	InVivo		84115.8	31747.3	74045.2	141355	233707	271800	28130.3		13978.4	2499.93	130324	1704.62	30805.7	21047.6	10095	41816			195015	29764.7	34855	204179	364152	551339	10740.2		10419.2	2902.38	62917.6	1231.15	16698.9	5908.22	10255.1	45166.3
NP_001075422.1;zz|FGCZCont0149_P06396|GELS_HUMAN	gelsolin [Equus caballus] BLASTORTHO sp|P06396|GELS_HUMAN evalue=0	P06396	GELS_HUMAN	0	19	19	20.776	0.0229467	3.79655	InVivo	InVitro		68533.3	207838	645934	104233	169633	100989	187389		134476	1.83338e+06	550257	2.1197e+06	953844	271063	330066	248554			158888	194858	304058	150558	264314	204855	71545.5		100235	2.12853e+06	265652	1.53094e+06	517050	76089.3	335299	268468
XP_014590889.1	PREDICTED: guanine nucleotide-binding protein subunit alpha-14 [Equus caballus] BLASTORTHO sp|O95837|GNA14_HUMAN evalue=0	O95837	GNA14_HUMAN	0	4	3	4.957	0.0369559	3.779	InVitro	InVivo		81562.8	5009.92	45448.3	52179.4	35948.4	64742.6	3210.72		10352.7	4148.64	7651.77	5366.38	3101.65	7097.89	1334.7	48075.1			189096	4697.05	21393.7	75369.9	56013.2	131329	1225.86		7716.62	4816.52	3694.11	3875.84	1681.31	1992.43	1355.86	51926.8
XP_005602058.1;XP_005602059.1;XP_014588377.1;XP_014588378.1	PREDICTED: OX-2 membrane glycoprotein isoform X1 [Equus caballus] BLASTORTHO sp|P41217|OX2G_HUMAN evalue=1.35334e-135 [XP_005602058.1,XP_005602059.1,XP_014588377.1,XP_014588378.1]	P41217	OX2G_HUMAN	1.35334e-135	5	5	4.984	0.000100589	3.75602	InVitro	InVivo		382720	229259	232614	153841	499048	582533	299471		173405	49094.7	106782	80942.7	77070.5	81763.5	41886.9	113069			887301	214942	109498	222214	777594	1.18165e+06	114339		129252	56998.3	51552.2	58460.4	41777.6	22951.6	42551	122127
XP_001504256.1;XP_005607415.1;XP_005607416.1	PREDICTED: UDP-glucose 4-epimerase [Equus caballus] BLASTORTHO sp|Q14376|GALE_HUMAN evalue=0 [XP_001504256.1,XP_005607415.1,XP_005607416.1]	Q14376	GALE_HUMAN	0	5	5	5.951	0.00381995	3.65417	InVitro	InVivo		153972	177974	116077	218182	128697	349678	62078.7		82848.6	27921.1	16598.2	26963.4	3916.13	27540.6	59405.1	132194			356970	166859	54640.4	315150	200530	709314	23701.8		61753.4	32416	8013.23	19474.1	2122.82	7730.84	60347.1	142786
XP_014597276.1;XP_014597277.1;XP_014597278.1;XP_014597279.1	PREDICTED: pleckstrin homology domain-containing family A member 7 isoform X9 [Equus caballus] BLASTORTHO sp|Q6IQ23|PKHA7_HUMAN evalue=0 [XP_014597276.1,XP_014597277.1,XP_014597278.1,XP_014597279.1]	Q6IQ23	PKHA7_HUMAN	0	3	3	2.969	0.00471584	3.63695	InVitro	InVivo		16783.2	5684.19	16222	19215.4	14199.4	25603.3	3275.75		1209.49	2259.8	3699.17	2557.31	7811.51	5385.78	964.811	7844.61			38910.3	5329.21	7636.1	27755.5	22124.9	51935.7	1250.69		901.526	2623.6	1785.88	1847.01	4234.38	1511.83	980.109	8473.11
NP_007170.1	NADH dehydrogenase subunit 5 (mitochondrion) [Equus caballus] BLASTORTHO sp|P03915|NU5M_HUMAN evalue=0	P03915	NU5M_HUMAN	0	2	2	1.986	0.0456936	3.61167	InVitro	InVivo		9266.44	1522.85	3998.28	4629.49	24307.1	8901.13	1159.07		407.924	4065.87	108.102	848.677	598.612	4632.78	3419.81	2937.47			21483.4	1427.75	1882.09	6687	37874.2	18055.7	442.536		304.057	4720.42	52.1892	612.952	324.49	1300.45	3474.03	3172.82
XP_014590981.1	PREDICTED: focadhesin isoform X2 [Equus caballus] BLASTORTHO sp|Q5VW36|FOCAD_HUMAN evalue=0	Q5VW36	FOCAD_HUMAN	0	4	4	3.973	0.0470329	3.60569	InVitro	InVivo		24409.1	4322.66	3353.64	40480.5	10443.6	41254.7	2194.98		9736.55	6530.52	160.094	160.635	1093.52	1442.67	2409.3	18549.2			56590.2	4052.71	1578.65	58471.5	16272.8	83684.1	838.05		7257.39	7581.84	77.2898	116.018	592.766	404.969	2447.5	20035.3
XP_005601867.1	PREDICTED: fibronectin type III domain-containing protein 3B isoform X1 [Equus caballus] BLASTORTHO sp|Q53EP0|FND3B_HUMAN evalue=0	Q53EP0	FND3B_HUMAN	0	5	5	4.904	0.00429142	3.4569	InVitro	InVivo		113965	49252.7	38747.6	146914	118914	160995	24367.3		55635.6	29899.7	12496.6	12293.9	11695	29164.5	32513.8	32235.5			264217	46176.8	18239.5	212209	185286	326575	9303.5		41469.4	34713.1	6033.07	8879.21	6339.52	8186.67	33029.4	34818.2
NP_001075413.1	clusterin precursor [Equus caballus] BLASTORTHO sp|P10909|CLUS_HUMAN evalue=0	P10909	CLUS_HUMAN	0	11	11	11.947	0.0491389	3.43729	InVivo	InVitro		181466	206793	181356	265570	934410	437944	209089		118665	3.74733e+06	658269	1.61539e+06	1.5901e+06	378050	921851	463650			420712	193879	85369	383599	1.45595e+06	888358	79830.6		88449.9	4.3506e+06	317798	1.16671e+06	861947	106121	936467	500797
XP_014596569.1	PREDICTED: syntaxin-binding protein 2 [Equus caballus] BLASTORTHO sp|Q15833|STXB2_HUMAN evalue=0	Q15833	STXB2_HUMAN	0	4	4	3.988	0.0165189	3.39951	InVitro	InVivo		34901.1	9392.85	4165.73	33436.7	40387.2	35708.4	8870.69		18535.7	6529.09	1913.82	2959.46	2960.34	2286.98	8073.4	12837.7			80915	8806.25	1960.91	48297.2	62929.5	72433.6	3386.85		13816	7580.18	923.95	2137.45	1604.71	641.972	8201.41	13866.2
XP_014592237.1	PREDICTED: LOW QUALITY PROTEIN: alanyl-tRNA editing protein Aarsd1 [Equus caballus] BLASTORTHO sp|Q9BTE6|AASD1_HUMAN evalue=0	Q9BTE6	AASD1_HUMAN	0	2	2	2.986	0.0205656	3.3417	InVitro	InVivo		69448.1	48874.2	28039.7	158813	167843	85473.8	17610.4		38676.6	36554.3	5600.55	17804.6	5802.96	2773.37	56979	32834.7			161009	45821.9	13199	229395	261526	173381	6723.69		28828.6	42439	2703.82	12859.3	3145.61	778.505	57882.4	35465.3
XP_001494839.1;XP_005610160.1;XP_005610161.1	PREDICTED: protein S100-A13 [Equus caballus] BLASTORTHO sp|Q99584|S10AD_HUMAN evalue=5.14852e-55 [XP_001494839.1,XP_005610160.1,XP_005610161.1]	Q99584	S10AD_HUMAN	5.14852e-55	2	2	1.994	0.0228948	3.33626	InVivo	InVitro		44670.1	17497.2	62856.2	142852	54401.4	24170.2	9600.14		73912.4	405883	150611	27835.1	80819.1	378180	163445	76878.4			103563	16404.5	29588	206341	84765.7	49028.5	3665.36		55092.5	471225	72711.6	20103.7	43809.6	106158	166037	83037.8
NP_001093236.1	MHC class I antigen 3.5 precursor [Equus caballus] BLASTORTHO sp|P10316|1A69_HUMAN evalue=0	P10316	1A69_HUMAN	0	4	1	3.988	0.0406617	3.30179	InVitro	InVivo		1.7844e+06	291565	2.1426e+06	6.17155e+06	128238	972930	192180		120552	52456.5	76615.4	46181.3	209401	292756	3.21064e+06	35423.2			4.13697e+06	273356	1.00858e+06	8.91442e+06	199814	1.97356e+06	73374.9		89856.3	60901.3	36988.2	33354.2	113510	82178.6	3.26155e+06	38261.3
XP_001488269.1	PREDICTED: asparagine--tRNA ligase, cytoplasmic [Equus caballus] BLASTORTHO sp|O43776|SYNC_HUMAN evalue=0	O43776	SYNC_HUMAN	0	5	5	4.934	0.0157026	3.19022	InVitro	InVivo		196013	65424.6	18932.4	149655	141303	252402	70453.8		79112.1	36664.9	25240.7	15593.7	17069.7	23264.5	31016.4	92367.7			454438	61338.8	8911.95	216168	220171	511990	26899.4		58968.2	42567.4	12185.7	11262.5	9252.99	6530.51	31508.2	99768.1
XP_001494600.4;XP_005600741.2	PREDICTED: inosine-5'-monophosphate dehydrogenase 2 isoform X2 [Equus caballus] BLASTORTHO sp|P12268|IMDH2_HUMAN evalue=0 [XP_001494600.4,XP_005600741.2]	P12268	IMDH2_HUMAN	0	4	4	3.98	0.00413049	3.17064	InVitro	InVivo		117232	124029	76365.4	148237	200729	192109	82319.3		84393.6	50338.5	15105.1	4972.09	9389.54	59140.5	39582.3	76269.2			271792	116283	35947.2	214119	312766	389689	31429.7		62904.9	58442.3	7292.43	3591.06	5089.79	16601.2	40210	82379.8
XP_001500089.4	PREDICTED: uridine 5'-monophosphate synthase [Equus caballus] BLASTORTHO sp|P11172|UMPS_HUMAN evalue=0	P11172	UMPS_HUMAN	0	2	2	1.994	0.00870147	3.17006	InVitro	InVivo		33904.7	29983	45917.1	56010.3	69783.1	33037.6	47919		3320.69	564.801	1872.2	175.399	4251.4	47210	39731.2	16997.4			78604.9	28110.5	21614.4	80903.3	108733	67016	18295.6		2475.16	655.726	903.858	126.681	2304.56	13252.2	40361.2	18359.3
XP_014592730.1	PREDICTED: LOW QUALITY PROTEIN: basement membrane-specific heparan sulfate proteoglycan core protein, partial [Equus caballus] BLASTORTHO sp|P98160|PGBM_HUMAN evalue=0	P98160	PGBM_HUMAN	0	91	90	107.221	0.0140362	3.16521	InVivo	InVitro		942387	1.43294e+06	390429	1.02552e+06	1.30311e+06	1.43345e+06	378048		834962	2.43618e+06	5.21152e+06	4.76071e+06	3.71244e+06	4.59329e+06	2.81246e+06	619636			2.18484e+06	1.34345e+06	183785	1.4813e+06	2.03045e+06	2.90771e+06	144340		622360	2.82837e+06	2.51601e+06	3.43839e+06	2.0124e+06	1.28937e+06	2.85705e+06	669280
XP_005614871.1	PREDICTED: LOW QUALITY PROTEIN: 40S ribosomal protein S10 [Equus caballus] BLASTORTHO sp|P46783|RS10_HUMAN evalue=1.87558e-120	P46783	RS10_HUMAN	1.87558e-120	2	1	1.93	0.0262378	3.09561	InVitro	InVivo		234530	72156.8	44023.1	183116	279054	65774.3	78569.1		33890.8	107426	3314.66	52742	2296.79	54232.9	81140.3	18350.3			543737	67650.5	20722.8	264500	434809	133422	29997.9		25261.3	124721	1600.24	38092.6	1245.02	15223.5	82426.9	19820.5
XP_014593053.1	PREDICTED: LOW QUALITY PROTEIN: protein RCC2, partial [Equus caballus] BLASTORTHO sp|Q9P258|RCC2_HUMAN evalue=0	Q9P258	RCC2_HUMAN	0	2	2	1.975	0.00658707	3.05436	InVitro	InVivo		56208.3	40419.4	19297.3	32687	80004.2	67244.8	31335.2		23448.6	32541.1	3660.87	3762.24	1859.09	4877.4	15116	37162.5			130314	37895.2	9083.73	47214.4	124659	136404	11963.9		17478	37779.7	1767.39	2717.26	1007.75	1369.12	15355.7	40139.9
XP_005607623.2	PREDICTED: cytosolic acyl coenzyme A thioester hydrolase isoform X1 [Equus caballus] BLASTORTHO sp|O00154|BACH_HUMAN evalue=0	O00154	BACH_HUMAN	0	4	4	3.985	0.00337142	3.01962	InVitro	InVivo		105264	80112.1	214337	163292	199169	49898.6	161662		13150.3	15276	42607	24352.2	16236.6	29174	135265	92474.7			244045	75109	100894	235865	310336	101218	61723		9801.95	17735.3	20569.7	17588.2	8801.35	8189.35	137410	99883.7
XP_001505096.1	PREDICTED: COP9 signalosome complex subunit 6 [Equus caballus] BLASTORTHO sp|Q7L5N1|CSN6_HUMAN evalue=0	Q7L5N1	CSN6_HUMAN	0	3	3	2.954	0.0348477	2.98042	InVitro	InVivo		74356.2	27003.1	11524.9	47524.8	54339.9	67731.6	7087.71		13445.8	23648	10735.7	13580.7	3926.12	3250.88	15224.1	27225.2			172388	25316.7	5425.08	68646.6	84670	137392	2706.11		10022.1	27455	5182.99	9808.56	2128.23	912.546	15465.5	29406.5
XP_001488418.3	PREDICTED: serpin B6 isoform X1 [Equus caballus] BLASTORTHO sp|P35237|SPB6_HUMAN evalue=0	P35237	SPB6_HUMAN	0	12	12	12.96	6.70089e-05	2.97674	InVitro	InVivo		1.68601e+06	1.1439e+06	1.16003e+06	1.18955e+06	2.42129e+06	1.6316e+06	1.88765e+06		363164	348893	455678	559561	235721	900595	618285	787410			3.90887e+06	1.07246e+06	546055	1.71823e+06	3.77275e+06	3.30965e+06	720709		270694	405060	219992	404140	127777	252804	628089	850496
XP_005609528.1;XP_005609529.1;XP_005609530.1;XP_005609531.1;XP_014594794.1	PREDICTED: TRPM8 channel-associated factor 1 isoform X1 [Equus caballus] BLASTORTHO sp|Q9Y4C2|TCAF1_HUMAN evalue=0 [XP_005609528.1,XP_005609529.1,XP_005609530.1,XP_005609531.1,XP_014594794.1]	Q9Y4C2	TCAF1_HUMAN	0	4	4	3.944	0.0397046	2.97187	InVitro	InVivo		39276	225133	243769	40299.4	40363	47997.3	51084.4		12529.8	3665.42	3809.5	32307.4	22100	73017.6	64292.5	52823.7			91057.8	211074	114748	58210	62891.8	97361.3	19504.2		9339.4	4255.51	1839.15	23333.9	11979.7	20496.6	65311.9	57055.9
XP_014586836.1	PREDICTED: nuclear pore membrane glycoprotein 210 [Equus caballus] BLASTORTHO sp|Q8TEM1|PO210_HUMAN evalue=0	Q8TEM1	PO210_HUMAN	0	7	7	6.965	0.00661054	2.96366	InVitro	InVivo		112976	51631.1	26461	92830.8	187073	188164	48272.6		24198.5	27089.9	30521.2	27207.7	47201.3	53495.2	24400.7	38678.7			261924	48406.7	12455.9	134088	291489	381686	18430.6		18037	31451	14735	19650.6	25586.4	15016.5	24787.6	41777.5
XP_014596049.1;XP_001492263.4;XP_014592859.1	PREDICTED: chromodomain-helicase-DNA-binding protein 4 isoform X7 [Equus caballus] BLASTORTHO sp|Q14839|CHD4_HUMAN evalue=0	Q14839	CHD4_HUMAN	0	3	3	2.958	0.0494774	2.95437	InVitro	InVivo		23455.9	2025.29	7259.62	14789.5	48811.4	20408.6	8186.39		850.491	21884.4	5027.36	4587.92	3858.62	2418.33	4010.92	5691.95			54380.3	1898.81	3417.29	21362.5	76055.7	41398.2	3125.59		633.935	25407.5	2427.1	3313.6	2091.64	678.842	4074.52	6147.98
XP_001490145.1	PREDICTED: U2 small nuclear ribonucleoprotein A' [Equus caballus] BLASTORTHO sp|P09661|RU2A_HUMAN evalue=0	P09661	RU2A_HUMAN	0	5	5	4.937	0.0165751	2.9167	InVitro	InVivo		123361	26236.7	50905.9	115729	125711	174231	26217.3		26557.1	41543.6	12281.7	15508.4	12794.6	17015.6	63468.8	62540			286002	24598.1	23962.7	167163	195877	353423	10009.8		19795	48231.5	5929.35	11200.9	6935.54	4776.41	64475.1	67550.6
XP_014588780.1	PREDICTED: programmed cell death protein 4 isoform X1 [Equus caballus] BLASTORTHO sp|Q53EL6|PDCD4_HUMAN evalue=0	Q53EL6	PDCD4_HUMAN	0	6	6	5.969	0.00445034	2.89973	InVitro	InVivo		377695	331376	167874	381722	541286	746059	541808		249487	108310	165842	186123	183689	22886.1	85720.2	214931			875650	310682	79022.5	551373	843407	1.51336e+06	206864		185961	125746	80065	134427	99572.4	6424.29	87079.4	232151
XP_001501618.2	PREDICTED: proteasome subunit beta type-3 [Equus caballus] BLASTORTHO sp|P49720|PSB3_HUMAN evalue=1.8938e-153	P49720	PSB3_HUMAN	1.8938e-153	5	5	5.943	0.0344768	2.88123	InVitro	InVivo		430837	118175	33623.4	400908	294071	397601	187337		220155	75722	29455.2	32298	11129.3	38363.5	140692	190977			998855	110795	15827.4	579087	458208	806524	71525.7		164098	87912.2	14220.3	23327.1	6032.83	10768.9	142923	206278
XP_001488525.1	PREDICTED: ribonuclease inhibitor [Equus caballus] BLASTORTHO sp|P13489|RINI_HUMAN evalue=0	P13489	RINI_HUMAN	0	16	16	19.817	0.0128211	2.83139	InVitro	InVivo		824854	579843	263372	830717	785418	1.17186e+06	141068		439403	267045	109757	162354	93478.6	151074	426948	205523			1.91235e+06	543631	123976	1.19992e+06	1.2238e+06	2.37709e+06	53860.2		327520	310035	52988.5	117259	50671.9	42407.6	433717	221989
XP_014585826.1	PREDICTED: glutamine--fructose-6-phosphate aminotransferase [isomerizing] 2 [Equus caballus] BLASTORTHO sp|O94808|GFPT2_HUMAN evalue=0	O94808	GFPT2_HUMAN	0	6	2	5.951	0.0235804	2.79731	InVivo	InVitro		29470.1	8287.61	119914	45668.1	31150.1	3177.67	41531.5		56195.6	110276	121894	22487.9	105665	273507	137433	65120			68323.7	7770.04	56446.8	65964.8	48536.7	6445.83	15856.8		41886.8	128029	58847.9	16241.8	57277.9	76775.4	139612	70337.3
zz|FGCZCont0068_P00767|CTRB_BOVIN	blastpHomologue_0.0				4	4	4.858	0.0138056	2.78105	InVitro	InVivo		3.32532e+06	1.17944e+07	7.46441e+06	1.2598e+06	5.87401e+06	5.16955e+06	3.97347e+06		6.55038e+06	408247	838260	1.59586e+06	1.63273e+06	3.22913e+06	489487	1.22557e+06			7.70944e+06	1.10578e+07	3.51369e+06	1.8197e+06	9.15261e+06	1.04863e+07	1.51708e+06		4.88249e+06	473969	404694	1.1526e+06	885052	906440	497248	1.32376e+06
XP_005613661.1	PREDICTED: cysteine-rich with EGF-like domain protein 2 [Equus caballus] BLASTORTHO sp|Q6UXH1|CREL2_HUMAN evalue=0	Q6UXH1	CREL2_HUMAN	0	2	2	1.981	0.0430409	2.75164	InVitro	InVivo		63898	37262.2	10503.2	60883.8	151063	96096.8	22584.5		11864.2	26908.6	6252.38	5211.22	47887.8	16892.1	53790.8	14893.2			148142	34935.1	4944.13	87942.9	235379	194930	8622.84		8843.26	31240.5	3018.51	3763.77	25958.5	4741.72	54643.7	16086.5
XP_001497683.3	PREDICTED: dehydrogenase/reductase SDR family member 9 [Equus caballus] BLASTORTHO sp|Q9BPW9|DHRS9_HUMAN evalue=0	Q9BPW9	DHRS9_HUMAN	0	5	4	4.98	0.0106142	2.73162	InVitro	InVivo		114577	41469.3	57942.8	26459.6	117753	41800.5	169344		14904.4	34327.7	61614.5	28287.2	16884.7	28519.1	40214.5	13451			265637	38879.5	27275.2	38219.2	183477	84791.3	64655.9		11109.4	39854	29746.1	20430.3	9152.67	8005.52	40852.2	14528.6
NP_001296155.1;XP_014584258.1;XP_014584259.1	gap junction alpha-1 protein [Equus caballus] BLASTORTHO sp|P17302|CXA1_HUMAN evalue=0	P17302	CXA1_HUMAN	0	6	6	7.925	0.00753671	2.69444	InVivo	InVitro		1.52968e+06	194616	154834	1.54605e+06	565142	838989	418377		3.22266e+06	606830	1.49875e+06	1.57957e+06	2.58419e+06	2.9698e+06	2.14999e+06	1.54773e+06			3.54642e+06	182462	72884.2	2.23317e+06	880578	1.70187e+06	159737		2.40209e+06	704521	723563	1.14084e+06	1.40081e+06	833643	2.18408e+06	1.67173e+06
XP_001490850.3	PREDICTED: proteasome activator complex subunit 1 [Equus caballus] BLASTORTHO sp|Q06323|PSME1_HUMAN evalue=2.61829e-87	Q06323	PSME1_HUMAN	2.61829e-87	6	6	5.963	0.0240326	2.69201	InVitro	InVivo		336819	108586	147241	451397	271301	136310	79388.8		188965	82150.7	13510.1	91215	9026.04	41292.9	105706	118118			780883	101805	69310.1	652016	422729	276501	30310.9		140850	95375.8	6522.37	65879.6	4892.74	11591.2	107383	127582
NP_001107614.1	F-actin-capping protein subunit alpha-2 [Equus caballus] BLASTORTHO sp|P47755|CAZA2_HUMAN evalue=0	P47755	CAZA2_HUMAN	0	4	3	3.981	0.0382091	2.67926	InVitro	InVivo		292059	52471.6	74891.1	217808	202690	340586	56912		105863	125519	17629.8	10899.8	37930.7	60735	88178.7	81073.3			677111	49194.7	35253.2	314610	315822	690870	21729.2		78907.9	145726	8511.26	7872.34	20561.1	17048.8	89576.9	87568.7
XP_005612308.1	PREDICTED: peptidyl-prolyl cis-trans isomerase NIMA-interacting 1 [Equus caballus] BLASTORTHO sp|Q13526|PIN1_HUMAN evalue=2.08883e-102	Q13526	PIN1_HUMAN	2.08883e-102	2	2	1.949	0.00851918	2.66186	InVitro	InVivo		24624.2	7773.14	9256.45	23117.8	35597.5	20306.6	6138.48		1529.25	1771.56	2031.67	1426.44	1931.13	739.292	12475.1	32542.7			57088.9	7287.7	4357.25	33392.2	55466.5	41191.3	2343.69		1139.87	2056.75	980.847	1030.24	1046.81	207.524	12672.9	35150
XP_014591306.1	PREDICTED: fatty acid synthase isoform X1 [Equus caballus] BLASTORTHO sp|P49327|FAS_HUMAN evalue=0	P49327	FAS_HUMAN	0	70	69	74.269	0.00120803	2.63728	InVitro	InVivo		840775	1.37587e+06	801799	1.08851e+06	1.11353e+06	2.10688e+06	1.08383e+06		117509	341393	543276	438086	275122	707107	764846	457634			1.94926e+06	1.28995e+06	377427	1.57228e+06	1.73506e+06	4.27376e+06	413809		87588.5	396353	262282	316405	149135	198490	776973	494299
XP_003365769.1	PREDICTED: melanoma-associated antigen D2 [Equus caballus] BLASTORTHO sp|Q9UNF1|MAGD2_HUMAN evalue=0	Q9UNF1	MAGD2_HUMAN	0	3	3	2.965	0.0182925	2.61748	InVitro	InVivo		31392.1	41912.6	67521.3	102286	122559	27093.5	29007.5		11711.1	36246.7	15700.3	29594.3	5158.16	4471.95	25743	55530.6			72779.6	39295.1	31784	147746	190966	54958.4	11075.1		8729.18	42082	7579.77	21374.3	2796.09	1255.31	26151.2	59979.7
XP_001504786.1	PREDICTED: thioredoxin domain-containing protein 17 [Equus caballus] BLASTORTHO sp|Q9BRA2|TXD17_HUMAN evalue=4.10396e-85	Q9BRA2	TXD17_HUMAN	4.10396e-85	5	5	4.948	0.0192224	2.617	InVitro	InVivo		512843	397176	172690	617280	714695	631668	118340		231478	126644	58176.5	193165	46910	194934	242301	288428			1.18898e+06	372372	81289.6	891622	1.1136e+06	1.28132e+06	45182.5		172538	147032	28086.4	139512	25428.5	54719.4	246143	311536
NP_001296251.1	ADP-ribosylation factor-like protein 1 [Equus caballus] BLASTORTHO sp|P40616|ARL1_HUMAN evalue=2.83623e-133	P40616	ARL1_HUMAN	2.83623e-133	2	2	1.994	0.0461571	2.61017	InVitro	InVivo		89989.1	33207.3	12385.7	53553.4	85269.2	61576.6	16211		42473.9	9893.96	6723.2	968.789	4450.81	27918.9	35177.7	26599.3			208631	31133.5	5830.29	77354.6	132863	124907	6189.42		31659	11486.8	3245.81	699.702	2412.65	7837.04	35735.5	28730.4
NP_001093883.1;NP_001238983.1	ferritin heavy chain [Equus caballus] BLASTORTHO sp|P02794|FRIH_HUMAN evalue=3.82741e-126 [NP_001093883.1,NP_001238983.1]	P02794	FRIH_HUMAN	3.82741e-126	15	15	21.742	0.0024279	2.59984	InVivo	InVitro		3.4241e+06	627266	1.07829e+06	3.66851e+06	1.09882e+06	2.48335e+06	370843		6.02059e+06	4.11637e+06	5.6434e+06	6.61834e+06	3.3373e+06	4.87414e+06	3.17293e+06	4.10374e+06			7.93845e+06	588093	507579	5.29893e+06	1.71213e+06	5.03742e+06	141589		4.4876e+06	4.77905e+06	2.72451e+06	4.78006e+06	1.80905e+06	1.36821e+06	3.22324e+06	4.43253e+06
NP_001157343.1;XP_005601813.1;XP_005601814.1	eukaryotic translation initiation factor 4 gamma 1 [Equus caballus] BLASTORTHO sp|Q04637|IF4G1_HUMAN evalue=0	Q04637	IF4G1_HUMAN	0	9	7	8.818	0.00471831	2.59861	InVitro	InVivo		180414	151004	111860	245476	223532	246745	155083		74772.6	14873	21927.2	34497.3	19139.6	178964	98511	135255			418273	141574	52655.2	354574	348298	500515	59211.1		55733.6	17267.3	10586	24915.5	10375	50236.6	100073	146092
XP_001502072.1	PREDICTED: DNA damage-binding protein 1 [Equus caballus] BLASTORTHO sp|Q16531|DDB1_HUMAN evalue=0	Q16531	DDB1_HUMAN	0	21	21	20.863	0.0142067	2.58421	InVitro	InVivo		480559	318963	256059	614269	448654	734074	113052		312256	377305	78720.6	104216	36170.8	65669.5	63503.6	273695			1.11413e+06	299043	120534	887273	699072	1.48905e+06	43163.5		232748	438046	38004.6	75269.4	19607.1	18433.9	64510.6	295623
XP_014596267.1	PREDICTED: keratin, type II cytoskeletal 2 epidermal [Equus caballus] BLASTORTHO sp|Q86Y46|K2C73_HUMAN evalue=5.7667e-171	Q86Y46	K2C73_HUMAN	5.7667e-171	8	1	9.831	0.00878548	2.56319	InVivo	InVitro		71294.2	42186.4	74036.5	103986	69085.9	48037.8	32347		75313.4	215595	70310.9	341848	243645	145910	131446	67705.7			165289	39551.8	34850.9	150202	107647	97443.5	12350.2		56136.7	250302	33944.6	246898	132073	40958	133530	73130.2
zz|FGCZCont0247_Q0ZQK7|PPIA_NOMLE	blastpHomologue_1.0e-119				15	2	18.818	0.00167	2.55984	InVitro	InVivo		122075	228273	319524	122510	84042.3	150605	82633.3		91069.2	47860.1	41541.4	55158.4	36575.1	57232.7	55966.8	110012			283018	214017	150408	176958	130951	305498	31549.6		67880.8	55564.9	20055.3	39837.8	19826.3	16065.6	56854.2	118826
XP_001497365.1;XP_005608666.1;XP_005608668.1	PREDICTED: PDZ and LIM domain protein 5 isoform X1 [Equus caballus] BLASTORTHO sp|Q96HC4|PDLI5_HUMAN evalue=0	Q96HC4	PDLI5_HUMAN	0	3	3	2.911	0.0215374	2.51222	InVivo	InVitro		7793.95	499.598	1257.91	55289.8	5038.65	4524.9	1915.16		27514.3	53245.9	7746.35	17318.5	8135.68	8072.99	21900.9	75188.3			18069.6	468.398	592.13	79862.7	7850.99	9178.64	731.212		20508.5	61817.8	3739.77	12508.2	4410.11	2266.15	22248.1	81212.3
XP_005606875.1	PREDICTED: ataxin-10 [Equus caballus] BLASTORTHO sp|Q9UBB4|ATX10_HUMAN evalue=0	Q9UBB4	ATX10_HUMAN	0	7	7	6.945	0.0215713	2.50986	InVitro	InVivo		59001.6	31911.3	136750	114957	129553	49979.5	48653.3		9480.47	29094.5	3559.02	52175.5	9850.99	51858.9	75193.3	28701.7			136790	29918.4	64371.7	166048	201863	101382	18576		7066.51	33778.3	1718.22	37683.5	5339.93	14557.2	76385.6	31001.2
XP_001489283.1;XP_005613091.1;XP_014583416.1;XP_014587824.1	PREDICTED: inositol monophosphatase 1 [Equus caballus] BLASTORTHO sp|P29218|IMPA1_HUMAN evalue=0 [XP_001489283.1,XP_005613091.1,XP_014583416.1]	P29218	IMPA1_HUMAN	0	2	2	1.994	0.0488169	2.50935	InVitro	InVivo		41836.6	11577.7	4110.35	51763.9	19700.4	38852.5	8552.32		38671.9	7278.24	1028.81	1010.22	2224.55	2942.83	16109.2	11070.8			96994.3	10854.7	1934.85	74769.7	30696.2	78811.3	3265.3		28825.1	8449.93	496.686	729.623	1205.86	826.073	16364.7	11957.8
XP_001490409.1	PREDICTED: spermidine synthase [Equus caballus] BLASTORTHO sp|P19623|SPEE_HUMAN evalue=0	P19623	SPEE_HUMAN	0	7	7	6.91	0.00206894	2.49393	InVitro	InVivo		347996	154617	104156	276704	347563	288746	159925		138328	89679.2	41865.4	53047.6	87745.4	97069.5	154319	107681			806798	144961	49028.8	399681	541556	585713	61059.8		103107	104116	20211.7	38313.3	47564.1	27248.1	156766	116308
XP_001504393.2	PREDICTED: replication protein A 70 kDa DNA-binding subunit [Equus caballus] BLASTORTHO sp|P27694|RFA1_HUMAN evalue=0	P27694	RFA1_HUMAN	0	10	10	9.769	0.0284919	2.49045	InVitro	InVivo		202591	88309	45137.9	134714	242332	197637	39125.8		49243.3	88617.6	18012.4	27503.1	28674.3	51233.5	77445.2	95151.6			469688	82794	21247.6	194586	377591	400902	14938.3		36704.7	102884	8696.01	19864	15543.5	14381.6	78673.2	102775
XP_001504811.1;XP_001504812.1;XP_014583921.1;XP_014583923.1	PREDICTED: very long-chain specific acyl-CoA dehydrogenase, mitochondrial isoform X3 [Equus caballus] BLASTORTHO sp|P49748|ACADV_HUMAN evalue=0 [XP_001504811.1,XP_001504812.1,XP_014583921.1,XP_014583923.1]	P49748	ACADV_HUMAN	0	8	8	9.935	0.0100316	2.48005	InVitro	InVivo		290249	249945	231793	475606	505211	347337	191661		151911	144004	100240	16357.2	106564	37183	202749	297100			672916	234336	109111	686983	787197	704564	73176.5		113231	167187	48393.8	11813.9	57765.3	10437.5	205963	320903
XP_014597103.1	PREDICTED: reticulocalbin-1 [Equus caballus] BLASTORTHO sp|Q15293|RCN1_HUMAN evalue=9.77435e-179	Q15293	RCN1_HUMAN	9.77435e-179	6	6	6.943	0.0436384	2.44452	InVivo	InVitro		355180	103643	179325	261492	141969	151687	123260		160539	779551	356465	151791	1.05992e+06	554565	461053	154235			823453	97170.2	84412.9	377709	221209	307693	47061.1		119662	905049	172094	109630	574549	155670	468363	166592
XP_014597088.1	PREDICTED: importin-7 [Equus caballus] BLASTORTHO sp|O95373|IPO7_HUMAN evalue=0	O95373	IPO7_HUMAN	0	8	8	8.883	0.00877627	2.44175	InVitro	InVivo		91595.4	60860.6	59562.6	105401	109226	134029	31443.9		33080.6	19219.7	19137.9	8399.65	18092.7	11831.3	83543.1	83834.8			212356	57059.8	28037.7	152245	170191	271875	12005.4		24657.5	22313.9	9239.35	6066.6	9807.5	3321.13	84867.8	90551.6
XP_001489037.1	PREDICTED: BRCA2 and CDKN1A-interacting protein isoform X1 [Equus caballus] BLASTORTHO sp|Q9P287|BCCIP_HUMAN evalue=3.7159e-166	Q9P287	BCCIP_HUMAN	3.7159e-166	2	2	1.975	0.00989036	2.44048	InVitro	InVivo		232791	240857	49858.6	176343	249673	282078	131443		41515.2	140232	36357.2	52887.3	43204	68134.7	130542	125430			539704	225815	23469.7	254717	389029	572188	50185.2		30944.4	162807	17552.5	38197.6	23419.6	19125.9	132612	135479
XP_001489519.1	PREDICTED: 60S ribosomal protein L31 [Equus caballus] BLASTORTHO sp|P62899|RL31_HUMAN evalue=3.58253e-89	P62899	RL31_HUMAN	3.58253e-89	3	2	2.957	0.0278977	2.43178	InVitro	InVivo		136882	283149	47938.2	201926	140845	55678.1	76237.7		9126.74	87578.1	15165.8	35748.2	45862.9	27790.2	150629	71116.6			317349	265466	22565.7	291669	219459	112942	29107.8		6802.85	101677	7321.7	25818.9	24860.9	7800.9	153018	76814.4
XP_001488728.1;XP_005601258.1	PREDICTED: importin subunit alpha-4 isoform X2 [Equus caballus] BLASTORTHO sp|O00505|IMA4_HUMAN evalue=0 [XP_001488728.1,XP_005601258.1]	O00505	IMA4_HUMAN	0	6	6	5.838	0.0271214	2.38959	InVitro	InVivo		134601	60009.6	39743.2	140599	145968	147082	36839.4		54106.9	42114.2	12273.2	10963	10570.8	49471.3	74133.8	83467.4			312060	56262	18708.1	203086	227440	298352	14065.4		40330	48894	5925.22	7917.98	5730.1	13886.9	75309.3	90154.7
XP_001493798.1	PREDICTED: activator of 90 kDa heat shock protein ATPase homolog 1 [Equus caballus] BLASTORTHO sp|O95433|AHSA1_HUMAN evalue=0	O95433	AHSA1_HUMAN	0	5	4	4.945	0.029002	2.35381	InVitro	InVivo		149693	106318	68746.9	212958	207151	289520	231870		113813	61621	5088.79	22804.9	89435.3	83024.8	183319	55704.4			347049	99678.7	32360.9	307605	322773	587284	88528.6		84833.1	71541.2	2456.76	16470.7	48480.2	23305.6	186226	60167.3
XP_001497663.1;XP_005600719.1;XP_005600720.1;XP_005600721.1	PREDICTED: dystroglycan [Equus caballus] BLASTORTHO sp|Q14118|DAG1_HUMAN evalue=0 [XP_001497663.1,XP_005600719.1,XP_005600720.1,XP_005600721.1]	Q14118	DAG1_HUMAN	0	10	10	10.846	0.0114169	2.34938	InVitro	InVivo		400134	433238	143712	406746	581654	612244	194971		286814	157496	105893	104498	222569	45839.2	187982	237688			927673	406182	67649	587519	906306	1.24192e+06	74440.4		213784	182851	51123	75472.9	120648	12867.4	190963	256731
XP_001500384.1	PREDICTED: peptidyl-prolyl cis-trans isomerase D [Equus caballus] BLASTORTHO sp|Q08752|PPID_HUMAN evalue=0	Q08752	PPID_HUMAN	0	7	7	6.946	0.0150625	2.31205	InVitro	InVivo		116918	51657.7	38333.9	134412	92530.4	92741.1	44771		55511.2	20722.1	6465.85	16105.9	20055.2	11972.4	92667.5	58927.9			271064	48431.7	18044.8	194150	144177	188123	17093.7		41376.7	24058.1	3121.57	11632.4	10871.3	3360.74	94136.8	63649.1
XP_001501633.1;XP_005604403.1;XP_005604404.1;XP_005604405.1	PREDICTED: carboxymethylenebutenolidase homolog [Equus caballus] BLASTORTHO sp|Q96DG6|CMBL_HUMAN evalue=2.44842e-169 [XP_001501633.1,XP_005604403.1,XP_005604404.1,XP_005604405.1]	Q96DG6	CMBL_HUMAN	2.44842e-169	3	3	2.953	0.0171917	2.3061	InVitro	InVivo		50154.1	13206.2	14766.8	22544.4	37412.3	59143.9	27646		23324.4	27435.2	6886.42	4405.51	7623.34	15535.8	8570.09	17662.3			116278	12381.5	6951.1	32563.9	58294.1	119972	10555.3		17385.5	31851.9	3324.62	3181.86	4132.38	4361	8705.98	19077.4
XP_001493245.1	PREDICTED: stanniocalcin-1 [Equus caballus] BLASTORTHO sp|P52823|STC1_HUMAN evalue=0	P52823	STC1_HUMAN	0	2	2	1.994	0.0221653	2.29336	InVitro	InVivo		98155.9	131961	76639.3	93405.5	95812.8	286175	34766.8		49420.3	31264.9	130783	24325.3	23222	33918.3	20884.6	93278.5			227565	123720	36076.1	134918	149291	580499	13274.1		36836.7	36298.1	63139.2	17568.8	12588	9521.11	21215.8	100752
XP_005602506.1;XP_005602507.1	PREDICTED: prosaposin isoform X2 [Equus caballus] BLASTORTHO sp|P07602|SAP_HUMAN evalue=0	P07602	SAP_HUMAN	0	5	5	5.974	0.0318903	2.24591	InVitro	InVivo		138095	77191.6	24807.4	53647.4	180611	163385	85215.2		171516	7484.6	42772	8313.62	9525	53883.7	12834.3	61554.1			320160	72370.9	11677.5	77490.4	281420	331423	32535.4		127844	8689.52	20649.4	6004.46	5163.21	15125.5	13037.8	66485.8
XP_005614896.1	PREDICTED: LOW QUALITY PROTEIN: ERO1-like protein alpha [Equus caballus] BLASTORTHO sp|Q96HE7|ERO1A_HUMAN evalue=0	Q96HE7	ERO1A_HUMAN	0	7	7	6.972	0.0460834	2.24345	InVivo	InVitro		137433	16208.9	29458.1	166330	44858.6	157458	20800.3		164487	44065.9	251069	157619	169787	403973	218678	58299.6			318626	15196.6	13866.7	240253	69896.7	319400	7941.62		122605	51159.9	121211	113840	92036.5	113398	222146	62970.5
XP_005609210.2	PREDICTED: epidermal growth factor receptor [Equus caballus] BLASTORTHO sp|P00533|EGFR_HUMAN evalue=0	P00533	EGFR_HUMAN	0	7	6	6.929	0.00949582	2.23953	InVitro	InVivo		64755.3	60001.5	109007	118434	98211.5	144427	39926.6		53118.7	85929.4	20515	40253.6	46635.3	10398.2	34257.7	32818.6			150129	56254.3	51312.4	171070	153029	292966	15244.1		39593.4	99762.9	9904.18	29073	25279.6	2918.84	34800.8	35447.9
XP_005610556.1	PREDICTED: cystathionine gamma-lyase [Equus caballus] BLASTORTHO sp|P32929|CGL_HUMAN evalue=0	P32929	CGL_HUMAN	0	22	22	25.718	5.26005e-05	2.22838	InVitro	InVivo		2.6885e+06	3.00073e+06	2.87579e+06	2.99858e+06	2.74631e+06	4.10833e+06	2.30956e+06		931037	1.54443e+06	819282	1.5877e+06	1.29256e+06	1.75279e+06	847021	1.85572e+06			6.23304e+06	2.81333e+06	1.35371e+06	4.33126e+06	4.27917e+06	8.33363e+06	881795		693972	1.79306e+06	395532	1.1467e+06	700659	492020	860451	2.0044e+06
XP_014587031.1	PREDICTED: GMP synthase [glutamine-hydrolyzing] [Equus caballus] BLASTORTHO sp|P49915|GUAA_HUMAN evalue=0	P49915	GUAA_HUMAN	0	14	14	15.84	0.00281696	2.22698	InVitro	InVivo		198118	167532	133009	223053	221266	247247	105591		88943.5	112270	32606.9	61131.8	31271.1	99557.8	106939	132276			459317	157070	62610.6	322187	344767	501534	40314.9		66296.3	130344	15741.9	44152.1	16951.1	27946.6	108635	142874
XP_001496761.1	PREDICTED: diablo homolog, mitochondrial [Equus caballus] BLASTORTHO sp|Q9NR28|DBLOH_HUMAN evalue=9.61541e-151	Q9NR28	DBLOH_HUMAN	9.61541e-151	2	2	1.923	0.0416848	2.21673	InVivo	InVitro		137553	39218.7	60640.6	173499	161357	167002	22495.8		95129.5	252429	137639	223987	254309	616165	261414	88788.2			318903	36769.4	28545.1	250608	251419	338760	8588.95		70907.2	293067	66449	161774	137853	172962	265559	95901.8
XP_001916070.1;XP_005612519.1	PREDICTED: AP-1 complex subunit beta-1 isoform X1 [Equus caballus] BLASTORTHO sp|Q10567|AP1B1_HUMAN evalue=0 [XP_001916070.1,XP_005612519.1]	Q10567	AP1B1_HUMAN	0	16	8	16.822	0.00946478	2.20586	InVivo	InVitro		253839	67950.8	194508	499952	292422	310162	102849		538398	826241	211675	802864	604518	475363	366864	514412			588502	63707.2	91560.1	722150	455639	629156	39267.9		401308	959254	102192	579864	327691	133438	372681	555626
XP_001496159.3;XP_005596618.1	PREDICTED: splicing factor U2AF 65 kDa subunit isoform X2 [Equus caballus] BLASTORTHO sp|P26368|U2AF2_HUMAN evalue=0 [XP_001496159.3,XP_005596618.1]	P26368	U2AF2_HUMAN	0	7	7	7.93	0.00630793	2.19634	InVitro	InVivo		654312	551112	360547	522497	826605	649645	276682		340275	397594	125836	120003	83434.2	240130	179752	511833			1.51696e+06	516695	169719	754714	1.28798e+06	1.31779e+06	105638		253633	461601	60751.1	86671.5	45227.2	67406.1	182603	552841
XP_014591557.1	PREDICTED: protein SET [Equus caballus] BLASTORTHO sp|Q01105|SET_HUMAN evalue=0	Q01105	SET_HUMAN	0	5	5	5.982	0.0275083	2.18579	InVitro	InVivo		2.22563e+06	8.61118e+06	9.02374e+06	2.7444e+06	2.26121e+06	3.99065e+06	2.11258e+06		2.03253e+06	2.23857e+06	1.01795e+06	2.8708e+06	1.4742e+06	1.53616e+06	1.9499e+06	3.07249e+06			5.15992e+06	8.0734e+06	4.24771e+06	3.96412e+06	3.52332e+06	8.09492e+06	806588		1.515e+06	2.59895e+06	491446	2.07342e+06	799119	431210	1.98081e+06	3.31865e+06
XP_014585142.1	PREDICTED: ubiquitin thioesterase OTUB1 [Equus caballus] BLASTORTHO sp|Q96FW1|OTUB1_HUMAN evalue=8.42567e-180	Q96FW1	OTUB1_HUMAN	8.42567e-180	9	9	9.907	0.0286813	2.17145	InVitro	InVivo		348376	235421	374943	448419	424767	370412	111823		301152	191759	17210	72817.3	33297.7	98025.8	194021	309682			807677	220719	176495	647713	661853	751371	42694.2		224472	222630	8308.63	52591.9	18049.7	27516.5	197097	334493
XP_005610429.1	PREDICTED: serine--tRNA ligase, cytoplasmic isoform X1 [Equus caballus] BLASTORTHO sp|P49591|SYSC_HUMAN evalue=0	P49591	SYSC_HUMAN	0	5	5	4.865	0.0073919	2.1693	InVitro	InVivo		172478	94757.3	104398	245618	253974	98515.5	134959		108992	77932.6	35135.7	48056.2	25375.7	83102.2	115282	88114.5			399874	88839.6	49142.8	354779	395730	199836	51527.7		81240	90478.7	16962.8	34708.3	13755.4	23327.4	117110	95174.1
XP_005610704.1	PREDICTED: cullin-3 [Equus caballus] BLASTORTHO sp|Q13618|CUL3_HUMAN evalue=0	Q13618	CUL3_HUMAN	0	2	2	1.986	0.0248774	2.16408	InVitro	InVivo		61934.4	51835.5	35367.2	120066	78441.3	91972.2	110789		77177	2628.6	13049.8	13937.9	15439	103413	33156.1	31869.1			143589	48598.4	16648.2	173428	122224	186563	42299.4		57525.8	3051.77	6300.17	10066.5	8369.02	29028.8	33681.8	34422.4
NP_001273785.1	protein SGT1 homolog [Equus caballus] BLASTORTHO sp|Q9Y2Z0|SGT1_HUMAN evalue=0	Q9Y2Z0	SGT1_HUMAN	0	2	2	1.994	0.0104163	2.16305	InVitro	InVivo		57453	29704.2	33982.1	60147.9	54940.9	59580.2	41030.4		46146.5	10513.3	16015.5	3715.13	10917.5	41908.4	23453.1	25300.9			133200	27849.1	15996.3	86880	85606.4	120857	15665.5		34396.5	12205.7	7731.95	2683.23	5918.04	11764	23825	27328
XP_001502237.1	PREDICTED: oligoribonuclease, mitochondrial [Equus caballus] BLASTORTHO sp|Q9Y3B8|ORN_HUMAN evalue=1.18047e-163	Q9Y3B8	ORN_HUMAN	1.18047e-163	6	6	8.958	0.0172773	2.16004	InVitro	InVivo		751311	501847	256870	433959	657652	1.27941e+06	250178		264142	216385	242958	131993	219698	381914	326546	402158			1.74184e+06	470506	120916	626827	1.02472e+06	2.59525e+06	95518.4		196885	251220	117295	95330.9	119091	107206	331724	434378
XP_001917777.1;XP_005596465.1;XP_001493928.3	PREDICTED: protein arginine N-methyltransferase 1 isoform X1 [Equus caballus] BLASTORTHO sp|Q99873|ANM1_HUMAN evalue=0 [XP_001917777.1,XP_005596465.1]	Q99873	ANM1_HUMAN	0	11	11	12.958	4.11477e-05	2.1371	InVitro	InVivo		355970	359088	535896	462930	594964	526822	365359		233111	170069	202651	164293	172329	181585	211468	376312			825283	336663	252260	668674	927046	1.06865e+06	139495		173756	197447	97835.5	118659	93414.4	50972.1	214821	406461
XP_001488941.1;XP_005611399.1	PREDICTED: methionine--tRNA ligase, cytoplasmic isoform X2 [Equus caballus] BLASTORTHO sp|P56192|SYMC_HUMAN evalue=0 [XP_001488941.1,XP_005611399.1]	P56192	SYMC_HUMAN	0	5	4	4.931	0.0390872	2.12003	InVitro	InVivo		131584	63866	63038.1	181133	171025	115477	44856.7		35285.8	48376.3	6257.12	35928.8	14988	85676.8	115925	73178.5			305065	59877.5	29673.6	261636	266483	234242	17126.4		26301.2	56164.2	3020.8	25949.4	8124.55	24050.1	117763	79041.5
XP_001498225.2;XP_001491149.3	PREDICTED: threonine--tRNA ligase, cytoplasmic [Equus caballus] BLASTORTHO sp|P26639|SYTC_HUMAN evalue=0	P26639	SYTC_HUMAN	0	20	20	20.841	0.00520525	2.11323	InVitro	InVivo		632413	349329	186840	632900	658387	631987	332419		239163	285589	150901	146900	186280	196321	293271	353462			1.46619e+06	327513	87950.3	914185	1.02587e+06	1.28197e+06	126919		178266	331565	72851.8	106098	100977	55108.7	297921	381781
XP_005613006.1;XP_005613007.1;XP_014583341.1	PREDICTED: thioredoxin-like protein 1 isoform X1 [Equus caballus] BLASTORTHO sp|O43396|TXNL1_HUMAN evalue=2.15345e-176 [XP_005613006.1,XP_005613007.1,XP_014583341.1]	O43396	TXNL1_HUMAN	2.15345e-176	11	11	11.9	0.0127934	2.11321	InVitro	InVivo		937571	857412	494127	934702	856242	1.51039e+06	347712		628131	481189	242395	216009	240685	156436	622771	623830			2.17367e+06	803866	232598	1.35012e+06	1.33416e+06	3.06378e+06	132757		468193	558654	117023	156011	130468	43912.8	632645	673810
XP_001503691.1	PREDICTED: trafficking protein particle complex subunit 3 [Equus caballus] BLASTORTHO sp|O43617|TPPC3_HUMAN evalue=1.48178e-134	O43617	TPPC3_HUMAN	1.48178e-134	3	3	2.984	0.0233924	2.1091	InVitro	InVivo		54474.1	33187.1	34935.5	58216.7	56607.1	74256.6	18979.5		30887.8	15433.1	7896.93	4088.11	16332.6	41494.6	33415.1	29624.5			126293	31114.6	16445	84090.4	88202.6	150628	7246.44		23023	17917.6	3812.47	2952.61	8853.43	11647.8	33944.9	31997.9
XP_003364172.1	PREDICTED: tropomyosin beta chain isoform X3 [Equus caballus] BLASTORTHO sp|P07951|TPM2_HUMAN evalue=1.5067e-167	P07951	TPM2_HUMAN	1.5067e-167	18	1	23.686	0.0158573	2.10117	InVivo	InVitro		291369	86668.2	269994	257742	182074	86917.8	61095.4		174721	697657	423143	181273	302607	327814	337137	523366			675512	81255.7	127093	372293	283700	176310	23326.4		130233	809971	204284	130923	164034	92019.8	342483	565297
XP_001504547.1	PREDICTED: tropomyosin beta chain isoform X4 [Equus caballus] BLASTORTHO sp|P07951|TPM2_HUMAN evalue=1.66012e-148	P07951	TPM2_HUMAN	1.66012e-148	18	1	23.686	0.0158573	2.10117	InVivo	InVitro		352512	104855	326652	311829	220282	105157	73916.2		211386	844060	511939	219313	366108	396606	407885	633193			817267	98307.1	153764	450418	343234	213309	28221.4		157562	979942	247153	158398	198456	111330	414353	683924
XP_001917975.1	PREDICTED: nucleolar RNA helicase 2 [Equus caballus] BLASTORTHO sp|Q9NR30|DDX21_HUMAN evalue=0	Q9NR30	DDX21_HUMAN	0	2	1	1.994	0.0225467	2.09809	InVitro	InVivo		11161.8	16257.5	4394.5	17075.1	13736.3	12002.1	8040.77		1421.24	10444.9	3473.83	1881.73	1673.26	10864.9	8929.93	6340.55			25877.6	15242.2	2068.6	24663.9	21403.3	24345.9	3069.99		1059.36	12126.4	1677.09	1359.07	907.026	3049.84	9071.52	6848.55
XP_001491425.1;XP_001489096.2;XP_001496502.1	PREDICTED: ribose-phosphate pyrophosphokinase 1 [Equus caballus] BLASTORTHO sp|P60891|PRPS1_HUMAN evalue=0	P60891	PRPS1_HUMAN	0	4	4	3.977	0.0107682	2.09341	InVitro	InVivo		121391	72059.7	102243	149007	104453	140258	48584.9		93328.8	45531.3	21460.9	16285.5	23902.2	64387.1	56396.1	81603.4			281434	67559.5	48128.3	215231	162754	284510	18549.8		69565	52861.3	10360.9	11762.1	12956.7	18073.9	57290.4	88141.3
NP_001296220.1;XP_014596973.1	nucleobindin-2 precursor [Equus caballus] BLASTORTHO sp|P80303|NUCB2_HUMAN evalue=0 [NP_001296220.1,XP_014596973.1]	P80303	NUCB2_HUMAN	0	5	4	4.898	0.0406717	2.06858	InVivo	InVitro		168254	71580.2	112031	213653	113470	226221	49508.4		136908	381639	204854	82454.6	554846	230624	408720	256990			390081	67109.9	52735.8	308608	176804	458884	18902.4		102048	443078	98898.9	59552.4	300765	64737.7	415201	277580
XP_001501814.2	PREDICTED: dihydropyrimidinase-related protein 3 isoform X1 [Equus caballus] BLASTORTHO sp|Q14195|DPYL3_HUMAN evalue=0	Q14195	DPYL3_HUMAN	0	39	35	48.532	0.0113025	2.06466	InVitro	InVivo		7.59589e+06	3.75765e+06	7.61287e+06	6.8557e+06	1.22916e+07	5.09031e+06	5.35262e+06		5.24892e+06	5.50764e+06	1.8042e+06	2.20732e+06	2.07985e+06	950746	2.07845e+06	7.00052e+06			1.76104e+07	3.52298e+06	3.58357e+06	9.90264e+06	1.91522e+07	1.03256e+07	2.04364e+06		3.91241e+06	6.39429e+06	871028	1.59422e+06	1.12743e+06	266881	2.11141e+06	7.5614e+06
XP_014592779.1	PREDICTED: tyrosine--tRNA ligase, cytoplasmic [Equus caballus] BLASTORTHO sp|P54577|SYYC_HUMAN evalue=0	P54577	SYYC_HUMAN	0	5	5	4.985	0.0149281	2.06189	InVitro	InVivo		62487.2	28433.9	24799.4	66854.3	65552	27263.5	20872.7		12456.9	20979.7	43480.9	10026.2	17526.6	13032.9	23751	22957.8			144871	26658.1	11673.7	96566.9	102140	55303.4	7969.24		9285.07	24357.1	20991.6	7241.35	9500.63	3658.42	24127.6	24797.1
XP_005613222.1;XP_005613223.1;XP_005613224.1	PREDICTED: V-type proton ATPase subunit H isoform X1 [Equus caballus] BLASTORTHO sp|Q9UI12|VATH_HUMAN evalue=0 [XP_005613222.1,XP_005613223.1,XP_005613224.1]	Q9UI12	VATH_HUMAN	0	2	2	1.969	0.0362771	2.02203	InVitro	InVivo		165664	84767.6	69737.7	212820	226326	151669	58551.3		69928.4	110214	38486.8	31351.5	31361.3	16036.4	138211	112395			384077	79473.8	32827.3	307405	352651	307658	22355.1		52122.9	127957	18580.6	22643.4	17000	4501.54	140403	121400
XP_003365686.1	PREDICTED: poly(U)-binding-splicing factor PUF60 isoform X1 [Equus caballus] BLASTORTHO sp|Q9UHX1|PUF60_HUMAN evalue=0	Q9UHX1	PUF60_HUMAN	0	8	8	8.946	0.0304089	2.01887	InVitro	InVivo		373235	268125	175913	579152	435782	521921	111599		152543	202397	110228	142033	112362	100899	271352	304005			865310	251380	82806.7	836549	679016	1.0587e+06	42608.8		113702	234980	53215.8	102582	60908.2	28323	275654	328361
NP_001075289.1	ubiquitin carboxyl-terminal hydrolase isozyme L1 [Equus caballus] BLASTORTHO sp|P09936|UCHL1_HUMAN evalue=1.97327e-163	P09936	UCHL1_HUMAN	1.97327e-163	7	7	7.861	0.0294684	2.01877	InVitro	InVivo		778000	224628	232313	348082	696660	398621	350543		78571.8	474095	77659	285736	74500.2	532881	153930	37302.2			1.80372e+06	210600	109356	502782	1.0855e+06	808592	133838		58565.5	550418	37492.1	206372	40384.3	149583	156371	40290.8
XP_005610644.2	PREDICTED: bifunctional purine biosynthesis protein PURH, partial [Equus caballus] BLASTORTHO sp|P31939|PUR9_HUMAN evalue=0	P31939	PUR9_HUMAN	0	13	13	15.909	0.00731878	2.01393	InVitro	InVivo		390348	264793	197086	422022	482984	454973	265798		124590	215873	109705	104836	135527	60088	415253	240339			904987	248256	92773.4	609585	752564	922902	101482		92866	250626	52963.4	75717.3	73464.9	16867.1	421838	259595
NP_001157443.1;XP_005607060.1	solute carrier family 2, facilitated glucose transporter member 1 [Equus caballus] BLASTORTHO sp|P11166|GTR1_HUMAN evalue=0 [NP_001157443.1,XP_005607060.1]	P11166	GTR1_HUMAN	0	3	3	2.963	0.0404017	2.01314	InVivo	InVitro		95825.7	42333.3	48881.7	148089	17764.7	82021.9	22283		96071.9	48807.8	191862	82719.2	208887	190435	175951	57160.9			222163	39689.6	23009.9	213906	27680.2	166379	8507.7		71609.6	56665.2	92627	59743.5	113231	53456.4	178741	61740.5
