# Supplementary material for: Analysis of the equine “cumulome” reveals major metabolic aberrations after maturation in vitro
Source: BMC Genomics. 2019 Jul 17;20:588. doi: 10.1186/s12864-019-5836-5 (PMC6637639; doi:10.1186/s12864-019-5836-5)
Supplement: Supplementary file 2 — Table S2. All 108 metabolic compounds with a significant different (p < 0.05; FC > 2) abundance between the two maturation groups. Here, 84 compounds showed a higher abundance in the in vitro group and 24 compounds a lower abundance compared to those in the in vivo matured group. For 28 compounds, putative metabolite IDs were found (6 with lower abundance and 22 with higher abundance after in vitro maturation). (XLSX 84 kb) [file 12864_2019_5836_MOESM2_ESM.xlsx]

## Sheet: Combined (108)
																		Identification in Human Metabolome Database							In Vitro							In Vivo
																		Mass Error: <0.025 Dalton; Delta ppm < 60							Normalized Abundance Progenesis							Normalized Abundance Progenesis
Count	Compound	With ID	Mapped in Figure	Neutral mass (Da)	m/z	Charge	Retention time (min)	Chromatographic peak width (min)	Identifications	Anova (p)	q Value	Max Fold Change	Highest Mean	Lowest Mean	Isotope Distribution	Maximum Abundance	Minimum CV%	Tentative Metabolite ID HMDB Search	HMDB ID	KEGG ID	Formula	Monosiotopic Mass	Adduct	Delta (ppm)	34KOKV	36KOKV	38KOKV	39KOKV	40KOKV	41KOKV	42KOKV	6KOK	8KOK	10KOK	11KOK	12KOKA	12KOKB	14KOK	15KOK
1	4.88_246.5544m/z				246.554	1	4.8818	0.06485	0	7.09e-08	9.57e-06	88.3802	KOK	KOKV	100	32.0631	61.78								2.5395	0	0	0	0	0	0	30.43	30.1531	49.1141	13.9889	64.9524	45.3098	12.127	10.4293
2	7.12_1013.2318m/z				1013.23	1	7.1214	0.108083	5	8.16e-07	5.51e-05	45.093	KOK	KOKV	100	26.8001	70.28								0	0	4.16031	0	0	0	0	9.17226	38.4349	13.8413	9.06604	25.9611	62.1247	15.5713	40.2294
3	7.06_1184.2798m/z				1184.28	2	7.05655	0.0619833	0	0.00148832	0.0200994	12.5622	KOK	KOKV	100 - 14.5	18.2939	74.19								0	10.1938	0	0	0	0	0	43.8643	17.2543	0	19.8317	22.3458	12.1489	4.79273	26.1133
4	4.93_616.7625m/z				616.762	2	4.92503	0.0756667	0	0.00176177	0.020497	16.5355	KOK	KOKV	100 - 75.1	30.2085	68.04								0	0	0	0	6.4046	0	6.38367	58.6094	38.2593	25.5859	12.1207	57.7836	0	23.4363	25.8732
5	6.53_207.9569n			207.957	188.939	1	6.5297	0.118883	0	0.0149874	0.0697936	20.2817	KOK	KOKV	100	65.155	76.61								0	12.8104	0	0	0	0	9.67713	89.7652	155.088	0	57.8842	68.6762	75.7159	74.1109	0
6	6.54_400.8671m/z				400.867	1	6.54052	0.0972667	0	0.014307	0.0694204	29.6614	KOK	KOKV	100	38.7268	99.09								2.38321	2.06659	0	1.6277	3.06189	0	0	70.9496	125.652	0	24.3052	40.7564	23.7508	24.4002	0
7	4.89_426.1165m/z	x	x		426.117	1	4.8926	0.06485	1	0.00063465	0.012244	16.8588	KOK	KOKV	100 - 60.8	59.6277	74.55	Hydroxymethylbilane	HMDB01137	C01024	C40H46N4O17	854.286	M-2H	45	0.759743	0	3.29671	0	7.3716	0	13.3302	51.7842	55.0776	123.287	11.5732	78.5113	116.947	2.72861	37.1126
8	5.60_639.9677m/z				639.968	1	5.60307	0.0540333	0	0.0159003	0.0715768	3.20001	KOK	KOKV	100	12.51	65.13								4.42484	0	6.11266	9.28606	7.54204	0	0	4.12748	22.5338	7.86488	18.2616	24.4695	5.9607	11.597	5.26504
9	4.60_238.0980n			238.098	237.091	1	4.60078	0.05405	8	0.0330317	0.102943	16.8741	KOK	KOKV	100 - 10.6 - 5.87 - 0.446 - 0.218	6721.16	149.68								6.11863	7.0795	565.694	75.4356	468.292	1642.45	23.1192	6990.19	288.058	2254.13	129.465	3859.91	39205.2	968.353	74.0063
10	4.88_336.0841m/z	x			336.084	2	4.8818	0.183733	0	8.72e-05	0.00235467	6.86895	KOK	KOKV	100 - 24.3 - 26.7	410.47	49.33	S-(hydroxymethyl)glutathione	HMDB04662	C14180	C11H19N3O7S	337.094	M-H	9	140.643	13.2412	117.132	22.9942	60.6846	41.0041	22.6019	364.197	506.468	620.154	185.281	577.241	647.547	169.632	213.239
11	6.70_172.9576m/z	x			172.958	1	6.70275	0.1405	3	0.0071398	0.0490279	2.78499	KOK	KOKV	100	15.7775	46.36	B-sulfinyl pyruvate	HMDB02332	C05527	C3H4O5S	151.978	M+Na-2H	29	1.83922	4.20837	10.3135	1.66358	7.58435	4.20174	9.84568	12.2889	18.221	25.9429	6.96123	21.3791	19.9736	4.59094	16.8627
12	7.38_971.2376m/z				971.238	1	7.38082	0.4511	0	4.24e-06	0.000245656	4.15193	KOK	KOKV	100	264.033	27.93								89.8617	86.9583	76.5352	68.776	62.1147	30.8114	30.0923	310.132	395.603	166.71	278.314	253.704	301.632	200.544	205.623
13	7.15_960.2477m/z				960.248	2	7.15382	0.1297	0	0.0133142	0.0665945	3.39204	KOK	KOKV	100 - 34.5	120.158	55.54								73.1118	52.0773	56.3279	9.67845	13.9028	22.9772	19.8893	130.096	237.743	13.0267	120.123	107.69	176.586	101.467	74.5317
14	4.89_696.1679n			696.168	717.143	1	4.8926	0.216167	0	0.00168028	0.020497	4.01636	KOK	KOKV	100 - 35.4 - 12.9	695.293	51.75								362.351	133.197	354.818	38.7567	153.629	147.524	21.5313	780.674	1057.71	595.814	371.218	1363.03	582.361	520.945	290.59
15	4.98_104.0352m/z	x	x		104.035	1	4.97907	0.321367	2	0.00803005	0.0516401	3.21832	KOK	KOKV	100	159.181	75.83	L-serine; D-Serine	HMDB00187; HMDB03406	C00065; C00740	C3H7NO3	105.043	M-H	1	105.598	25.5207	68.6314	14.7708	34.4011	86.8415	10.4616	161.946	106.627	191.86	67.2738	95.5624	479.938	64.8017	105.437
16	4.97_125.0243m/z				125.024	1	4.96827	0.1189	30	0.0148088	0.0697936	2.07581	KOK	KOKV	100	25.2529	38.98								3.70739	6.54092	6.9982	14.922	20.251	7.74433	24.9936	33.9983	22.9648	30.8146	15.2536	24.2382	39.7942	9.34141	25.6182
17	6.98_385.0719m/z	x	x		385.072	1	6.98377	0.332183	3	1.08e-05	0.000439301	2.94111	KOK	KOKV	100	96.2759	28.72	Estrone Sulfate	HMDB01425	C02538	C18H22O5S	350.119	M+Cl	42	37.6404	37.2355	48.2691	32.9396	30.8541	25.444	16.7596	61.588	151.122	91.7013	83.3489	99.5018	117.505	74.8572	90.5834
18	4.89_246.0537m/z				246.054	1	4.8926	0.226967	14	4.06e-05	0.00126396	3.40011	KOK	KOKV	89.9 - 100	320.943	20.97								108.95	76.0203	109.105	76.1354	117.133	69.1357	104.263	284.772	381.798	445.279	170.181	404.912	514.078	152.983	213.539
19	4.99_284.0985m/z				284.099	1	4.98988	0.332183	5	0.00849736	0.0529818	2.95325	KOK	KOKV	100	309.812	67.85								215.353	70.3613	141.466	42.8267	72.5728	168.712	23.0463	318.073	215.886	373.376	152.576	183.115	890.146	131.013	214.309
20	4.89_515.0983m/z				515.098	1	4.8926	0.2594	9	0.00163215	0.020497	3.19756	KOK	KOKV	100 - 33.5 - 21 - 0.898	1018.05	45.66								604.903	271.905	606.635	125.318	266.702	290.188	63.0308	1045.87	1450.5	824.399	581.109	1882.85	1117.47	728.914	513.276
21	7.29_1173.2947m/z				1173.29	2	7.29435	0.375433	0	0.00850024	0.0529818	3.11313	KOK	KOKV	100 - 59.1 - 2.98	489.979	48.18								243.555	285.165	200.053	124.237	129.82	45.5188	73.3897	661.158	869.829	76.7951	463.487	507.411	605.932	393.681	341.539
22	6.79_127.0009m/z				127.001	1	6.78922	0.56215	11	0.00741586	0.049254	2.44961	KOK	KOKV	100	90.2378	21.5								28.3769	34.0267	39.9934	36.7288	28.9856	51.806	37.9457	133.489	120.85	69.0423	71.873	130.728	82.8964	19.4061	93.6179
23	5.81_462.8153m/z				462.815	1	5.80843	0.226967	0	0.0194155	0.0795272	2.31043	KOK	KOKV	100	99.3914	40.67								26.6443	59.3063	19.5136	51.1587	28.6004	54.06	61.8473	104.543	181.301	108.278	29.3643	131.21	119.121	36.7632	84.5512
24	4.89_314.0589n	x	x	314.059	313.052	1	4.8926	0.313433	3	0.0016172	0.020497	3.04281	KOK	KOKV	100 - 22.7 - 18.1 - 1.58	5765.06	45.78	Geranyl-pp	HMDB01285	C05847	C10H20O7P2	314.068	M	30	3394.23	1790.94	3486.38	825.271	1528.81	1744.41	492.527	5627.02	8185	4551.26	3306.33	10339.8	7281.37	4154.4	2675.3
1	4.64_352.9964m/z				352.996	1	4.64402	0.33505	0	0.000247948	0.00590909	2.57706	KOKV	KOK	100 - 27.1	5479.4	30.63								2823.29	5244.9	7776.04	5562.78	3980.46	6835.69	6132.66	2072.11	3815.59	1349.93	2551.52	1767.31	1108.72	2705.15	1639.47
2	4.64_356.0008n			356.001	354.994	1	4.64402	0.313433	0	0.000319824	0.00710651	2.8461	KOKV	KOK	100 - 23.4	3110.82	35.13								1492.86	3043.3	4721.82	3161.75	1997.96	3852.44	3505.6	1214.61	1913.05	618.535	1311.98	887.522	532.578	1516.01	749.809
3	4.64_376.0099n			376.01	356.992	1	4.64402	0.291817	0	0.000333273	0.00710651	2.95618	KOKV	KOK	100 - 13.7 - 3.12	2056.45	35.65								956.104	1989.86	3129.31	2087.49	1337.32	2577.61	2317.48	804.424	1208.43	376.954	851.893	547.964	318.01	989.797	467.692
4	4.67_559.0383m/z				559.038	1	4.66563	0.108067	1	0.0180305	0.0760932	2.09257	KOKV	KOK	100 - 4.6	132.474	47.62								55.1215	68.6616	187.826	93.1095	122.944	195.154	204.501	57.4101	119.095	47.8397	86.9997	51.0597	24.3059	86.2869	33.4561
5	4.70_555.0431m/z				555.043	1	4.69807	0.291817	0	0.000774349	0.0136401	2.59566	KOKV	KOK	100 - 47.9	823.694	29.92								452.854	619.973	935.183	964.81	680.108	1166.33	946.605	190.097	659.9	213.85	428.719	271.3	109.959	381.727	283.125
6	4.73_248.9391m/z				248.939	1	4.73048	0.151317	1	0.035037	0.105933	2.71887	KOKV	KOK	100	136.468	51.13								80.4099	62.393	481.384	83.0749	40.9733	125.229	81.811	34.9778	55.5363	43.1707	107.271	56.8955	26.0249	29.9799	47.6877
7	4.63_555.2413m/z	x			555.241	1	4.63322	0.06485	6	0.0227472	0.0861297	2.16671	KOKV	KOK	100 - 31.3	102.456	40.7	Panteheine	HMDB03426	C00831	C11H22N2O4S	278.13	2M-H	21	118.825	144.548	87.6908	98.5709	145.971	23.3984	98.1881	31.8096	29.5917	33.2527	60.2009	18.631	88.2038	57.8151	58.7869
8	4.83_220.0276m/z	x			220.028	1	4.82775	0.205367	3	0.00503478	0.0407962	2.10764	KOKV	KOK	100	164.254	21.83	Epinephrine; Normetanephrine	HMDB00068: HMDB00819	C00788; C05589	C9H13NO3	183.09	M+K-2H	48	105.922	136.605	159.714	155.1	198.071	205.154	189.216	21.6711	159.994	57.7308	114.856	72.3726	30.1399	79.1251	87.5724
9	7.19_439.0852m/z	x	x		439.085	1	7.18625	0.872617	2	5.72e-07	4.63e-05	4.3706	KOKV	KOK	100 - 11.5 - 0.943	4217.83	25.25	Fmnh2	HMDB01142	C01847	C17H23N4O9P	458.12	M-H20-H	38	2380.6	3022.62	3982.36	3598.27	4887.17	6286.41	5367.36	550.247	1270.01	666.759	1143.82	951.95	966.353	1098.85	1072.37
10	6.89_343.9941m/z	x	x		343.994	1	6.88648	1.17537	2	0.0247153	0.0865507	2.24687	KOKV	KOK	100 - 13.5	2765.29	26.52	Dcmp	HMDB01202	C00239	C9H14N3O7P	307.057	M+K-2H	33	2885.34	3773.53	2917.69	3316.81	1496.93	2260.21	2706.48	76.6491	3320.98	152.795	816.522	1389.5	73.1075	1502.2	2514.07
11	4.69_557.0401m/z	x			557.04	1	4.68725	0.2702	0	0.000951086	0.0160553	3.11945	KOKV	KOK	100 - 25.4	368.974	42.89	UDP-D-Xylose; UDP-D-Apiose; UDP-L-Arabinose	HMDB01018; HMDB12301; HMDB12303	C00190; C01623; C00935	C14H22N2O16P2	536.044	M+Na-2H	38	142.747	240.79	498.289	491.9	242.773	549.577	416.742	118.109	242.172	86.7764	136.855	99.8833	39.8101	154.922	67.7271
12	4.64_175.9943m/z	x	x		175.994	1	4.64402	0.259383	3	0.00229204	0.024437	2.75868	KOKV	KOK	100 - 61.7 - 35.9	220.093	42.28	O-phosphoethanolamine	HMDB00224	C00346	C2H8NO4P	141.019	M+Cl	33	93.5373	162.553	331.043	256.943	130.86	322.373	243.345	90.3089	154.091	36.2055	93.1698	62.9707	26.6538	119.634	55.2228
13	6.35_631.8237n			631.824	652.798	1	6.34597	0.461883	0	0.0165616	0.0725484	2.56236	KOKV	KOK	100 - 3.11	1062.2	26.47								1112.02	1334.11	1165.52	934.966	1105.91	1285.59	497.262	9.98518	77.9607	242.768	1051.98	416.443	71.9366	1215.24	229.987
14	4.69_378.9742m/z				378.974	1	4.68725	0.162117	0	0.00208044	0.0230397	2.73395	KOKV	KOK	100	83.4704	37.12								47.4063	51.3863	115.825	73.1449	66.516	115.153	114.862	34.4267	55.4141	18.7593	43.5518	24.0715	8.29796	47.3751	12.3524
15	7.24_782.2080n			782.208	803.183	1	7.24028	0.389117	0	8.42e-06	0.000379129	5.62899	KOKV	KOK	100 - 14.3	1176.04	34.57								589.156	763.827	1183.78	1015.52	1552.92	1631.58	1495.53	60.3818	282.623	109.11	297.402	202.178	215.733	262.878	241.104
16	4.75_516.0623n			516.062	497.044	1	4.7521	0.1513	0	0.0124985	0.0649189	2.79626	KOKV	KOK	100	165.797	35.85								90.3042	120.63	146.264	126.971	201.471	234.091	240.851	13.0791	119.819	28.6906	85.2071	61.6945	3.3763	79.9536	82.5188
17	4.85_756.0890m/z				756.089	1	4.84937	0.18375	0	0.0465575	0.11785	2.63998	KOKV	KOK	100 - 57.2 - 43.9 - 22.5	305.933	27.2								157.056	249.681	277.239	375.446	349.554	392.553	340.001	21.1264	294.18	51.3239	190.574	105.994	0	124.487	139.391
18	5.05_733.1220m/z				733.122	1	5.05185	0.126833	1	0.0464204	0.11785	2.61916	KOKV	KOK	100 - 12.7	68.8819	49.44								87.5183	51.3376	122.899	25.8475	95.7911	54.3501	44.4295	10.1285	34.1745	15.4128	38.5164	32.9323	0	36.5946	42.6346
19	6.30_1061.6633m/z				1061.66	1	6.30273	0.356667	0	0.0372751	0.107105	2.51362	KOKV	KOK	100 - 33.7	303.823	20.19								276.982	372.854	297.529	327.598	357.192	307.52	187.086	0	26.5507	82.6946	337.391	101.136	20.8167	295.124	103.254
20	6.31_969.7170n			969.717	990.693	1	6.31353	0.378283	0	0.0357051	0.105951	2.6004	KOKV	KOK	100 - 3.8	714.831	24.64								740.201	915.686	791.68	703.622	747.676	759.049	345.904	0	48.4585	135.745	746.873	268.105	19.7817	829.233	150.949
21	6.35_849.7577n			849.758	870.733	1	6.34597	0.3891	0	0.0303113	0.0990357	2.7215	KOKV	KOK	100 - 6.09	603.395	27.52								673.687	753.779	685.582	570.851	646.551	645.468	247.845	0	56.8622	96.9139	586.324	214.2	14.6779	718.845	85.8877
22	7.19_1146.3056n			1146.31	1145.3	1	7.18625	0.313467	0	1.98e-05	0.00072842	8.30598	KOKV	KOK	100 - 27.9	1100.37	32.38								568.2	750.798	1141.73	946.355	1456.92	1426.76	1411.81	26.7323	203.142	27.1443	220.491	111.519	108.959	252.126	109.719
23	4.75_495.0421m/z				495.042	1	4.7521	0.108067	2	0.0194331	0.0795272	2.96665	KOKV	KOK	100	50.3946	38.59								23.5142	38.6145	51.1162	33.6672	60.0861	69.5403	76.2234	7.47549	29.1172	13.4717	24.5598	15.2593	0	24.804	21.2087
24	4.81_221.0093m/z	x	x		221.009	1	4.80613	0.151317	5	0.00789703	0.0516038	2.66711	KOKV	KOK	100	36.1563	34.55	L-Cystine	HMDB00192	C00491	C6H12N2O4S2	240.024	M-H20-H	17	17.9838	24.6496	35.3918	31.3442	49.6952	50.9218	43.1077	3.70975	31.1843	2.28383	29.8862	8.85168	2.01423	14.8248	15.6962
25	4.85_936.1529m/z				936.153	1	4.84937	0.0756667	0	0.0322758	0.102174	2.31647	KOKV	KOK	100	41.7595	60.95								23.7432	8.68961	24.7381	34.4542	76.953	55.6359	68.1025	3.40558	68.0434	3.24494	32.1573	11.9143	2.15944	3.23587	20.0567
26	6.16_174.9466m/z				174.947	1	6.16222	0.0972833	4	0.0424352	0.115568	2.30168	KOKV	KOK	100	15.2802	47.48								10.1018	3.46205	19.0516	15.5057	19.2535	13.529	26.0576	0	3.43378	10.9286	6.4476	2.55919	2.06327	14.5871	13.0902
27	4.85_222.0249m/z	x	x		222.025	1	4.84937	0.151317	1	0.0207241	0.0807331	2.75101	KOKV	KOK	100	76.3335	20.63	Cdp-ethanolamine	HMDB01564	C00570	C11H20N4O11P2	446.06	M-2H	9	48.3423	67.284	77.1052	74.6038	93.0271	79.4742	94.4983	0	70.3501	11.7677	52.6989	20.5027	1.99379	28.0399	36.6265
28	4.63_318.0790m/z	x	x		318.079	1	4.63322	0.0324167	9	0.0334783	0.103027	4.29018	KOKV	KOK	100	54.7894	85.39	Guanosine	HMDB00133	C00387	C10H13N5O5	283.092	M+Cl	56	178.355	44.0389	18.9271	13.7412	58.4188	62.3582	7.68657	0	11.2298	31.4128	4.53285	3.15396	14.4128	25.2651	12.1598
29	6.32_680.8104n			680.81	701.787	1	6.32435	0.205367	0	0.0296179	0.0983566	2.49536	KOKV	KOK	100 - 8.28	338.417	28.73								360.623	442.433	368.592	324.478	384.087	355.091	133.617	0	0	53.9264	345.909	148.426	5.23851	460.379	71.0691
30	6.31_998.6732m/z				998.673	1	6.31353	0.248583	0	0.0483028	0.11995	2.08385	KOKV	KOK	100	99.7539	28.07								67.1723	132.402	106.106	103.477	125.842	106.002	57.2761	0	0	66.5589	110.896	49.7079	0	109.386	46.4113
31	4.75_496.0430m/z	x	x		496.043	1	4.7521	0.0864667	0	0.0124271	0.0649189	3.6147	KOKV	KOK	100	48.017	37.63	Chondroitin 4 sulphate	HMDB00652	C00634	C14H21NO15S	475.063	M+Na-2H	10	23.2364	34.2434	44.5258	39.2285	54.9926	64.6907	75.2015	0	25.8038	7.1234	21.6593	15.8921	0	18.7338	17.0581
32	8.90_154.9472m/z				154.947	1	8.90198	0.1189	0	0.0154802	0.0704686	3.10911	KOKV	KOK	100	19.3779	45.19								23.9321	17.4513	25.5369	3.7124	15.9313	17.9421	31.1393	2.3076	2.92403	0	10.8558	12.8311	9.23559	10.3797	1.32716
33	4.84_308.0069m/z				308.007	1	4.83857	0.1189	1	0.0216053	0.0833645	2.72084	KOKV	KOK	100	65.6543	34.27								29.1195	46.1041	65.0801	62.1641	92.1046	78.035	86.9724	0	62.1383	1.90035	59.9376	9.34636	0	32.8145	26.904
34	4.75_172.9976m/z	x	x		172.998	1	4.7521	0.06485	8	0.0141324	0.0694204	2.62458	KOKV	KOK	100 - 25.7	19.3059	18.6	Hypoxanthine	HMDB00157	C00262	C5H4N4O	136.039	M+K-2H	60	16.945	15.5616	23.7737	20.9976	14.8486	19.8707	23.1444	0	19.6761	1.84541	12.0467	7.93703	0	11.9121	5.42923
35	6.34_641.8074m/z				641.807	1	6.33515	0.151317	0	0.0335673	0.103027	2.61142	KOKV	KOK	100 - 14.4	177.881	39.37								186.985	254.7	195.788	191.366	194.63	193.543	28.1567	0	0	29.5529	188.565	74.4449	0	210.751	41.6214
36	6.31_789.7739n			789.774	810.753	1	6.31353	0.205367	0	0.0255692	0.0877899	2.71312	KOKV	KOK	100 - 11.3	317.38	32.79								322.974	461.792	360.71	311.134	335.689	316.543	112.822	0	0	46.0639	315.059	135.155	0	378.859	60.7015
37	6.36_543.8317m/z				543.832	1	6.35677	0.34585	0	0.00979049	0.0551788	3.29939	KOKV	KOK	100	185.4	21.36								179.314	226.178	208.794	159.782	201.328	211.619	110.788	0	12.2602	0	169.088	37.6525	15.7721	201.782	12.9825
38	6.41_111.0085m/z	x	x		111.009	1	6.41082	0.183733	24	0.0188209	0.0786102	2.77845	KOKV	KOK	100 - 3.03	137.42	19.32	Lactic Acid	HMDB00190	C00186	C3H6O3	90.0317	M+Na-2H	19	145.479	149.389	141.14	100.504	135.961	180.328	109.137	0	0	16.5401	145.654	102.698	0	104.438	26.3428
39	4.93_296.9893m/z				296.989	1	4.92503	0.29975	1	0.00106774	0.0163785	5.13793	KOKV	KOK	100	73.2705	42.14								50.086	107.074	69.7221	110.191	22.1027	73.6492	80.0692	1.26922	20.2943	1.92707	2.3062	19.8751	2.965	9.19273	56.256
40	4.70_442.9676m/z				442.968	1	4.69807	0.0648333	0	0.0127688	0.0654833	3.06432	KOKV	KOK	100	21.9867	41.08								15.8818	11.2416	34.2943	11.7453	26.271	29.1036	25.3691	3.57808	13.2757	0	20.6092	7.71906	0	12.2184	0
41	6.34_1148.6385m/z				1148.64	1	6.33515	0.162133	0	0.0166533	0.0725484	2.57958	KOKV	KOK	100	78.3445	36.91								93.6864	115.62	60.0983	94.0604	79.9456	79.6489	25.3513	0	0	8.33033	102.632	7.9714	0	95.5635	28.4714
42	4.93_294.9915m/z				294.992	1	4.92503	0.108083	4	0.0026967	0.0266476	4.74256	KOKV	KOK	100 - 3.99	75.8538	46.12								59.8578	115.808	80.5746	121.822	28.8046	42.555	81.555	0.0467184	40.2802	1.31804	5.32503	19.9809	3.62912	5.07957	52.2945
43	3.62_208.8450m/z				208.845	1	3.62	0.0756667	0	0.0370125	0.107105	3.34922	KOKV	KOK	100	26.1576	83.33								24.9281	10.9311	11.8437	25.4474	2.10005	41.8684	65.9847	20.6308	0	0	0	10.5354	12.1981	19.1163	0
44	6.55_168.0429m/z	x	x		168.043	1	6.55132	0.216283	10	0.00261226	0.0264586	7.84445	KOKV	KOK	100	147.434	64.3	L-Leucine; L-Isoleucine	HMDB00687; HMDB00172	C00123; C00407	C6H13NO2	131.095	M+K-2H	2	200.197	71.3468	235.468	31.9803	172.854	268.053	52.1414	0	0	35.6594	29.2412	5.91483	65.3562	5.55709	8.62924
45	6.29_731.8257m/z				731.826	2	6.29192	0.108083	0	0.0300878	0.0990357	5.82095	KOKV	KOK	100 - 51.3 - 14.7	122.156	90.76								211.554	26.1425	227.498	6.37685	122.049	256.998	4.47462	0	0	0	54.8735	65.6376	2.23115	42.9264	2.21605
46	4.96_546.0510m/z				546.051	1	4.95745	0.0540333	1	0.011757	0.063428	2.73631	KOKV	KOK	100	13.8991	39.52								14.3119	7.25333	17.9813	13.105	13.5049	8.03069	23.1063	0	0	0	4.51096	13.4644	0	6.00544	16.6551
47	6.84_191.0191m/z	x	x		191.019	1	6.84325	0.06485	16	0.0235747	0.086215	4.03996	KOKV	KOK	100	8.72421	58.83	Citric acid	HMDB00094	C00158	C6H8O7	192.027	M-H	4	11.4824	9.19586	13.7495	11.4433	12.1483	0.480086	2.57009	1.98729	3.73262	0	6.32762	1.27183	0.0835302	3.87296	0
48	4.94_298.9881m/z				298.988	1	4.93583	0.172933	1	0.00887446	0.0544763	5.21032	KOKV	KOK	100	34.0205	66.43								34.5473	58.9849	35.0927	64.4447	2.67616	11.1312	31.2666	0.972525	14.0089	1.39426	0	11.7481	0	2.53768	21.574
49	6.30_254.9152m/z				254.915	1	6.30273	0.0972833	2	0.00411292	0.0370294	3.72139	KOKV	KOK	100	20.1323	35.84								22.6666	27.7356	21.1849	19.6668	27.1281	6.75219	15.7916	0	0	0	11.0964	4.8357	2.07714	21.6289	3.64098
50	6.31_799.7617m/z				799.762	1	6.31353	0.291817	0	0.0040191	0.0370071	3.42534	KOKV	KOK	100	188.585	27.06								203.178	248.712	224.588	151.766	203.025	194.584	94.2455	0	4.49002	0	173.382	14.5881	7.27444	240.713	0
51	3.62_326.7620m/z				326.762	1	3.62	0.0432333	1	0.0425024	0.115568	4.35276	KOKV	KOK	100	19.4459	116.39								17.3353	10.3868	9.0066	18.2308	0	12.2525	68.9093	22.3602	0	0	0	3.31307	5.09632	4.97028	0
52	3.67_256.9340m/z				256.934	1	3.67403	0.108083	0	0.041212	0.114362	2.48859	KOKV	KOK	100	17.0981	51.65								10.2283	21.5938	18.9383	22.4239	0	22.6382	23.8645	6.11336	9.99902	0	0	0	0	38.8526	0
53	6.42_421.0752m/z				421.075	1	6.42162	0.0216167	8	0.039217	0.110337	3.63442	KOKV	KOK	100 - 21.6	46.9824	70.22								56.5147	12.0076	44.1646	81.4399	45.2164	89.5337	0	0	0	0	16.4791	20.6529	0	66.2846	0
54	6.42_570.2549m/z				570.255	1	6.42162	0.0216167	0	0.036089	0.105951	3.10654	KOKV	KOK	100 - 32.8	21.8413	52.89								29.9992	24.7423	14.3847	35.0005	22.4912	26.271	0	0	0	0	25.7531	6.34743	0	24.1454	0
55	6.41_259.0217m/z	x	x		259.022	1	6.41082	0.06485	31	0.0387472	0.109778	6.10328	KOKV	KOK	100 - 6.53	136.386	122.89	Hexose-Monophosphate (e.g. Fructose 6-phosphate)	HMDB0000124	C00085	C6H13O9P	260.03	M-H	3	124.235	23.6223	190.729	37.5771	92.2568	486.286	0	0	0	0	70.3994	24.1598	0	84.212	0
56	3.61_618.5498m/z				618.55	1	3.60918	0.0324333	0	0.0435463	0.116259	4.99802	KOKV	KOK	100	20.0064	144.36								17.6111	6.64105	9.1021	16.9586	0	5.77501	83.9572	19.3191	0	0	0	0	7.77949	4.9244	0
57	3.64_218.8743m/z				218.874	1	3.64162	0.05405	0	0.0204717	0.0805243	4.09924	KOKV	KOK	100	13.3754	63.48								21.1482	9.06476	12.1607	9.12004	0	16.7793	25.355	2.80811	0	0	0	2.00487	2.95894	18.3313	0
58	6.39_283.9698n			283.97	282.963	1	6.3892	0.0864667	0	0.00581466	0.0436254	8.58249	KOKV	KOK	100	62.4596	91.79								94.5042	16.3997	115.125	7.46596	45.7888	149.516	8.41737	0	0.12159	8.82224	24.1209	6.48216	0	18.6737	0
59	3.61_796.4184m/z				796.418	1	3.60918	0.0432333	0	0.0431022	0.116259	5.76904	KOKV	KOK	100 - 19.6 - 35.7	43.83	142.05								44.8499	6.89922	16.7655	51.8468	0	8.68144	177.767	41.5495	0	0	0	0	13.0113	6.21883	0
60	6.42_648.2229m/z				648.223	2	6.42162	0.0216167	0	0.0249543	0.0865507	5.58869	KOKV	KOK	100 - 44 - 23.1	72.638	59.44								88.3911	99.8731	65.5273	30.6164	111.402	112.656	0	0	0	0	34.333	39.1772	0	30.4684	0
61	3.61_794.4221m/z				794.422	1	3.60918	0.0432333	0	0.0322805	0.102174	5.97707	KOKV	KOK	100 - 38.6	38.8143	130.5								35.3705	10.8454	14.7293	45.8126	0	16.6997	148.243	30.7923	0	0	0	0	9.74688	11.4118	0
62	3.67_104.9532m/z				104.953	1	3.67403	0.07565	0	0.0312532	0.100492	3.17659	KOKV	KOK	100	10.6637	64.19								21.5964	12.9781	14.253	6.61863	0	7.25341	11.9466	0	8.47061	0	0	0	2.28987	16.0953	0
63	6.39_185.9927n	x	x	185.993	184.985	1	6.3892	0.0972667	5	0.0259576	0.0883746	10.2966	KOKV	KOK	100 - 1.99	381.209	100.38	2-phospho-d-glyceric acid	HMDB03391	C00631	C3H7O7P	185.993	M	0	523.747	94.0913	653.471	47.0779	306.283	1043.79	0	0	0	0	150.795	54.4982	0	90.8891	0
64	6.40_579.0267m/z				579.027	1	6.4	0.0324167	3	0.0236209	0.086215	7.21541	KOKV	KOK	100	74.1415	79.53								113.491	45.2826	102.668	15.3219	74.7524	167.474	0	0	0	0	26.9312	26.0404	0	29.2318	0
65	6.42_681.7197m/z				681.72	2	6.42162	0.0216167	0	0.0219833	0.0840226	5.90707	KOKV	KOK	100 - 64.8 - 47.8	34.6055	90.78								21.8397	10.2893	34.8292	84.1784	20.3258	70.776	0	0	0	3.39237	8.04984	0	0	32.9724	2.45193
66	3.66_288.8584m/z				288.858	1	3.66323	0.0864667	0	0.0130552	0.0661153	5.28528	KOKV	KOK	100	12.6298	55.53								22.4716	7.78511	14.7542	14.3135	0	15.086	13.9983	3.12114	0	0	0	0	9.13005	6.86577	0
67	6.34_581.8277m/z				581.828	1	6.33515	0.0540333	0	0.016488	0.0725484	3.3928	KOKV	KOK	100	21.4814	44.59								25.8484	23.8566	26.1188	22.4535	26.2755	25.817	0	0	0	0	21.6168	0	0	29.0349	0
68	6.56_559.0434m/z				559.043	1	6.56212	0.0972667	1	0.00682993	0.0477087	2.69912	KOKV	KOK	100	23.4835	71.58								3.29899	10.8131	13.3766	43.2032	36.2154	43.2122	14.2653	0	0	13.9167	0	0	0	0	55.6867
69	6.83_505.0307m/z				505.031	1	6.83245	0.1405	0	3.62e-05	0.00122088	11.8962	KOKV	KOK	100	34.3634	34.95								16.1812	30.447	32.8526	46.9504	45.2763	23.4728	45.3635	0	1.40533	3.60776	3.4086	4.57926	0	10.1079	0
70	3.68_242.9195m/z				242.92	1	3.68485	0.0972667	0	0.0143932	0.0694204	3.8382	KOKV	KOK	100	13.8264	55.42								18.7286	12.3392	15.5137	17.3835	0	9.12941	23.6905	9.54278	0	0	0	0	0	19.2757	0
71	6.37_741.2851m/z	x	x		741.285	2	6.36758	0.0540333	0	0.0491999	0.120726	4.54469	KOKV	KOK	100 - 64.3	15.5499	88.3	Bilirubin glucuronide	HMDB10332	C03033	C39H44N4O12	760.296	M-H20-H	11	6.78209	23.852	23.0528	36.4158	18.7469	0	0	0	0	0	23.0541	0	0	4.3184	0
72	6.35_488.7249m/z				488.725	1	6.34597	0.0324167	0	0.0401769	0.112258	2.20525	KOKV	KOK	100	18.7868	85.88								35.4456	42.2487	0	17.5624	21.7129	14.5382	0	0	0	0	68.1531	0	0	0	0
73	6.55_228.0633m/z	x			228.063	1	6.55132	0.18385	8	0.00010505	0.00266003	20.3843	KOKV	KOK	100	91.1053	73.65	N-acetyl-l-phenylalanine	HMDB00512	C03519	C11H13NO3	207.09	M+Na-2H	4	137.007	33.9406	148.12	15.3583	108.627	175.664	19.0209	0	0	2.70876	6.47223	0	25.3667	0	1.2074
74	3.65_232.8895m/z				232.889	1	3.65242	0.06485	0	0.0326864	0.102656	3.48367	KOKV	KOK	100	6.65909	78.78								5.32647	8.83979	8.70257	9.4859	0	0	14.2589	0	0	0	0	0	0	15.2921	0
75	5.75_398.9005m/z				398.901	1	5.75438	0.0432333	0	0.0050181	0.0407962	5.72664	KOKV	KOK	100	7.57048	64.03								0	7.67978	5.87082	7.44169	13.0054	14.177	4.81866	0	0	1.36206	0	9.21374	0	0	0
76	3.71_364.9787m/z	x			364.979	1	3.70647	0.05405	2	0.0201912	0.0801995	8.94589	KOKV	KOK	100	12.5635	87.54	pqq	HMDB13636	C00113	C14H6N2O8	330.012	M+Cl	9	7.85144	23.5081	21.194	9.3017	0	0	26.0896	0	0	0	0	1.40318	0	9.83197	0
77	6.84_78.9585m/z				78.9585	1	6.84325	0.0540333	2	3.85e-07	3.9e-05	15.6946	KOKV	KOK	100	8.40469	31.36								5.2742	7.23518	6.12623	8.85549	8.40493	13.248	9.68884	0	0	1.53314	1.6629	0	0	0	1.08808
78	3.61_647.5261m/z	x	x		647.526	1	3.60918	0.0432333	0	0.0236038	0.086215	11.1773	KOKV	KOK	100	12.0651	138.88	DAG 40:7			C43H70O5	666.522	M-H20-H	34	11.5485	2.79214	5.85184	16.9137	0	0	47.3492	8.63537	0	0	0	0	0	0	0
79	3.64_220.8709m/z				220.871	1	3.64162	0.0756667	1	0.00299474	0.0282163	5.73536	KOKV	KOK	100	10.9111	56.54								17.9065	7.99012	11.1741	13.3283	0	8.67187	17.3066	0	0	0	0	0	0	15.2194	0
80	6.39_326.9253m/z				326.925	1	6.3892	0.0432333	0	0.0242638	0.0865507	40.3233	KOKV	KOK	100	15.1961	109.55								20.7686	0	37.6095	0	12.1303	35.8644	0	0	0	0	3.01486	0	0	0	0
81	6.42_263.4752m/z				263.475	2	6.42162	0.0540333	0	0.0064202	0.0464521	52.6165	KOKV	KOK	100 - 25.2	41.49	121.93								102.57	23.4021	124.532	0	15.9699	23.9567	0	0	0	0	0	0	0	6.30829	0
82	6.82_164.9577m/z	x	x		164.958	1	6.82163	0.0432333	8	7.07e-06	0.000357829	19.0003	KOKV	KOK	100	7.03172	62.34	Phosphohydroxypyruvic acid	HMDB01024	C03232	C3H5O7P	183.977	M-H20-H	7	4.62462	2.67221	7.72575	8.69665	15.7032	3.68374	6.11591	0	0	0	0	2.96067	0	0	0
83	6.23_166.9749m/z	x	x		166.975	1	6.22707	0.183733	10	0.0178839	0.0760932	157.356	KOKV	KOK	100	53.6069	113.3	Phosphoenolpyruvic acid	HMDB00263	C00074	C3H5O6P	167.982	M-H	1	78.3805	0	102.892	0	39.0838	154.893	0	0	0	0	2.72538	0	0	0	0
84	5.10_376.9761m/z				376.976	1	5.09508	0.1189	0	0.0148614	0.0697936	151.33	KOKV	KOK	100	24.7205	104.87								54.0826	57.092	41.2233	20.6458	0	0	0	0	0	0	0	0	0	0	1.30684
