# Supplementary material for: Analysis of the equine “cumulome” reveals major metabolic aberrations after maturation in vitro
Source: BMC Genomics. 2019 Jul 17;20:588. doi: 10.1186/s12864-019-5836-5 (PMC6637639; doi:10.1186/s12864-019-5836-5)
Supplement: Supplementary file 3 — Table S3. All 905 measured metabolomic compounds (Progenesis QI Output Measurements). (XLSX 481 kb) [file 12864_2019_5836_MOESM3_ESM.xlsx]

## Sheet: Metabolomics EQ InVivo InVitro
															Normalised abundance															Raw abundance
															KOKV							KOK								KOKV							KOK
Compound	Neutral mass (Da)	m/z	Charge	Retention time (min)	Chromatographic peak width (min)	Identifications	Anova (p)	q Value	Max Fold Change	Highest Mean	Lowest Mean	Isotope Distribution	Maximum Abundance	Minimum CV%	34KOKV	36KOKV	38KOKV	39KOKV	40KOKV	41KOKV	42KOKV	6KOK	8KOK	10KOK	11KOK	12KOKA	12KOKB	14KOK	15KOK	34KOKV	36KOKV	38KOKV	39KOKV	40KOKV	41KOKV	42KOKV	6KOK	8KOK	10KOK	11KOK	12KOKA	12KOKB	14KOK	15KOK
4.82_768.3513m/z		768.351	1	4.81695	0.0432333	0	1.68643e-13	6.83247e-11	Infinity	KOKV	KOK	100 - 10.4	31.8186	39.92	34.083	17.7263	38.8414	22.0703	29.2576	55.655	25.0967	0	0	0	0	0	0	0	0	32.8675	15.5287	38.8414	24.9901	34.2478	44.9356	24.7448	0	0	0	0	0	0	0	0
6.76_581.0231m/z		581.023	1	6.75678	0.05405	2	1.53089e-09	3.10116e-07	Infinity	KOKV	KOK	100	21.5585	60.89	6.31712	9.6475	20.8969	13.0829	31.0126	26.6655	43.287	0	0	0	0	0	0	0	0	6.09183	8.45144	20.8969	14.8137	36.3022	21.5296	42.6801	0	0	0	0	0	0	0	0
4.88_246.5544m/z		246.554	1	4.8818	0.06485	0	7.08841e-08	9.57275e-06	88.3802	KOK	KOKV	100	32.0631	61.78	2.5395	0	0	0	0	0	0	30.43	30.1531	49.1141	13.9889	64.9524	45.3098	12.127	10.4293	2.44893	0	0	0	0	0	0	26.9241	19.7617	51.7633	13.2482	66.4476	40.834	12.2329	13.6019
6.84_78.9585m/z		78.9585	1	6.84325	0.0540333	2	3.84751e-07	3.89699e-05	15.6946	KOKV	KOK	100	8.40469	31.36	5.2742	7.23518	6.12623	8.85549	8.40493	13.248	9.68884	0	0	1.53314	1.6629	0	0	0	1.08808	5.0861	6.33819	6.12623	10.0271	9.83849	10.6963	9.553	0	0	1.61584	1.57484	0	0	0	1.41908
7.19_439.0852m/z		439.085	1	7.18625	0.872617	2	5.71781e-07	4.63307e-05	4.3706	KOKV	KOK	100 - 11.5 - 0.943	4217.83	25.25	2380.6	3022.62	3982.36	3598.27	4887.17	6286.41	5367.36	550.247	1270.01	666.759	1143.82	951.95	966.353	1098.85	1072.37	2295.7	2647.89	3982.36	4074.32	5720.74	5075.62	5292.11	486.852	832.338	702.724	1083.25	973.865	870.895	1108.45	1398.59
7.12_1013.2318m/z		1013.23	1	7.1214	0.108083	5	8.16297e-07	5.51196e-05	45.093	KOK	KOKV	100	26.8001	70.28	0	0	4.16031	0	0	0	0	9.17226	38.4349	13.8413	9.06604	25.9611	62.1247	15.5713	40.2294	0	0	4.16031	0	0	0	0	8.11551	25.1893	14.5879	8.58597	26.5587	55.9879	15.7073	52.4674
7.38_971.2376m/z		971.238	1	7.38082	0.4511	0	4.2444e-06	0.000245656	4.15193	KOK	KOKV	100	264.033	27.93	89.8617	86.9583	76.5352	68.776	62.1147	30.8114	30.0923	310.132	395.603	166.71	278.314	253.704	301.632	200.544	205.623	86.6569	76.1776	76.5352	77.875	72.7091	24.877	29.6704	274.401	259.269	175.702	263.577	259.544	271.836	202.296	268.174
6.82_164.9577m/z		164.958	1	6.82163	0.0432333	8	7.06572e-06	0.000357829	19.0003	KOKV	KOK	100	7.03172	62.34	4.62462	2.67221	7.72575	8.69665	15.7032	3.68374	6.11591	0	0	0	0	2.96067	0	0	0	4.45969	2.34092	7.72575	9.8472	18.3815	2.97424	6.03017	0	0	0	0	3.02883	0	0	0
7.24_782.2080n	782.208	803.183	1	7.24028	0.389117	0	8.4221e-06	0.000379129	5.62899	KOKV	KOK	100 - 14.3	1176.04	34.57	589.156	763.827	1183.78	1015.52	1552.92	1631.58	1495.53	60.3818	282.623	109.11	297.402	202.178	215.733	262.878	241.104	568.144	669.131	1183.78	1149.87	1817.79	1317.33	1474.56	53.4251	185.225	114.995	281.654	206.832	194.422	265.174	314.449
6.98_385.0719m/z		385.072	1	6.98377	0.332183	3	1.08431e-05	0.000439301	2.94111	KOK	KOKV	100	96.2759	28.72	37.6404	37.2355	48.2691	32.9396	30.8541	25.444	16.7596	61.588	151.122	91.7013	83.3489	99.5018	117.505	74.8572	90.5834	36.298	32.6192	48.2691	37.2974	36.1167	20.5434	16.5246	54.4923	99.0418	96.6476	78.9353	101.792	105.898	75.511	118.139
7.19_1146.3056n	1146.31	1145.3	1	7.18625	0.313467	0	1.97772e-05	0.00072842	8.30598	KOKV	KOK	100 - 27.9	1100.37	32.38	568.2	750.798	1141.73	946.355	1456.92	1426.76	1411.81	26.7323	203.142	27.1443	220.491	111.519	108.959	252.126	109.719	547.936	657.717	1141.73	1071.56	1705.41	1151.96	1392.02	23.6524	133.135	28.6084	208.815	114.086	98.1959	254.329	143.096
6.83_505.0307m/z		505.031	1	6.83245	0.1405	0	3.61614e-05	0.00122088	11.8962	KOKV	KOK	100	34.3634	34.95	16.1812	30.447	32.8526	46.9504	45.2763	23.4728	45.3635	0	1.40533	3.60776	3.4086	4.57926	0	10.1079	0	15.6042	26.6723	32.8526	53.1618	52.9987	18.9519	44.7275	0	0.921021	3.80236	3.2281	4.68468	0	10.1962	0
4.89_246.0537m/z		246.054	1	4.8926	0.226967	14	4.0557e-05	0.00126396	3.40011	KOK	KOKV	89.9 - 100	320.943	20.97	108.95	76.0203	109.105	76.1354	117.133	69.1357	104.263	284.772	381.798	445.279	170.181	404.912	514.078	152.983	213.539	105.064	66.5956	109.105	86.208	137.111	55.8198	102.802	251.963	250.222	469.297	161.17	414.233	463.296	154.319	278.498
6.72_164.9574m/z		164.957	1	6.72437	0.0864667	8	4.74747e-05	0.00137386	15.6248	KOKV	KOK	100	13.3379	65.33	1.70082	11.5146	14.8756	10.797	13.6066	10.2568	30.6141	1.85974	2.16698	0	0	0.855522	0	0	1.94685	1.64016	10.087	14.8756	12.2254	15.9274	8.28133	30.1849	1.64547	1.42019	0	0	0.875216	0	0	2.53909
4.88_336.0841m/z		336.084	2	4.8818	0.183733	0	8.71788e-05	0.00235466	6.86895	KOK	KOKV	100 - 24.3 - 26.7	410.47	49.33	140.643	13.2412	117.132	22.9942	60.6846	41.0041	22.6019	364.197	506.468	620.154	185.281	577.241	647.547	169.632	213.239	135.627	11.5996	117.132	26.0363	71.0351	33.1065	22.285	322.237	331.927	653.605	175.47	590.529	583.581	171.113	278.107
6.55_228.0633m/z		228.063	1	6.55132	0.18385	8	0.00010505	0.00266003	20.3843	KOKV	KOK	100	91.1053	73.65	137.007	33.9406	148.12	15.3583	108.627	175.664	19.0209	0	0	2.70876	6.47223	0	25.3667	0	1.2074	132.121	29.7328	148.12	17.3901	127.154	141.83	18.7542	0	0	2.85487	6.12951	0	22.8609	0	1.5747
4.64_352.9964m/z		352.996	1	4.64402	0.33505	0	0.000247948	0.00590909	2.57706	KOKV	KOK	100 - 27.1	5479.4	30.63	2823.29	5244.9	7776.04	5562.78	3980.46	6835.69	6132.66	2072.11	3815.59	1349.93	2551.52	1767.31	1108.72	2705.15	1639.47	2722.61	4594.66	7776.04	6298.72	4659.38	5519.11	6046.68	1833.38	2500.65	1422.74	2416.41	1807.99	999.201	2728.77	2138.2
4.64_356.0008n	356.001	354.994	1	4.64402	0.313433	0	0.000319824	0.00710651	2.8461	KOKV	KOK	100 - 23.4	3110.82	35.13	1492.86	3043.3	4721.82	3161.75	1997.96	3852.44	3505.6	1214.61	1913.05	618.535	1311.98	887.522	532.578	1516.01	749.809	1439.62	2666	4721.82	3580.05	2338.74	3110.45	3456.46	1074.67	1253.77	651.898	1242.51	907.953	479.969	1529.25	977.904
4.64_376.0099n	376.01	356.992	1	4.64402	0.291817	0	0.000333273	0.00710651	2.95618	KOKV	KOK	100 - 13.7 - 3.12	2056.45	35.65	956.104	1989.86	3129.31	2087.49	1337.32	2577.61	2317.48	804.424	1208.43	376.954	851.893	547.964	318.01	989.797	467.692	922.006	1743.17	3129.31	2363.66	1565.41	2081.15	2284.99	711.745	791.975	397.287	806.783	560.579	286.596	998.442	609.966
4.70_549.1554m/z		549.155	1	4.69807	0.108067	2	0.000559251	0.0113289	49569.5	KOKV	KOK	100 - 44.9	92.6853	125.3	0.267915	1.0378	65.6076	45.6774	231.557	283.931	20.7187	0.0149585	0	0	0	0	0	0	0	0.25836	0.909139	65.6076	51.7205	271.052	229.245	20.4283	0.0132351	0	0	0	0	0	0	0
4.89_426.1165m/z		426.117	1	4.8926	0.06485	1	0.00063465	0.012244	16.8588	KOK	KOKV	100 - 60.8	59.6277	74.55	0.759743	0	3.29671	0	7.3716	0	13.3302	51.7842	55.0776	123.287	11.5732	78.5113	116.947	2.72861	37.1126	0.732648	0	3.29671	0	8.62892	0	13.1433	45.818	36.0966	129.937	10.9604	80.3187	105.395	2.75244	48.4025
4.90_269.0856m/z		269.086	1	4.90342	0.375417	18	0.000702252	0.0129324	1.65046	KOK	KOKV	100	127.563	20.25	95.1834	63.8751	58.1522	65.5245	75.0947	86.5956	96.5996	148.509	100.275	157.616	107.479	136.695	162.385	86.7863	120.757	91.7888	55.9561	58.1522	74.1932	87.903	69.9169	95.2453	131.399	65.718	166.118	101.788	139.842	146.344	87.5443	157.492
4.70_555.0431m/z		555.043	1	4.69807	0.291817	0	0.000774349	0.0136401	2.59566	KOKV	KOK	100 - 47.9	823.694	29.92	452.854	619.973	935.183	964.81	680.108	1166.33	946.605	190.097	659.9	213.85	428.719	271.3	109.959	381.727	283.125	436.703	543.112	935.183	1092.45	796.109	941.686	933.334	168.195	432.483	225.385	406.017	277.545	99.0967	385.061	369.253
4.69_557.0401m/z		557.04	1	4.68725	0.2702	0	0.000951086	0.0160553	3.11945	KOKV	KOK	100 - 25.4	368.974	42.89	142.747	240.79	498.289	491.9	242.773	549.577	416.742	118.109	242.172	86.7764	136.855	99.8833	39.8101	154.922	67.7271	137.656	210.938	498.289	556.977	284.181	443.726	410.899	104.501	158.714	91.457	129.608	102.183	35.8776	156.275	88.33
6.53_294.9040m/z		294.904	1	6.5297	0.0972667	0	0.00101199	0.0163785	Infinity	KOK	KOKV	100	38.3713	79.94	0	0	0	0	0	0	0	63.965	92.8988	0	36.4392	36.56	36.7383	40.3693	0	0	0	0	0	0	0	0	56.5955	60.8838	0	34.5096	37.4016	33.1092	40.7219	0
4.93_296.9893m/z		296.989	1	4.92503	0.29975	1	0.00106774	0.0163785	5.13793	KOKV	KOK	100	73.2705	42.14	50.086	107.074	69.7221	110.191	22.1027	73.6492	80.0692	1.26922	20.2943	1.92707	2.3062	19.8751	2.965	9.19273	56.256	48.2997	93.7993	69.7221	124.769	25.8726	59.4641	78.9467	1.12299	13.3004	2.03101	2.18408	20.3327	2.67211	9.27302	73.3694
4.95_225.0608m/z		225.061	1	4.94665	0.461883	16	0.00109151	0.0163785	1.97504	KOK	KOKV	100 - 4.02	1029.13	15.79	474.598	492.849	391.396	508.357	543.34	593.717	643.226	1178.85	824.772	1730.61	761.939	928.623	1097.89	500.43	1209.95	457.672	431.748	391.396	575.612	636.013	479.365	634.208	1043.03	540.537	1823.96	721.592	950.001	989.439	504.801	1578.02
4.91_340.5621m/z		340.562	1	4.91422	0.1189	0	0.00121999	0.0176525	Infinity	KOKV	KOK	100 - 36	50.1402	84.18	0	0	33.2712	62.84	74.1488	63.8636	116.858	0	0	0	0	0	0	0	0	0	0	33.2712	71.1536	86.7958	51.5632	115.22	0	0	0	0	0	0	0	0
4.91_149.0452m/z		149.045	1	4.91422	0.624	25	0.00146947	0.0200994	1.43587	KOK	KOKV	100	274.515	9.1	181.28	186.018	161.323	191.599	196.478	212.131	209.462	289.53	311.353	338.08	223.972	262.967	321.703	179.091	269.426	174.815	162.956	161.323	216.947	229.99	171.274	206.525	256.172	204.054	356.315	212.112	269.02	289.925	180.655	351.387
7.06_1184.2798m/z		1184.28	2	7.05655	0.0619833	0	0.00148832	0.0200994	12.5622	KOK	KOKV	100 - 14.5	18.2939	74.19	0	10.1938	0	0	0	0	0	43.8643	17.2543	0	19.8317	22.3458	12.1489	4.79273	26.1133	0	8.93003	0	0	0	0	0	38.8106	11.3081	0	18.7815	22.8602	10.9488	4.83459	34.0571
4.89_314.0589n	314.059	313.052	1	4.8926	0.313433	3	0.00161719	0.020497	3.04281	KOK	KOKV	100 - 22.7 - 18.1 - 1.58	5765.06	45.78	3394.23	1790.94	3486.38	825.271	1528.81	1744.41	492.527	5627.02	8185	4551.26	3306.33	10339.8	7281.37	4154.4	2675.3	3273.18	1568.91	3486.38	934.453	1789.57	1408.43	485.622	4978.72	5364.26	4796.75	3131.25	10577.9	6562.1	4190.69	3489.13
4.89_515.0983m/z		515.098	1	4.8926	0.2594	9	0.00163215	0.020497	3.19756	KOK	KOKV	100 - 33.5 - 21 - 0.898	1018.05	45.66	604.903	271.905	606.635	125.318	266.702	290.188	63.0308	1045.87	1450.5	824.399	581.109	1882.85	1117.47	728.914	513.276	583.329	238.195	606.635	141.897	312.191	234.297	62.1472	925.37	950.626	868.866	550.337	1926.19	1007.09	735.28	669.417
4.89_696.1679n	696.168	717.143	1	4.8926	0.216167	0	0.00168028	0.020497	4.01636	KOK	KOKV	100 - 35.4 - 12.9	695.293	51.75	362.351	133.197	354.818	38.7567	153.629	147.524	21.5313	780.674	1057.71	595.814	371.218	1363.03	582.361	520.945	290.59	349.428	116.684	354.818	43.8841	179.832	119.11	21.2295	690.731	693.201	627.951	351.561	1394.41	524.834	525.496	378.989
4.93_616.7625m/z		616.762	2	4.92503	0.0756667	0	0.00176177	0.020497	16.5355	KOK	KOKV	100 - 75.1	30.2085	68.04	0	0	0	0	6.4046	0	6.38367	58.6094	38.2593	25.5859	12.1207	57.7836	0	23.4363	25.8732	0	0	0	0	7.49698	0	6.29417	51.8569	25.0743	26.966	11.4789	59.1138	0	23.641	33.7439
4.94_179.0559m/z		179.056	1	4.93583	1.04552	25	0.00177072	0.020497	1.40547	KOK	KOKV	100 - 6.76 - 2.32	13351	9	8871.66	9580.23	8695.15	9018.36	8957.92	10702.9	10669.5	14868.1	15971.7	16312.1	11196.8	12539.1	14689.8	8972.14	12258.7	8555.26	8392.51	8695.15	10211.5	10485.8	8641.47	10519.9	13155.1	10467.5	17192	10603.8	12827.7	13238.7	9050.51	15987.9
4.69_378.9742m/z		378.974	1	4.68725	0.162117	0	0.00208044	0.0230397	2.73395	KOKV	KOK	100	83.4704	37.12	47.4063	51.3863	115.825	73.1449	66.516	115.153	114.862	34.4267	55.4141	18.7593	43.5518	24.0715	8.29796	47.3751	12.3524	45.7156	45.0156	115.825	82.8218	77.8611	92.9743	113.251	30.4603	36.3171	19.7712	41.2456	24.6256	7.47827	47.7889	16.11
5.22_577.3030m/z		577.303	2	5.22478	0.06485	0	0.00210412	0.0230397	Infinity	KOK	KOKV	100 - 19.2	25.1509	97.1	0	0	0	0	0	0	0	42.7303	0	69.0502	0	36.489	3.34952	18.8921	30.6958	0	0	0	0	0	0	0	37.8072	0	72.7747	0	37.329	3.01865	19.0571	40.0336
4.64_175.9943m/z		175.994	1	4.64402	0.259383	3	0.00229204	0.024437	2.75868	KOKV	KOK	100 - 61.7 - 35.9	220.093	42.28	93.5373	162.553	331.043	256.943	130.86	322.373	243.345	90.3089	154.091	36.2055	93.1698	62.9707	26.6538	119.634	55.2228	90.2014	142.401	331.043	290.935	153.179	260.283	239.933	79.9042	100.988	38.1584	88.2361	64.4203	24.0208	120.679	72.0218
7.37_811.1706m/z		811.171	1	7.37	0.29185	0	0.00246184	0.0255743	1.74573	KOK	KOKV	100	208.882	24.16	149.301	155.36	142.836	110.797	102.059	90.4202	86.7986	181.849	323.99	112.02	230.903	217.275	214.063	226.742	164.212	143.977	136.099	142.836	125.455	119.466	73.0048	85.5818	160.898	212.336	118.063	218.676	222.277	192.917	228.723	214.166
6.55_168.0429m/z		168.043	1	6.55132	0.216283	10	0.00261226	0.0264586	7.84445	KOKV	KOK	100	147.434	64.3	200.197	71.3468	235.468	31.9803	172.854	268.053	52.1414	0	0	35.6594	29.2412	5.91483	65.3562	5.55709	8.62924	193.057	62.5015	235.468	36.2112	202.337	216.425	51.4104	0	0	37.5829	27.6928	6.051	58.9002	5.60563	11.2543
4.93_294.9915m/z		294.992	1	4.92503	0.108083	4	0.0026967	0.0266476	4.74256	KOKV	KOK	100 - 3.99	75.8538	46.12	59.8578	115.808	80.5746	121.822	28.8046	42.555	81.555	0.0467184	40.2802	1.31804	5.32503	19.9809	3.62912	5.07957	52.2945	57.723	101.451	80.5746	137.938	33.7176	34.3587	80.4116	0.0413359	26.3987	1.38914	5.04306	20.4409	3.27063	5.12394	68.2027
4.94_119.0349m/z		119.035	1	4.93583	0.29975	14	0.00283135	0.027312	1.38527	KOK	KOKV	100 - 0.478	570.444	12.48	354.57	462.363	400.531	370.836	368.711	438.601	486.94	638.522	601.19	645.902	495.619	547.888	719.316	381.968	533.148	341.924	405.041	400.531	419.897	431.599	354.124	480.113	564.957	394.006	680.742	469.375	560.5	648.26	385.304	695.334
3.64_220.8709m/z		220.871	1	3.64162	0.0756667	1	0.00299474	0.0282163	5.73536	KOKV	KOK	100	10.9111	56.54	17.9065	7.99012	11.1741	13.3283	0	8.67187	17.3066	0	0	0	0	0	0	15.2194	0	17.2679	6.99954	11.1741	15.0916	0	7.00163	17.064	0	0	0	0	0	0	15.3523	0
6.31_799.7617m/z		799.762	1	6.31353	0.291817	0	0.0040191	0.0370071	3.42534	KOKV	KOK	100	188.585	27.06	203.178	248.712	224.588	151.766	203.025	194.584	94.2455	0	4.49002	0	173.382	14.5881	7.27444	240.713	0	195.932	217.878	224.588	171.844	237.653	157.107	92.9243	0	2.94266	0	164.201	14.9239	6.55586	242.816	0
6.30_254.9152m/z		254.915	1	6.30273	0.0972833	2	0.00411292	0.0370294	3.72139	KOKV	KOK	100	20.1323	35.84	22.6666	27.7356	21.1849	19.6668	27.1281	6.75219	15.7916	0	0	0	11.0964	4.8357	2.07714	21.6289	3.64098	21.8582	24.297	21.1849	22.2687	31.7552	5.45169	15.5703	0	0	0	10.5088	4.94702	1.87195	21.8178	4.74859
4.91_132.0420n	132.042	113.024	1	4.91422	0.710467	10	0.0043214	0.0376799	1.33434	KOK	KOKV	100 - 3.39	1762.58	9.39	1262.16	1279.08	1224.62	1224.28	1264.32	1539.94	1452.16	1977.01	2121.19	2002.74	1509.83	1652.36	2061.13	1226.43	1549.94	1217.15	1120.51	1224.62	1386.24	1479.97	1243.34	1431.8	1749.23	1390.18	2110.77	1429.88	1690.4	1857.53	1237.14	2021.44
4.83_263.0104m/z		263.01	1	4.82775	0.237783	5	0.00445192	0.0376799	1.93185	KOKV	KOK	100 - 96.4 - 46 - 41.9	794.343	19.24	594.576	657.804	794.396	744.873	822.86	1058.13	887.762	173.371	834.175	282.973	593.797	397.861	159.429	416.922	430.935	573.371	576.252	794.396	843.418	963.209	854.329	875.316	153.397	546.699	298.237	562.353	407.019	143.68	420.563	562.028
4.96_321.0800m/z		321.08	1	4.95745	0.461883	12	0.00446418	0.0376799	1.42687	KOK	KOKV	100	216.937	17.11	124.256	144.415	139.738	144.867	168.567	139.45	202.971	280.007	297.527	230.997	200.867	196.388	198.132	158.981	172.598	119.825	126.511	139.738	164.032	197.318	112.591	200.125	247.747	194.993	243.457	190.231	200.909	178.56	160.37	225.103
5.75_398.9005m/z		398.901	1	5.75438	0.0432333	0	0.0050181	0.0407962	5.72664	KOKV	KOK	100	7.57048	64.03	0	7.67978	5.87082	7.44169	13.0054	14.177	4.81866	0	0	1.36206	0	9.21374	0	0	0	0	6.72767	5.87082	8.42621	15.2237	11.4464	4.7511	0	0	1.43553	0	9.42584	0	0	0
4.83_220.0276m/z		220.028	1	4.82775	0.205367	3	0.00503478	0.0407962	2.10764	KOKV	KOK	100	164.254	21.83	105.922	136.605	159.714	155.1	198.071	205.154	189.216	21.6711	159.994	57.7308	114.856	72.3726	30.1399	79.1251	87.5724	102.144	119.669	159.714	175.619	231.855	165.64	186.563	19.1744	104.856	60.8448	108.774	74.0386	27.1626	79.8162	114.212
4.88_87.0085m/z		87.0085	1	4.8818	0.302633	6	0.0052728	0.0411569	1.70749	KOK	KOKV	100	61.5591	26.32	28.2973	22.4272	38.9926	38.022	42.5727	31.2791	50.7765	68.624	80.726	77.2018	35.3765	57.0745	78.2669	37.6807	57.5225	27.2881	19.6468	38.9926	43.0523	49.834	25.2546	50.0647	60.7177	52.906	81.366	33.5032	58.3884	70.5355	38.0099	75.0212
4.91_90.0313n	90.0313	89.0239	1	4.91422	0.861783	8	0.00528246	0.0411569	1.34334	KOK	KOKV	100 - 1.32	2532.77	9.58	1741.35	1805.64	1760.89	1761.73	1848.17	2198.7	2081.52	2785.46	3025.21	3033.19	2150.83	2357.51	2958.39	1720.03	2231.53	1679.25	1581.79	1760.89	1994.81	2163.4	1775.22	2052.34	2464.55	1982.66	3196.8	2036.94	2411.79	2666.15	1735.05	2910.37
4.82_353.0039n	353.004	351.997	1	4.81695	0.281017	0	0.00557088	0.0425851	1.88422	KOKV	KOK	100	1782.28	23.28	1168.85	1389.8	1677.23	1699.8	2188.88	2244.65	2106.76	395.22	1894.84	697.993	1329.55	884.753	430.339	897.519	1036.99	1127.16	1217.49	1677.23	1924.68	2562.22	1812.32	2077.22	349.686	1241.83	735.642	1259.14	905.12	387.829	905.358	1352.45
6.39_283.9698n	283.97	282.963	1	6.3892	0.0864667	0	0.00581466	0.0436254	8.58249	KOKV	KOK	100	62.4596	91.79	94.5042	16.3997	115.125	7.46596	45.7888	149.516	8.41737	0	0.12159	8.82224	24.1209	6.48216	0	18.6737	0	91.1338	14.3665	115.125	8.45369	53.5986	120.719	8.29937	0	0.0796875	9.29811	22.8436	6.63138	0	18.8368	0
6.42_263.4752m/z		263.475	2	6.42162	0.0540333	0	0.0064202	0.0464521	52.6165	KOKV	KOK	100 - 25.2	41.49	121.93	102.57	23.4021	124.532	0	15.9699	23.9567	0	0	0	0	0	0	0	6.30829	0	98.9115	20.5009	124.532	0	18.6938	19.3425	0	0	0	0	0	0	0	6.36339	0
4.91_162.0523n	162.052	161.045	1	4.91422	0.343	10	0.00642072	0.0464521	1.34619	KOK	KOKV	100 - 2.05	1313.42	6.98	930.782	944.642	921.053	904.904	999.711	1047.27	1081.23	1447.15	1634.82	1584.07	1076.01	1223.5	1531.81	894.969	1115.04	897.586	827.53	921.053	1024.62	1170.22	845.562	1066.07	1280.42	1071.42	1669.51	1019.03	1251.67	1380.5	902.786	1454.24
4.91_359.1187m/z		359.119	1	4.91422	0.742883	4	0.00663926	0.0471905	1.31372	KOK	KOKV	100 - 16 - 2.93	5893.16	8.46	4020.03	4583.02	4226.36	4359.69	4317.41	4722.94	5171.58	6884.33	7798.51	6304.58	5126.28	5495.33	6276.97	4193.49	5065.79	3876.66	4014.84	4226.36	4936.47	5053.79	3813.28	5099.07	6091.17	5110.97	6644.65	4854.83	5621.84	5656.92	4230.11	6606.83
6.56_559.0434m/z		559.043	1	6.56212	0.0972667	1	0.00682993	0.0477087	2.69912	KOKV	KOK	100	23.4835	71.58	3.29899	10.8131	13.3766	43.2032	36.2154	43.2122	14.2653	0	0	13.9167	0	0	0	0	55.6867	3.18134	9.47255	13.3766	48.9189	42.3923	34.8893	14.0653	0	0	14.6673	0	0	0	0	72.6269
6.70_172.9576m/z		172.958	1	6.70275	0.1405	3	0.0071398	0.0490279	2.78499	KOK	KOKV	100	15.7775	46.36	1.83922	4.20837	10.3135	1.66358	7.58435	4.20174	9.84568	12.2889	18.221	25.9429	6.96123	21.3791	19.9736	4.59094	16.8627	1.77363	3.68664	10.3135	1.88367	8.87795	3.39247	9.70765	10.8731	11.9416	27.3422	6.59261	21.8712	18.0006	4.63104	21.9924
4.85_554.0432m/z		554.043	1	4.84937	0.216167	0	0.007331	0.049254	1.81854	KOKV	KOK	100	420.801	24.39	286.246	325.84	367.558	393.414	507.98	536.893	527.674	108.97	456.65	171.913	315.467	212.313	97.4968	220.524	267.825	276.038	285.444	367.558	445.462	594.623	433.485	520.277	96.4153	299.278	181.186	298.762	217.201	87.8658	222.451	349.298
6.79_127.0009m/z		127.001	1	6.78922	0.56215	11	0.00741586	0.049254	2.44961	KOK	KOKV	100	90.2378	21.5	28.3769	34.0267	39.9934	36.7288	28.9856	51.806	37.9457	133.489	120.85	69.0423	71.873	130.728	82.8964	19.4061	93.6179	27.3649	29.8082	39.9934	41.588	33.9295	41.8279	37.4137	118.11	79.2022	72.7664	68.0671	133.737	74.7077	19.5756	122.097
4.81_221.0093m/z		221.009	1	4.80613	0.151317	5	0.00789703	0.0516038	2.66711	KOKV	KOK	100	36.1563	34.55	17.9838	24.6496	35.3918	31.3442	49.6952	50.9218	43.1077	3.70975	31.1843	2.28383	29.8862	8.85168	2.01423	14.8248	15.6962	17.3424	21.5936	35.3918	35.4909	58.1714	41.1141	42.5033	3.28234	20.4375	2.40701	28.3036	9.05545	1.81526	14.9543	20.4711
4.98_104.0352m/z		104.035	1	4.97907	0.321367	2	0.00803006	0.0516401	3.21832	KOK	KOKV	100	159.181	75.83	105.598	25.5207	68.6314	14.7708	34.4011	86.8415	10.4616	161.946	106.627	191.86	67.2738	95.5624	479.938	64.8017	105.437	101.832	22.3568	68.6314	16.7249	40.2686	70.1155	10.3149	143.288	69.8812	202.209	63.7115	97.7623	432.528	65.3677	137.511
4.99_284.0985m/z		284.099	1	4.98988	0.332183	5	0.00849736	0.0529818	2.95325	KOK	KOKV	100	309.812	67.85	215.353	70.3613	141.466	42.8267	72.5728	168.712	23.0463	318.073	215.886	373.376	152.576	183.115	890.146	131.013	214.309	207.673	61.6382	141.466	48.4926	84.951	136.217	22.7232	281.427	141.487	393.516	144.497	187.33	802.216	132.157	279.503
7.29_1173.2947m/z		1173.29	2	7.29435	0.375433	0	0.00850024	0.0529818	3.11313	KOK	KOKV	100 - 59.1 - 2.98	489.979	48.18	243.555	285.165	200.053	124.237	129.82	45.5188	73.3897	661.158	869.829	76.7951	463.487	507.411	605.932	393.681	341.539	234.868	249.811	200.053	140.673	151.962	36.7517	72.3608	584.984	570.066	80.9373	438.944	519.091	546.077	397.12	445.437
4.94_298.9881m/z		298.988	1	4.93583	0.172933	1	0.00887446	0.0544763	5.21032	KOKV	KOK	100	34.0205	66.43	34.5473	58.9849	35.0927	64.4447	2.67616	11.1312	31.2666	0.972525	14.0089	1.39426	0	11.7481	0	2.53768	21.574	33.3152	51.6722	35.0927	72.9705	3.13262	8.98731	30.8282	0.860478	9.18114	1.46946	0	12.0186	0	2.55985	28.1369
6.24_283.2641m/z		283.264	1	6.23788	0.183733	3	0.00914453	0.0544962	1.98409	KOKV	KOK	100	66.4214	34.35	40.8329	61.7216	60.7636	53.1485	69.3598	113.639	65.4846	9.52026	45.2979	53.9538	26.7391	22.8363	39.8687	52.1504	17.4503	39.3766	54.0696	60.7636	60.1799	81.19	91.7517	64.5666	8.42341	29.6872	56.864	25.3232	23.362	35.9304	52.6059	22.7588
4.91_85.0288m/z		85.0288	1	4.91422	0.624	17	0.00916015	0.0544962	1.35782	KOK	KOKV	100	211.852	8.16	144.323	154.27	144.075	143.59	162.617	172.78	170.511	242.15	240.676	258.869	171.444	203.291	257.4	133.064	187.924	139.176	135.144	144.075	162.587	190.354	139.501	168.121	214.251	157.734	272.832	162.366	207.97	231.974	134.226	245.091
4.62_501.2034m/z		501.203	1	4.6224	0.0432333	4	0.00928123	0.0544962	1.56542	KOK	KOKV	100	41.2515	27.09	37.6302	39.3859	20.3588	19.7327	23.0439	26.8069	17.5029	27.7488	42.4209	29.3283	42.8831	35.8261	52.5161	60.7884	38.4999	36.2882	34.503	20.3588	22.3433	26.9744	21.6438	17.2575	24.5518	27.8017	30.9103	40.6123	36.6508	47.3284	61.3193	50.2118
6.55_280.0353m/z		280.035	1	6.55132	0.0973833	0	0.00958423	0.0551788	Infinity	KOKV	KOK	100	26.2972	97.32	38.8218	0	50.9135	0	36.6703	57.675	0	0	0	0	0	0	0	0	0	37.4372	0	50.9135	0	42.9248	46.5665	0	0	0	0	0	0	0	0	0
6.36_543.8317m/z		543.832	1	6.35677	0.34585	0	0.00979049	0.0551788	3.29939	KOKV	KOK	100	185.4	21.36	179.314	226.178	208.794	159.782	201.328	211.619	110.788	0	12.2602	0	169.088	37.6525	15.7721	201.782	12.9825	172.919	198.137	208.794	180.921	235.667	170.86	109.235	0	8.03508	0	160.134	38.5193	14.2141	203.545	16.9318
3.71_282.9768m/z		282.977	1	3.70647	0.0432333	1	0.00980608	0.0551788	Infinity	KOKV	KOK	100	3.78679	97.39	0	6.04891	8.55094	6.7844	0	0	5.12331	0	0	0	0	0	0	0	0	0	5.299	8.55094	7.68196	0	0	5.05148	0	0	0	0	0	0	0	0
5.17_314.0586n	314.059	313.053	1	5.17075	0.656417	1	0.0108531	0.0602339	1.84348	KOK	KOKV	100 - 21.2 - 46.6	2372.04	34.69	1508.4	1710.49	1685.48	1273.6	1470.28	814.235	544.539	2018.36	4788.96	1848.82	1860.08	2129.24	1830.57	1495.71	3004.55	1454.6	1498.43	1685.48	1442.09	1721.06	657.41	536.905	1785.82	3138.58	1948.54	1761.59	2178.25	1649.74	1508.77	3918.55
4.96_546.0510m/z		546.051	1	4.95745	0.0540333	1	0.011757	0.063428	2.73631	KOKV	KOK	100	13.8991	39.52	14.3119	7.25333	17.9813	13.105	13.5049	8.03069	23.1063	0	0	0	4.51096	13.4644	0	6.00544	16.6551	13.8015	6.3541	17.9813	14.8387	15.8083	6.48395	22.7823	0	0	0	4.27209	13.7743	0	6.05789	21.7217
4.96_344.0055m/z		344.006	1	4.95745	0.15925	0	0.0118335	0.063428	1.57004	KOKV	KOK	100 - 9.49	233.967	20.15	241.824	190.987	233.408	156.884	248.221	268.61	297.837	79.3342	190.545	97.1271	164.129	230.158	87.4281	167.172	176.264	233.199	167.31	233.408	177.639	290.558	216.874	293.661	70.194	124.879	102.366	155.438	235.457	78.7918	168.632	229.885
6.91_172.9580m/z		172.958	1	6.9081	0.18375	3	0.0118983	0.063428	2.30957	KOK	KOKV	100	29.1575	33.41	10.1845	10.4452	21.221	10.1894	13.0228	8.99308	14.3164	27.6562	22.9136	35.6346	12.6878	43.7321	45.0774	8.39168	37.1664	9.8213	9.15022	21.221	11.5375	15.244	7.26097	14.1157	24.4699	15.0171	37.5567	12.016	44.7388	40.6246	8.46497	48.4725
4.75_496.0430m/z		496.043	1	4.7521	0.0864667	0	0.0124271	0.0649189	3.6147	KOKV	KOK	100	48.017	37.63	23.2364	34.2434	44.5258	39.2285	54.9926	64.6907	75.2015	0	25.8038	7.1234	21.6593	15.8921	0	18.7338	17.0581	22.4077	29.9981	44.5258	44.4184	64.3723	52.231	74.1472	0	16.9112	7.50763	20.5124	16.258	0	18.8974	22.2472
4.75_516.0623n	516.062	497.044	1	4.7521	0.1513	0	0.0124985	0.0649189	2.79626	KOKV	KOK	100	165.797	35.85	90.3042	120.63	146.264	126.971	201.471	234.091	240.851	13.0791	119.819	28.6906	85.2071	61.6945	3.3763	79.9536	82.5188	87.0836	105.675	146.264	143.768	235.834	189.004	237.474	11.5723	78.5269	30.2381	80.6951	63.1148	3.04278	80.6519	107.621
4.70_442.9676m/z		442.968	1	4.69807	0.0648333	0	0.0127688	0.0654833	3.06432	KOKV	KOK	100	21.9867	41.08	15.8818	11.2416	34.2943	11.7453	26.271	29.1036	25.3691	3.57808	13.2757	0	20.6092	7.71906	0	12.2184	0	15.3154	9.84789	34.2943	13.2992	30.7518	23.4981	25.0135	3.16584	8.70059	0	19.5179	7.89676	0	12.3251	0
3.66_288.8584m/z		288.858	1	3.66323	0.0864667	0	0.0130552	0.0661153	5.28528	KOKV	KOK	100	12.6298	55.53	22.4716	7.78511	14.7542	14.3135	0	15.086	13.9983	3.12114	0	0	0	0	9.13005	6.86577	0	21.6702	6.81995	14.7542	16.2071	0	12.1804	13.8021	2.76154	0	0	0	0	8.22816	6.92574	0
7.15_960.2477m/z		960.248	2	7.15382	0.1297	0	0.0133142	0.0665945	3.39204	KOK	KOKV	100 - 34.5	120.158	55.54	73.1118	52.0773	56.3279	9.67845	13.9028	22.9772	19.8893	130.096	237.743	13.0267	120.123	107.69	176.586	101.467	74.5317	70.5043	45.621	56.3279	10.9589	16.2741	18.5517	19.6105	115.107	155.811	13.7294	113.763	110.169	159.143	102.353	97.2046
4.75_172.9976m/z		172.998	1	4.7521	0.06485	8	0.0141324	0.0694204	2.62458	KOKV	KOK	100 - 25.7	19.3059	18.6	16.945	15.5616	23.7737	20.9976	14.8486	19.8707	23.1444	0	19.6761	1.84541	12.0467	7.93703	0	11.9121	5.42923	16.3406	13.6324	23.7737	23.7756	17.3813	16.0435	22.8199	0	12.8953	1.94495	11.4088	8.11974	0	12.0161	7.08082
6.54_400.8671m/z		400.867	1	6.54052	0.0972667	0	0.014307	0.0694204	29.6614	KOK	KOKV	100	38.7268	99.09	2.38321	2.06659	0	1.6277	3.06189	0	0	70.9496	125.652	0	24.3052	40.7564	23.7508	24.4002	0	2.29821	1.81038	0	1.84305	3.58413	0	0	62.7754	82.3495	0	23.0182	41.6946	21.4047	24.6134	0
3.68_242.9195m/z		242.92	1	3.68485	0.0972667	0	0.0143932	0.0694204	3.8382	KOKV	KOK	100	13.8264	55.42	18.7286	12.3392	15.5137	17.3835	0	9.12941	23.6905	9.54278	0	0	0	0	0	19.2757	0	18.0607	10.8094	15.5137	19.6833	0	7.37105	23.3584	8.44334	0	0	0	0	0	19.4441	0
4.97_125.0243m/z		125.024	1	4.96827	0.1189	30	0.0148088	0.0697936	2.07581	KOK	KOKV	100	25.2529	38.98	3.70739	6.54092	6.9982	14.922	20.251	7.74433	24.9936	33.9983	22.9648	30.8146	15.2536	24.2382	39.7942	9.34141	25.6182	3.57517	5.73	6.9982	16.8962	23.7051	6.25273	24.6432	30.0812	15.0506	32.4767	14.4459	24.7962	35.8632	9.423	33.4114
5.10_376.9761m/z		376.976	1	5.09508	0.1189	0	0.0148614	0.0697936	151.33	KOKV	KOK	100	24.7205	104.87	54.0826	57.092	41.2233	20.6458	0	0	0	0	0	0	0	0	0	0	1.30684	52.1538	50.014	41.2233	23.3772	0	0	0	0	0	0	0	0	0	0	1.70438
6.53_207.9569n	207.957	188.939	1	6.5297	0.118883	0	0.0149874	0.0697936	20.2817	KOK	KOKV	100	65.155	76.61	0	12.8104	0	0	0	0	9.67713	89.7652	155.088	0	57.8842	68.6762	75.7159	74.1109	0	0	11.2222	0	0	0	0	9.54146	79.4232	101.641	0	54.819	70.2572	68.2365	74.7582	0
5.08_175.9942m/z		175.994	1	5.08428	0.118883	3	0.0153386	0.0704686	169.649	KOKV	KOK	100 - 54.8	39.5768	98.74	81.3841	84.9468	64.3023	46.4045	0	0	0	0	0	0	0	0	0	0	1.86629	78.4816	74.4155	64.3023	52.5437	0	0	0	0	0	0	0	0	0	0	2.43402
8.90_154.9472m/z		154.947	1	8.90198	0.1189	0	0.0154802	0.0704686	3.10911	KOKV	KOK	100	19.3779	45.19	23.9321	17.4513	25.5369	3.7124	15.9313	17.9421	31.1393	2.3076	2.92403	0	10.8558	12.8311	9.23559	10.3797	1.32716	23.0786	15.2877	25.5369	4.20354	18.6485	14.4864	30.7028	2.04174	1.91634	0	10.2809	13.1265	8.32328	10.4704	1.73089
5.60_639.9677m/z		639.968	1	5.60307	0.0540333	0	0.0159003	0.0715768	3.20001	KOK	KOKV	100	12.51	65.13	4.42484	0	6.11266	9.28606	7.54204	0	0	4.12748	22.5338	7.86488	18.2616	24.4695	5.9607	11.597	5.26504	4.26703	0	6.11266	10.5146	8.82843	0	0	3.65195	14.7682	8.28911	17.2946	25.0328	5.37189	11.6983	6.86669
6.34_581.8277m/z		581.828	1	6.33515	0.0540333	0	0.016488	0.0725484	3.3928	KOKV	KOK	100	21.4814	44.59	25.8484	23.8566	26.1188	22.4535	26.2755	25.817	0	0	0	0	21.6168	0	0	29.0349	0	24.9266	20.8989	26.1188	25.4241	30.7571	20.8445	0	0	0	0	20.4721	0	0	29.2885	0
6.35_631.8237n	631.824	652.798	1	6.34597	0.461883	0	0.0165616	0.0725484	2.56236	KOKV	KOK	100 - 3.11	1062.2	26.47	1112.02	1334.11	1165.52	934.966	1105.91	1285.59	497.262	9.98518	77.9607	242.768	1051.98	416.443	71.9366	1215.24	229.987	1072.36	1168.71	1165.52	1058.66	1294.53	1037.98	490.291	8.83476	51.0937	255.863	996.276	426.03	64.8305	1225.86	299.95
6.34_1148.6385m/z		1148.64	1	6.33515	0.162133	0	0.0166533	0.0725484	2.57958	KOKV	KOK	100	78.3445	36.91	93.6864	115.62	60.0983	94.0604	79.9456	79.6489	25.3513	0	0	8.33033	102.632	7.9714	0	95.5635	28.4714	90.3452	101.286	60.0983	106.504	93.5813	64.3082	24.9959	0	0	8.77966	97.197	8.15491	0	96.3982	37.1326
4.86_734.1060m/z		734.106	1	4.86018	0.216167	0	0.0174513	0.0752158	1.81333	KOKV	KOK	100 - 77.2 - 51 - 25.2 - 1.76	543.517	33.66	278.055	324.297	489.322	732.313	617.437	690.659	672.535	124.581	629.348	269.541	339.106	351.525	143.824	234.112	305.837	268.139	284.092	489.322	829.196	722.749	557.635	663.107	110.228	412.46	284.08	321.15	359.617	129.617	236.157	398.874
6.23_166.9749m/z		166.975	1	6.22707	0.183733	10	0.0178839	0.0760932	157.356	KOKV	KOK	100	53.6069	113.3	78.3805	0	102.892	0	39.0838	154.893	0	0	0	0	2.72538	0	0	0	0	75.5851	0	102.892	0	45.7501	125.06	0	0	0	0	2.58106	0	0	0	0
4.67_559.0383m/z		559.038	1	4.66563	0.108067	1	0.0180305	0.0760932	2.09257	KOKV	KOK	100 - 4.6	132.474	47.62	55.1215	68.6616	187.826	93.1095	122.944	195.154	204.501	57.4101	119.095	47.8397	86.9997	51.0597	24.3059	86.2869	33.4561	53.1557	60.1492	187.826	105.428	143.913	157.566	201.634	50.7958	78.0524	50.4202	82.3928	52.2351	21.9049	87.0406	43.6336
6.41_111.0085m/z		111.009	1	6.41082	0.183733	24	0.0188209	0.0786102	2.77845	KOKV	KOK	100 - 3.03	137.42	19.32	145.479	149.389	141.14	100.504	135.961	180.328	109.137	0	0	16.5401	145.654	102.698	0	104.438	26.3428	140.291	130.868	141.14	113.801	159.151	145.596	107.606	0	0	17.4323	137.942	105.062	0	105.35	34.3564
5.81_462.8153m/z		462.815	1	5.80843	0.226967	0	0.0194155	0.0795272	2.31043	KOK	KOKV	100	99.3914	40.67	26.6443	59.3063	19.5136	51.1587	28.6004	54.06	61.8473	104.543	181.301	108.278	29.3643	131.21	119.121	36.7632	84.5512	25.694	51.9538	19.5136	57.9269	33.4785	43.6478	60.9802	92.4985	118.82	114.119	27.8094	134.23	107.354	37.0843	110.272
4.75_495.0421m/z		495.042	1	4.7521	0.108067	2	0.0194331	0.0795272	2.96665	KOKV	KOK	100	50.3946	38.59	23.5142	38.6145	51.1162	33.6672	60.0861	69.5403	76.2234	7.47549	29.1172	13.4717	24.5598	15.2593	0	24.804	21.2087	22.6756	33.8273	51.1162	38.1213	70.3346	56.1466	75.1548	6.61423	19.0827	14.1984	23.2593	15.6105	0	25.0207	27.6605
7.28_379.0825m/z		379.082	1	7.28353	0.624033	12	0.0199849	0.0801995	1.38856	KOK	KOKV	100	291.342	12.77	218.301	189.47	227.607	247.458	165.42	202.552	217.899	374.609	304.587	288.265	246.775	299.178	295.19	154.854	367.28	210.516	165.98	227.607	280.196	193.635	163.54	214.844	331.449	199.62	303.813	233.707	306.065	266.03	156.206	479.008
4.90_504.1062m/z		504.106	2	4.90342	0.0432333	0	0.0200213	0.0801995	Infinity	KOK	KOKV	100 - 52.2	16.5496	212.7	0	0	0	0	0	0	0	0	15.6778	3.50784	0	102.693	6.91699	3.60134	0	0	0	0	0	0	0	0	0	10.2749	3.69705	0	105.057	6.23372	3.6328	0
3.71_364.9787m/z		364.979	1	3.70647	0.05405	2	0.0201912	0.0801995	8.94589	KOKV	KOK	100	12.5635	87.54	7.85144	23.5081	21.194	9.3017	0	0	26.0896	0	0	0	0	1.40318	0	9.83197	0	7.57143	20.5937	21.194	10.5323	0	0	25.7238	0	0	0	0	1.43548	0	9.91785	0
3.64_218.8743m/z		218.874	1	3.64162	0.05405	0	0.0204717	0.0805243	4.09924	KOKV	KOK	100	13.3754	63.48	21.1482	9.06476	12.1607	9.12004	0	16.7793	25.355	2.80811	0	0	0	2.00487	2.95894	18.3313	0	20.3939	7.94095	12.1607	10.3266	0	13.5475	24.9995	2.48458	0	0	0	2.05103	2.66665	18.4914	0
4.85_222.0249m/z		222.025	1	4.84937	0.151317	1	0.0207241	0.0807331	2.75101	KOKV	KOK	100	76.3335	20.63	48.3423	67.284	77.1052	74.6038	93.0271	79.4742	94.4983	0	70.3501	11.7677	52.6989	20.5027	1.99379	28.0399	36.6265	46.6182	58.9424	77.1052	84.4737	108.894	64.1671	93.1735	0	46.1059	12.4024	49.9083	20.9747	1.79684	28.2848	47.7685
4.84_308.0069m/z		308.007	1	4.83857	0.1189	1	0.0216053	0.0833645	2.72084	KOKV	KOK	100	65.6543	34.27	29.1195	46.1041	65.0801	62.1641	92.1046	78.035	86.9724	0	62.1383	1.90035	59.9376	9.34636	0	32.8145	26.904	28.081	40.3883	65.0801	70.3883	107.814	63.0051	85.7531	0	40.724	2.00285	56.7637	9.56152	0	33.1011	35.0883
6.42_681.7197m/z		681.72	2	6.42162	0.0216167	0	0.0219833	0.0840226	5.90707	KOKV	KOK	100 - 64.8 - 47.8	34.6055	90.78	21.8397	10.2893	34.8292	84.1784	20.3258	70.776	0	0	0	3.39237	8.04984	0	0	32.9724	2.45193	21.0608	9.01367	34.8292	95.315	23.7927	57.1442	0	0	0	3.57535	7.62358	0	0	33.2604	3.19781
4.63_555.2413m/z		555.241	1	4.63322	0.06485	6	0.0227472	0.0861297	2.16671	KOKV	KOK	100 - 31.3	102.456	40.7	118.825	144.548	87.6908	98.5709	145.971	23.3984	98.1881	31.8096	29.5917	33.2527	60.2009	18.631	88.2038	57.8151	58.7869	114.587	126.628	87.6908	111.612	170.869	18.8918	96.8115	28.1448	19.3937	35.0464	57.0131	19.0599	79.4909	58.3201	76.6701
8.16_343.9953m/z		343.995	1	8.15623	0.108083	2	0.0235437	0.086215	7.89767	KOKV	KOK	100	19.5672	71.39	21.1061	29.6048	29.5104	33.2753	0	0	23.4741	0	16.6937	0	0	0	0	0	3.12705	20.3533	25.9345	29.5104	37.6776	0	0	23.145	0	10.9407	0	0	0	0	0	4.07831
6.84_191.0191m/z		191.019	1	6.84325	0.06485	16	0.0235747	0.086215	4.03996	KOKV	KOK	100	8.72421	58.83	11.4824	9.19586	13.7495	11.4433	12.1483	0.480086	2.57009	1.98729	3.73262	0	6.32762	1.27183	0.0835302	3.87296	0	11.0729	8.0558	13.7495	12.9572	14.2203	0.387619	2.53406	1.75833	2.44627	0	5.99255	1.30111	0.0752789	3.90679	0
3.61_647.5261m/z		647.526	1	3.60918	0.0432333	0	0.0236038	0.086215	11.1773	KOKV	KOK	100	12.0651	138.88	11.5485	2.79214	5.85184	16.9137	0	0	47.3492	8.63537	0	0	0	0	0	0	0	11.1367	2.44598	5.85184	19.1514	0	0	46.6854	7.64047	0	0	0	0	0	0	0
6.40_579.0267m/z		579.027	1	6.4	0.0324167	3	0.0236209	0.086215	7.21541	KOKV	KOK	100	74.1415	79.53	113.491	45.2826	102.668	15.3219	74.7524	167.474	0	0	0	0	26.9312	26.0404	0	29.2318	0	109.443	39.6686	102.668	17.349	87.5024	135.218	0	0	0	0	25.5051	26.6399	0	29.4871	0
4.62_612.7946m/z		612.795	2	4.6224	0.0324333	0	0.023837	0.0862268	1.23212	KOKV	KOK	100 - 34	67.8453	15.62	85.687	80.7554	55.7919	65.1954	66.1187	56.5968	64.7718	52.4325	60.1163	47.3665	53.1339	44.0284	53.2927	58.1092	72.0317	82.631	70.7437	55.7919	73.8206	77.3961	45.696	63.8638	46.3916	39.3989	49.9214	50.3203	45.0419	48.0283	58.6167	93.9441
6.39_326.9253m/z		326.925	1	6.3892	0.0432333	0	0.0242638	0.0865507	40.3233	KOKV	KOK	100	15.1961	109.55	20.7686	0	37.6095	0	12.1303	35.8644	0	0	0	0	3.01486	0	0	0	0	20.0279	0	37.6095	0	14.1993	28.9568	0	0	0	0	2.85521	0	0	0	0
4.89_116.9284m/z		116.928	1	4.8926	0.151317	1	0.0244851	0.0865507	1.36283	KOKV	KOK	100 - 7.01	186.551	19.66	173.536	172.99	192.96	141.21	188.989	260.675	175.497	130.56	216.657	96.8634	120.391	166.435	123.37	156.283	84.5192	167.347	151.544	192.96	159.892	221.223	210.468	173.037	115.518	141.992	102.088	114.016	170.266	111.184	157.648	110.23
6.89_343.9941m/z		343.994	1	6.88648	1.17537	2	0.0247153	0.0865507	2.24687	KOKV	KOK	100 - 13.5	2765.29	26.52	2885.34	3773.53	2917.69	3316.81	1496.93	2260.21	2706.48	76.6491	3320.98	152.795	816.522	1389.5	73.1075	1502.2	2514.07	2782.44	3305.71	2917.69	3755.62	1752.26	1824.88	2668.53	67.8182	2176.5	161.037	773.285	1421.49	65.8858	1515.32	3278.86
6.42_648.2229m/z		648.223	2	6.42162	0.0216167	0	0.0249543	0.0865507	5.58869	KOKV	KOK	100 - 44 - 23.1	72.638	59.44	88.3911	99.8731	65.5273	30.6164	111.402	112.656	0	0	0	0	34.333	39.1772	0	30.4684	0	85.2387	87.4913	65.5273	34.6669	130.403	90.9581	0	0	0	0	32.5149	40.079	0	30.7345	0
6.58_439.0860m/z		439.086	1	6.58373	0.162117	2	0.0249947	0.0865507	1.86964	KOKV	KOK	100 - 8.55	236.924	37.97	195.442	182.371	229.622	213.55	304.811	402.193	130.475	0	0	377.695	31.5313	12.0967	13.6463	38.0321	540.773	188.472	159.762	229.622	241.802	356.801	324.729	128.646	0	0	398.068	29.8617	12.3752	12.2983	38.3643	705.278
6.31_789.7739n	789.774	810.753	1	6.31353	0.205367	0	0.0255692	0.0877899	2.71312	KOKV	KOK	100 - 11.3	317.38	32.79	322.974	461.792	360.71	311.134	335.689	316.543	112.822	0	0	46.0639	315.059	135.155	0	378.859	60.7015	311.455	404.541	360.71	352.296	392.945	255.576	111.24	0	0	48.5485	298.376	138.266	0	382.168	79.1671
6.39_185.9927n	185.993	184.985	1	6.3892	0.0972667	5	0.0259576	0.0883746	10.2966	KOKV	KOK	100 - 1.99	381.209	100.38	523.747	94.0913	653.471	47.0779	306.283	1043.79	0	0	0	0	150.795	54.4982	0	90.8891	0	505.068	82.4263	653.471	53.3062	358.524	842.752	0	0	0	0	142.81	55.7528	0	91.683	0
5.88_522.7914m/z		522.791	1	5.88408	0.645617	0	0.0282185	0.0952712	1.63083	KOK	KOKV	100	372.596	14.58	219.293	269.931	223.221	226.412	166.359	235.221	258.857	209.199	616.269	494.911	225.132	464.475	419.127	209.94	341.719	211.472	236.466	223.221	256.366	194.734	189.916	255.228	185.097	403.889	521.606	213.21	475.167	377.725	211.773	445.671
6.98_285.0596m/z		285.06	1	6.98377	0.126833	10	0.0295839	0.0983566	1.66649	KOK	KOKV	100	32.3712	36.98	23.9534	25.0226	31.1609	17.6689	15.0876	15.7635	7.31694	42.3537	54.7012	16.4235	33.5459	32.0874	27.4963	31.1051	21.2566	23.0992	21.9204	31.1609	20.0065	17.661	12.7274	7.21436	37.4741	35.8499	17.3094	31.7696	32.8261	24.7801	31.3768	27.7229
6.32_680.8104n	680.81	701.787	1	6.32435	0.205367	0	0.0296179	0.0983566	2.49536	KOKV	KOK	100 - 8.28	338.417	28.73	360.623	442.433	368.592	324.478	384.087	355.091	133.617	0	0	53.9264	345.909	148.426	5.23851	460.379	71.0691	347.762	387.582	368.592	367.406	449.598	286.699	131.744	0	0	56.8352	327.592	151.843	4.72104	464.4	92.6887
6.29_731.8257m/z		731.826	2	6.29192	0.108083	0	0.0300878	0.0990357	5.82095	KOKV	KOK	100 - 51.3 - 14.7	122.156	90.76	211.554	26.1425	227.498	6.37685	122.049	256.998	4.47462	0	0	0	54.8735	65.6376	2.23115	42.9264	2.21605	204.009	22.9014	227.498	7.22049	142.866	207.499	4.41189	0	0	0	51.9678	67.1486	2.01075	43.3013	2.89018
6.35_849.7577n	849.758	870.733	1	6.34597	0.3891	0	0.0303113	0.0990357	2.7215	KOKV	KOK	100 - 6.09	603.395	27.52	673.687	753.779	685.582	570.851	646.551	645.468	247.845	0	56.8622	96.9139	586.324	214.2	14.6779	718.845	85.8877	649.661	660.329	685.582	646.373	756.828	521.148	244.37	0	37.2662	102.141	555.276	219.131	13.228	725.123	112.015
4.93_299.0979m/z		299.098	1	4.92503	0.375417	6	0.030878	0.10008	1.32705	KOK	KOKV	100	162.814	17.55	105.066	111.69	105.877	103.769	129.444	152.905	150.071	206.237	216.581	177.193	140.073	152.952	176.443	103.624	129.41	101.319	97.8429	105.877	117.497	151.523	123.455	147.967	182.476	141.943	186.751	132.656	156.473	159.014	104.529	168.777
3.67_104.9532m/z		104.953	1	3.67403	0.07565	0	0.0312532	0.100492	3.17659	KOKV	KOK	100	10.6637	64.19	21.5964	12.9781	14.253	6.61863	0	7.25341	11.9466	0	8.47061	0	0	0	2.28987	16.0953	0	20.8261	11.3691	14.253	7.49426	0	5.85637	11.7791	0	5.55145	0	0	0	2.06367	16.2359	0
4.85_936.1529m/z		936.153	1	4.84937	0.0756667	0	0.0322758	0.102174	2.31647	KOKV	KOK	100	41.7595	60.95	23.7432	8.68961	24.7381	34.4542	76.953	55.6359	68.1025	3.40558	68.0434	3.24494	32.1573	11.9143	2.15944	3.23587	20.0567	22.8964	7.61231	24.7381	39.0124	90.0783	44.9202	67.1478	3.01322	44.5941	3.41997	30.4545	12.1886	1.94612	3.26413	26.158
3.61_794.4221m/z		794.422	1	3.60918	0.0432333	0	0.0322805	0.102174	5.97707	KOKV	KOK	100 - 38.6	38.8143	130.5	35.3705	10.8454	14.7293	45.8126	0	16.6997	148.243	30.7923	0	0	0	0	9.74688	11.4118	0	34.109	9.50079	14.7293	51.8735	0	13.4833	146.165	27.2447	0	0	0	0	8.78406	11.5114	0
3.65_232.8895m/z		232.889	1	3.65242	0.06485	0	0.0326864	0.102656	3.48367	KOKV	KOK	100	6.65909	78.78	5.32647	8.83979	8.70257	9.4859	0	0	14.2589	0	0	0	0	0	0	15.2921	0	5.13651	7.74387	8.70257	10.7409	0	0	14.059	0	0	0	0	0	0	15.4257	0
4.60_238.0980n	238.098	237.091	1	4.60078	0.05405	8	0.0330317	0.102943	16.8741	KOK	KOKV	100 - 10.6 - 5.87 - 0.446 - 0.218	6721.16	149.68	6.11863	7.0795	565.694	75.4356	468.292	1642.45	23.1192	6990.19	288.058	2254.13	129.465	3859.91	39205.2	968.353	74.0063	5.90042	6.20181	565.694	85.4156	548.165	1326.11	22.7951	6184.84	188.787	2375.71	122.609	3948.77	35332.4	976.811	96.5193
4.63_318.0790m/z		318.079	1	4.63322	0.0324167	9	0.0334783	0.103027	4.29018	KOKV	KOK	100	54.7894	85.39	178.355	44.0389	18.9271	13.7412	58.4188	62.3582	7.68657	0	11.2298	31.4128	4.53285	3.15396	14.4128	25.2651	12.1598	171.994	38.5791	18.9271	15.5591	68.3829	50.3477	7.57881	0	7.35974	33.1072	4.29282	3.22656	12.9891	25.4857	15.8589
6.34_641.8074m/z		641.807	1	6.33515	0.151317	0	0.0335673	0.103027	2.61142	KOKV	KOK	100 - 14.4	177.881	39.37	186.985	254.7	195.788	191.366	194.63	193.543	28.1567	0	0	29.5529	188.565	74.4449	0	210.751	41.6214	180.316	223.124	195.788	216.683	227.827	156.266	27.7619	0	0	31.147	178.579	76.1586	0	212.591	54.2828
4.88_421.1194m/z		421.119	1	4.8818	0.321367	2	0.0341335	0.103977	1.26804	KOK	KOKV	100	159.733	13.42	109.413	122.715	133.752	126.281	117.208	112.933	159.477	171.773	217.617	176.799	130.917	137.69	192.099	115.274	135.696	105.511	107.501	133.752	142.988	137.199	91.1816	157.241	151.982	142.621	186.335	123.984	140.86	173.123	116.281	176.976
4.73_248.9391m/z		248.939	1	4.73048	0.151317	1	0.035037	0.105933	2.71887	KOKV	KOK	100	136.468	51.13	80.4099	62.393	481.384	83.0749	40.9733	125.229	81.811	34.9778	55.5363	43.1707	107.271	56.8955	26.0249	29.9799	47.6877	77.5421	54.6578	481.384	94.0655	47.9619	101.109	80.6641	30.9479	36.3972	45.4992	101.59	58.2052	23.4541	30.2418	62.1945
5.57_200.9569m/z		200.957	1	5.57065	0.626867	0	0.035476	0.105951	1.40577	KOK	KOKV	100	283.71	8.67	170.343	205.215	202.795	192.262	228.05	207.725	206.341	532.004	320.302	238.895	252.487	272.851	260.476	200.495	192.172	164.268	179.774	202.795	217.698	266.947	167.716	203.448	470.71	209.918	251.781	239.117	279.133	234.746	202.246	250.631
6.31_969.7170n	969.717	990.693	1	6.31353	0.378283	0	0.0357051	0.105951	2.6004	KOKV	KOK	100 - 3.8	714.831	24.64	740.201	915.686	791.68	703.622	747.676	759.049	345.904	0	48.4585	135.745	746.873	268.105	19.7817	829.233	150.949	713.803	802.163	791.68	796.709	875.201	612.853	341.055	0	31.7586	143.067	707.324	274.277	17.8276	836.476	196.868
4.90_583.1469m/z		583.147	1	4.90342	0.310567	2	0.0360533	0.105951	1.66393	KOK	KOKV	100	115.316	31.78	24.7425	74.3724	56.7962	73.7773	97.6376	17.8632	139.933	140.432	186.169	113.823	100.099	122.522	71.0835	76.6053	111.793	23.86	65.1521	56.7962	83.5379	114.291	14.4227	137.971	124.252	122.011	119.963	94.7984	125.343	64.0617	77.2744	145.801
6.42_570.2549m/z		570.255	1	6.42162	0.0216167	0	0.036089	0.105951	3.10654	KOKV	KOK	100 - 32.8	21.8413	52.89	29.9992	24.7423	14.3847	35.0005	22.4912	26.271	0	0	0	0	25.7531	6.34743	0	24.1454	0	28.9293	21.6748	14.3847	39.6309	26.3274	21.2111	0	0	0	0	24.3894	6.49356	0	24.3563	0
6.53_334.8963m/z		334.896	1	6.5297	0.0324167	0	0.0363848	0.106051	Infinity	KOK	KOKV	100	5.44883	132.51	0	0	0	0	0	0	0	16.232	16.1973	0	2.90301	8.25837	0	0	0	0	0	0	0	0	0	0	14.3619	10.6153	0	2.74928	8.44849	0	0	0
3.62_208.8450m/z		208.845	1	3.62	0.0756667	0	0.0370125	0.107105	3.34922	KOKV	KOK	100	26.1576	83.33	24.9281	10.9311	11.8437	25.4474	2.10005	41.8684	65.9847	20.6308	0	0	0	10.5354	12.1981	19.1163	0	24.039	9.57593	11.8437	28.8141	2.45824	33.8043	65.0596	18.2539	0	0	0	10.7779	10.9932	19.2832	0
6.30_1061.6633m/z		1061.66	1	6.30273	0.356667	0	0.0372751	0.107105	2.51362	KOKV	KOK	100 - 33.7	303.823	20.19	276.982	372.854	297.529	327.598	357.192	307.52	187.086	0	26.5507	82.6946	337.391	101.136	20.8167	295.124	103.254	267.104	326.629	297.529	370.939	418.115	248.29	184.463	0	17.4007	87.1551	319.525	103.464	18.7604	297.702	134.665
3.62_837.9976m/z		837.998	1	3.62	0.0756667	0	0.0383891	0.109529	4482.74	KOK	KOKV	70.1 - 100	39.2418	164.12	0.0612779	0	0	0	0	0	0	0	19.5363	158.837	0	0	0	10.5373	125.023	0.0590925	0	0	0	0	0	0	0	12.8037	167.405	0	0	0	10.6293	163.056
6.41_259.0217m/z		259.022	1	6.41082	0.06485	31	0.0387472	0.109778	6.10328	KOKV	KOK	100 - 6.53	136.386	122.89	124.235	23.6223	190.729	37.5771	92.2568	486.286	0	0	0	0	70.3994	24.1598	0	84.212	0	119.804	20.6937	190.729	42.5484	107.992	392.625	0	0	0	0	66.6716	24.7159	0	84.9475	0
6.42_421.0752m/z		421.075	1	6.42162	0.0216167	8	0.039217	0.110337	3.63442	KOKV	KOK	100 - 21.6	46.9824	70.22	56.5147	12.0076	44.1646	81.4399	45.2164	89.5337	0	0	0	0	16.4791	20.6529	0	66.2846	0	54.4992	10.5189	44.1646	92.2143	52.9287	72.2891	0	0	0	0	15.6064	21.1283	0	66.8635	0
6.35_488.7249m/z		488.725	1	6.34597	0.0324167	0	0.0401769	0.112258	2.20525	KOKV	KOK	100	18.7868	85.88	35.4456	42.2487	0	17.5624	21.7129	14.5382	0	0	0	0	68.1531	0	0	0	0	34.1815	37.0109	0	19.8858	25.4163	11.7381	0	0	0	0	64.5442	0	0	0	0
3.67_256.9340m/z		256.934	1	3.67403	0.108083	0	0.041212	0.114362	2.48859	KOKV	KOK	100	17.0981	51.65	10.2283	21.5938	18.9383	22.4239	0	22.6382	23.8645	6.11336	9.99902	0	0	0	0	38.8526	0	9.86349	18.9167	18.9383	25.3905	0	18.278	23.5299	5.40903	6.55313	0	0	0	0	39.1919	0
4.63_453.2083m/z		453.208	1	4.63322	0.0324167	2	0.0421936	0.115568	1.90071	KOKV	KOK	100	56.2512	44.87	88.4179	45.6429	36.0708	82.0148	51.1644	19.384	71.0636	7.87982	30.0215	59.82	6.77852	22.7496	13.6686	19.8828	75.9582	85.2645	39.9843	36.0708	92.8652	59.8912	15.6506	70.0673	6.97197	19.6754	63.0467	6.41957	23.2733	12.3184	20.0565	99.065
6.16_174.9466m/z		174.947	1	6.16222	0.0972833	4	0.0424352	0.115568	2.30168	KOKV	KOK	100	15.2802	47.48	10.1018	3.46205	19.0516	15.5057	19.2535	13.529	26.0576	0	3.43378	10.9286	6.4476	2.55919	2.06327	14.5871	13.0902	9.74153	3.03284	19.0516	17.5571	22.5374	10.9232	25.6923	0	2.25042	11.5181	6.10618	2.6181	1.85946	14.7145	17.0723
3.62_326.7620m/z		326.762	1	3.62	0.0432333	1	0.0425024	0.115568	4.35276	KOKV	KOK	100	19.4459	116.39	17.3353	10.3868	9.0066	18.2308	0	12.2525	68.9093	22.3602	0	0	0	3.31307	5.09632	4.97028	0	16.7171	9.09906	9.0066	20.6426	0	9.8926	67.9432	19.784	0	0	0	3.38934	4.5929	5.01369	0
3.61_796.4184m/z		796.418	1	3.60918	0.0432333	0	0.0431022	0.116259	5.76904	KOKV	KOK	100 - 19.6 - 35.7	43.83	142.05	44.8499	6.89922	16.7655	51.8468	0	8.68144	177.767	41.5495	0	0	0	0	13.0113	6.21883	0	43.2504	6.04388	16.7655	58.7061	0	7.00936	175.275	36.7625	0	0	0	0	11.7261	6.27315	0
3.61_618.5498m/z		618.55	1	3.60918	0.0324333	0	0.0435463	0.116259	4.99802	KOKV	KOK	100	20.0064	144.36	17.6111	6.64105	9.1021	16.9586	0	5.77501	83.9572	19.3191	0	0	0	0	7.77949	4.9244	0	16.9831	5.81772	9.1021	19.2022	0	4.66272	82.7801	17.0933	0	0	0	0	7.01102	4.96741	0
4.50_398.9535m/z		398.954	1	4.50352	0.19455	0	0.0436173	0.116259	1.77707	KOK	KOKV	100	35.5388	19.46	24.2206	15.048	21.3654	21.6204	15.3865	18.0099	24.3386	36.4916	15.5695	70.8177	17.0221	40.9207	29.1608	23.7759	50.5518	23.3568	13.1824	21.3654	24.4807	18.0109	14.5411	23.9974	32.2873	10.2039	74.6375	16.1208	41.8627	26.2802	23.9836	65.9299
5.86_184.9853m/z		184.985	1	5.86247	0.0540333	10	0.0441028	0.116784	Infinity	KOKV	KOK	100	4.88879	142.3	5.15262	0	16.6093	0	0	12.4596	0	0	0	0	0	0	0	0	0	4.96886	0	16.6093	0	0	10.0598	0	0	0	0	0	0	0	0	0
4.59_316.9505m/z		316.951	1	4.58998	0.0324167	2	0.0447019	0.117602	1.52066	KOKV	KOK	100	13.4715	22.22	17.2152	13.4872	13.04	15.8978	10.8917	15.1983	8.57003	9.24999	17.3788	8.06065	4.44605	2.59247	9.40522	12.2121	7.52622	16.6012	11.8151	13.04	18.001	12.7494	12.271	8.44988	8.18428	11.3897	8.49544	4.21062	2.65215	8.47615	12.3188	9.81573
5.25_158.9118m/z		158.912	1	5.2464	0.45395	0	0.0458758	0.11785	1.41226	KOK	KOKV	100	129.757	28.12	124.757	113.606	113.762	85.0547	82.7993	63.6001	59.5718	116.218	229.782	110.519	133.538	118.609	111.012	138.849	79.5272	120.308	99.5213	113.762	96.3073	96.9218	51.3504	58.7367	102.829	150.594	116.48	126.467	121.339	100.046	140.062	103.72
5.17_800.7518m/z		800.752	1	5.17075	0.0324167	0	0.0460099	0.11785	Infinity	KOKV	KOK	100	5.03799	160.65	0	0	21.819	0	5.26871	8.17822	0	0	0	0	0	0	0	0	0	0	0	21.819	0	6.16735	6.60306	0	0	0	0	0	0	0	0	0
5.05_733.1220m/z		733.122	1	5.05185	0.126833	1	0.0464204	0.11785	2.61916	KOKV	KOK	100 - 12.7	68.8819	49.44	87.5183	51.3376	122.899	25.8475	95.7911	54.3501	44.4295	10.1285	34.1745	15.4128	38.5164	32.9323	0	36.5946	42.6346	84.3971	44.973	122.899	29.267	112.129	43.882	43.8067	8.96161	22.3972	16.2441	36.4768	33.6904	0	36.9143	55.6042
4.96_261.0592m/z		261.059	1	4.95745	0.2349	5	0.0465076	0.11785	1.28383	KOK	KOKV	100 - 6.4	149.212	15.78	91.6631	115.237	96.5592	123.02	126.796	114.618	145.677	193.676	202.529	174.348	134.899	134.906	115.811	104.917	132.613	88.3941	100.95	96.5592	139.296	148.422	92.5421	143.634	171.362	132.733	183.752	127.755	138.012	104.371	105.834	172.955
4.85_756.0890m/z		756.089	1	4.84937	0.18375	0	0.0465575	0.11785	2.63998	KOKV	KOK	100 - 57.2 - 43.9 - 22.5	305.933	27.2	157.056	249.681	277.239	375.446	349.554	392.553	340.001	21.1264	294.18	51.3239	190.574	105.994	0	124.487	139.391	151.454	218.726	277.239	425.117	409.174	316.946	335.234	18.6924	192.799	54.0922	180.482	108.434	0	125.574	181.794
4.90_101.0241m/z		101.024	1	4.90342	0.162117	15	0.0468124	0.11785	1.2598	KOK	KOKV	100 - 1.4	400.765	14.28	306.554	256.907	304.798	292.943	319.938	402.032	343.662	380.95	543.63	468.676	355.299	441.271	436.493	281.601	298.198	295.621	225.057	304.798	331.699	374.507	324.599	338.844	337.06	356.283	493.956	336.485	451.43	393.375	284.061	388.911
8.00_141.0164m/z		141.016	1	7.99698	0.41875	22	0.0468322	0.11785	1.76598	KOK	KOKV	100 - 11.8	235.065	12.82	110.441	144.649	132.038	118.273	121.692	154.467	150.195	174.398	203.841	156.367	139.644	205.928	455.682	104.643	440.019	106.502	126.716	132.038	133.92	142.448	124.716	148.089	154.305	133.593	164.801	132.249	210.669	410.669	105.557	573.875
5.14_479.0683m/z		479.068	1	5.13832	0.1405	0	0.0472334	0.118125	1.98373	KOK	KOKV	100	90.5389	49.87	22.6426	63.9913	59.2652	38.5765	31.4172	4.26177	99.3301	148.635	52.9694	105.06	49.649	75.9323	161.726	42.4494	87.8904	21.8351	56.058	59.2652	43.6801	36.7758	3.44093	97.9375	131.51	34.7149	110.727	47.0199	77.6803	145.75	42.8201	114.627
6.31_998.6732m/z		998.673	1	6.31353	0.248583	0	0.0483028	0.11995	2.08385	KOKV	KOK	100	99.7539	28.07	67.1723	132.402	106.106	103.477	125.842	106.002	57.2761	0	0	66.5589	110.896	49.7079	0	109.386	46.4113	64.7767	115.987	106.106	117.166	147.306	85.5856	56.4731	0	0	70.149	105.024	50.8522	0	110.342	60.5298
5.86_307.0783m/z		307.078	1	5.86247	0.1297	26	0.0485549	0.11995	Infinity	KOKV	KOK	100	20.0289	169.46	43.9384	8.40843	87.8555	0	0	0	0	0	0	0	0	0	0	0	0	42.3714	7.36599	87.8555	0	0	0	0	0	0	0	0	0	0	0	0
6.37_741.2851m/z		741.285	2	6.36758	0.0540333	0	0.0491999	0.120726	4.54469	KOKV	KOK	100 - 64.3	15.5499	88.3	6.78209	23.852	23.0528	36.4158	18.7469	0	0	0	0	0	23.0541	0	0	4.3184	0	6.54022	20.8949	23.0528	41.2336	21.9445	0	0	0	0	0	21.8333	0	0	4.35612	0
4.91_506.2367m/z		506.237	1	4.91422	0.172933	0	0.049465	0.120726	1.29488	KOK	KOKV	100 - 25.4	217.744	18.08	142.002	211.948	119.769	177.505	168.525	166.537	190.819	234.858	151.11	279.187	240.082	231.954	140.794	210.513	253.455	136.938	185.672	119.769	200.989	197.269	134.462	188.144	207.8	99.0344	294.246	227.368	237.294	126.886	212.352	330.558
6.43_140.0111m/z		140.011	1	6.43243	0.0324333	6	0.0500475	0.121352	4.41992	KOKV	KOK	100 - 26.3	102.31	95.58	124.418	58.796	122.755	16.4041	45.8737	335.662	12.26	14.0479	23.5853	0	69.884	26.4961	19.9052	31.261	0	119.981	51.5067	122.755	18.5743	53.698	271.012	12.0881	12.4294	15.4572	0	66.1834	27.106	17.939	31.5341	0
6.38_672.2522m/z		672.252	2	6.37838	0.0972833	0	0.0503208	0.121352	1.78152	KOKV	KOK	100 - 70.2 - 35.7 - 11.1	408.661	48.62	484.455	611.861	328.72	422.884	513.887	495.795	3.02053	0	3.01229	0	463.567	721.375	0	647.16	0	467.178	536.006	328.72	478.831	601.537	400.303	2.97818	0	1.97419	0	439.02	737.981	0	652.812	0
6.24_426.0221m/z		426.022	1	6.23788	0.281017	3	0.0513602	0.123126	3.20457	KOKV	KOK	100 - 5.73	386.758	77.65	225.021	173.509	792.548	70.3884	557.038	735.238	153.561	0	438.342	182.383	174.708	25.3122	54.5485	51.4585	38.7631	216.996	151.998	792.548	79.7007	652.048	593.628	151.408	0	287.279	192.221	165.457	25.8949	49.1601	51.908	50.555
5.71_735.6921m/z		735.692	1	5.71115	0.0864667	5	0.0530296	0.125242	Infinity	KOK	KOKV	100	6.55646	194.34	0	0	0	0	0	0	0	0	2.16412	10.4099	0	0	3.0242	0	36.8535	0	0	0	0	0	0	0	0	1.41831	10.9714	0	0	2.72546	0	48.0645
4.68_542.7573m/z		542.757	2	4.67645	0.162117	0	0.0530361	0.125242	199.643	KOK	KOKV	100 - 63.2	42.6759	148.51	1.04984	0	0	0	0.446494	0	0	0	0	0	9.01397	56.5947	0	164.06	111.739	1.01239	0	0	0	0.522649	0	0	0	0	0	8.53665	57.8975	0	165.493	145.73
4.73_250.9428m/z		250.943	1	4.73048	0.151317	0	0.0532843	0.125242	3.32571	KOKV	KOK	100	108.592	51.35	58.2361	33.8313	430.542	60.9887	19.8095	97.5259	59.2106	19.7683	28.2859	33.4707	68.3525	40.172	21.4738	14.746	34.9489	56.1592	29.637	430.542	69.0574	23.1882	78.742	58.3805	17.4907	18.5379	35.276	64.733	41.0968	19.3526	14.8748	45.5804
6.31_740.7908n	740.791	761.766	1	6.31353	0.4107	0	0.0534796	0.125242	2.12335	KOKV	KOK	100 - 22	432.33	32.39	439.976	583.138	516.859	445.034	461.935	441.324	138.045	0	0	244.319	467.765	184.678	0	542.442	189.658	424.285	510.844	516.859	503.912	540.724	356.323	136.11	0	0	257.497	442.996	188.93	0	547.18	247.352
3.71_350.9624m/z		350.962	1	3.70647	0.0972833	0	0.0544464	0.126774	2.13885	KOKV	KOK	100	17.6406	76.9	25.179	35.8077	29.2511	9.92986	0	3.28061	20.036	0	29.3415	0	0	0	0	36.6402	0	24.281	31.3684	29.2511	11.2436	0	2.64875	19.7551	0	19.2297	0	0	0	0	36.9602	0
4.63_804.8745m/z		804.875	1	4.63322	0.0324167	0	0.0550145	0.127249	4.94783	KOK	KOKV	100	19.9938	72.77	7.32225	0	0	5.81867	7.31113	4.59425	3.24013	38.3237	0	18.0081	5.4607	21.2339	8.85767	31.6596	36.4064	7.06111	0	0	6.58847	8.55813	3.70938	3.1947	33.9084	0	18.9795	5.17154	21.7227	7.98269	31.9362	47.4813
6.41_402.9943m/z		402.994	1	6.41082	0.0432333	4	0.0555083	0.127249	4.65708	KOKV	KOK	100 - 9.35	168.533	89.55	175.044	59.3186	338.806	15.8234	218.508	372.233	0	0	0	0	71.1958	113.956	0	104.357	0	168.801	51.9645	338.806	17.9168	255.777	300.539	0	0	0	0	67.4258	116.58	0	105.268	0
3.61_620.5469m/z		620.547	1	3.60918	0.0324333	0	0.0555929	0.127249	5.29705	KOKV	KOK	100 - 30.9 - 38.5	33.1811	157.58	26.4595	4.6012	8.68207	38.5513	0	6.37079	147.603	37.3729	0	0	0	0	6.60444	6.13521	0	25.5159	4.03076	8.68207	43.6515	0	5.14375	145.534	33.0671	0	0	0	0	5.95204	6.1888	0
6.41_673.2938n	673.294	694.268	1	6.41082	0.0324333	0	0.0560021	0.127379	2.73781	KOKV	KOK	100 - 44.4	55.6036	63.5	61.507	59.7481	82.7894	57.4915	22.2603	105.429	0	0	0	0	59.1675	28.782	0	74.5268	0	59.3134	52.3408	82.7894	65.0975	26.057	85.123	0	0	0	0	56.0344	29.4446	0	75.1778	0
4.71_761.0843m/z		761.084	1	4.70887	0.0540333	0	0.0562784	0.127379	2.5898	KOKV	KOK	100	20.5929	70.46	4.16686	3.93854	18.9645	16.7612	32.2766	44.0566	23.9861	0	21.9145	3.35968	12.6848	7.48355	0	18.1699	0	4.01825	3.45026	18.9645	18.9786	37.7818	35.5711	23.6498	0	14.3623	3.54089	12.0131	7.65582	0	18.3286	0
6.32_1029.6902n	1029.69	1050.67	1	6.32435	0.5404	0	0.058066	0.12944	2.40215	KOKV	KOK	100	593.553	19.43	645.98	710.231	646.157	562.146	620.78	617.594	351.986	0	93.0753	216.551	594.296	186.288	36.8606	621.015	228.652	622.942	622.18	646.157	636.516	726.661	498.643	347.052	0	60.9995	228.232	562.827	190.576	33.2194	626.439	298.209
4.62_122.9672m/z		122.967	1	4.6224	0.0324333	0	0.0583927	0.12944	1.24346	KOKV	KOK	100	66.1869	13.03	61.2579	79.1431	63.2867	57.389	57.0327	73.6839	71.5149	52.4126	83.3182	33.8463	61.4819	39.2543	54.2779	60.3732	40.8594	59.0732	69.3313	63.2867	64.9814	66.7603	59.492	70.5123	46.3741	54.6049	35.672	58.2263	40.1579	48.9162	60.9005	53.289
4.91_561.1658m/z		561.166	1	4.91422	0.205367	10	0.0584802	0.12944	2.44374	KOK	KOKV	100	74.03	60.26	3.09342	30.0898	16.6907	40.5693	41.7699	0	79.8429	116.418	56.2002	139.001	48.9065	21.0971	94.1876	17.8839	98.5455	2.98309	26.3594	16.6907	45.9365	48.8942	0	78.7235	103.005	36.8323	146.499	46.3168	21.5828	84.8835	18.0401	128.523
4.96_145.0611m/z		145.061	1	4.95745	0.505117	54	0.0589075	0.12944	7.65066	KOK	KOKV	100	925.755	89.71	303.079	120.839	57.3932	34.8252	100.542	228.302	2.04102	718.438	170.054	1223.64	102.917	544.432	4495.89	103.085	47.5807	292.27	105.858	57.3932	39.4325	117.691	184.33	2.0124	635.665	111.45	1289.64	97.467	556.965	4051.78	103.986	62.0549
6.42_473.2356m/z		473.236	1	6.42162	0.0216167	2	0.0598837	0.12944	2.5727	KOKV	KOK	100 - 30.9	40.7242	58.31	39.4878	65.9383	35.3575	57.509	62.92	23.8572	0	0	0	0	46.69	46.3723	0	33.5726	0	38.0795	57.7635	35.3575	65.1173	73.6517	19.2622	0	0	0	0	44.2176	47.4398	0	33.8658	0
3.61_765.4446m/z		765.445	1	3.60918	0.0432333	4	0.0600342	0.12944	7.66803	KOKV	KOK	100 - 77.9 - 59.2	22.7237	138.12	30.6567	4.89748	5.26923	31.3452	0	0	86.8973	18.9296	0	0	0	0	0	4.77784	0	29.5634	4.29031	5.26923	35.4921	0	0	85.679	16.7487	0	0	0	0	0	4.81957	0
5.25_160.9115m/z		160.912	1	5.2464	0.345867	1	0.0603737	0.12944	1.58202	KOK	KOKV	100	93.9744	40.5	87.1477	69.3695	81.1784	58.7157	65.2878	26.2528	27.8579	80.5968	172.994	71.708	112.573	90.2991	72.1272	108.513	42.9843	84.0396	60.7694	81.1784	66.4837	76.4234	21.1964	27.4673	71.3111	113.376	75.5759	106.612	92.3778	65.0023	109.461	56.0604
3.61_678.5066m/z		678.507	1	3.60918	0.0432333	0	0.0610374	0.12944	5.82493	KOKV	KOK	100 - 55.5 - 53.4 - 17.7	42.5999	147.78	33.5211	5.42546	13.4107	63.2178	0	6.22779	176.396	34.5019	0	0	0	0	16.3144	7.69061	0	32.3256	4.75284	13.4107	71.5814	0	5.02829	173.923	30.5269	0	0	0	0	14.7029	7.75778	0
6.42_883.3409m/z		883.341	1	6.42162	0.0216167	0	0.0610571	0.12944	2.30855	KOKV	KOK	100 - 62.1	13.3289	56.02	8.86288	11.0102	14.9672	22.1517	19.6339	16.6763	0	0	0	0	23.7389	7.39378	0	15.057	0	8.5468	9.6452	14.9672	25.0824	22.9827	13.4644	0	0	0	0	22.4818	7.56399	0	15.1885	0
5.85_342.8923m/z		342.892	1	5.85167	0.313433	0	0.0612291	0.12944	2.24897	KOK	KOKV	100	94.8377	42.76	22.1932	68.2057	36.945	42.5117	21.5285	41.1592	62.643	174.191	151.656	95.7607	20.2761	115.442	99.2809	28.1226	73.9727	21.4017	59.7498	36.945	48.1359	25.2004	33.2317	61.7647	154.122	99.3916	100.926	19.2024	118.1	89.4737	28.3682	96.4755
4.69_757.0866m/z		757.087	1	4.68725	0.0972667	0	0.0616423	0.12944	1.63132	KOKV	KOK	100 - 7.54	84.0534	38.9	38.2033	45.3671	94.3024	79.5581	92.146	111.459	127.338	36.3947	110.969	45.3678	55.4601	52.8607	19.4724	68.0499	23.6232	36.8408	39.7426	94.3024	90.0834	107.863	89.9916	125.552	32.2016	72.7264	47.8149	52.5233	54.0776	17.5489	68.6443	30.8095
5.17_346.0553m/z		346.055	1	5.17075	0.162133	9	0.0617667	0.12944	2.64706	KOKV	KOK	100 - 8.4	127.799	105.17	15.4373	14.3473	319.614	11.8736	134.323	305.179	93.8159	21.9409	5.25909	52.4525	2.80053	11.6804	290.3	0	1.80244	14.8867	12.5686	319.614	13.4445	157.234	246.4	92.5007	19.4131	3.44669	55.2818	2.65224	11.9493	261.623	0	2.35075
4.60_384.0544n	384.054	365.037	1	4.60078	0.0324167	0	0.0618824	0.12944	2.01076	KOK	KOKV	100 - 14	45.4001	85.95	0	0	56.091	9.21414	20.0819	72.6626	0	33.3185	16.3782	103.761	8.84868	101.348	61.3388	28.1086	10.0987	0	0	56.091	10.4332	23.5072	58.6675	0	29.4798	10.7339	109.358	8.38012	103.682	55.2796	28.3541	13.1707
6.32_292.9234m/z		292.923	1	6.32435	0.6348	0	0.062452	0.12944	2.51841	KOKV	KOK	100	704.848	26.41	808.302	803.196	803.065	566.302	753.545	858.854	340.675	0	122.322	177.234	600.534	184.036	103.362	798.057	253.486	779.475	703.619	803.065	641.223	882.072	693.435	335.899	0	80.1671	186.794	568.733	188.273	93.1521	805.028	330.597
3.62_272.7952m/z		272.795	1	3.62	0.06485	0	0.0626102	0.12944	3.79837	KOKV	KOK	100	16.1073	97.73	17.0794	7.75501	5.78198	17.6762	0	15.9849	48.4735	14.7596	0	0	0	4.64311	4.28337	10.2385	0	16.4703	6.79358	5.78198	20.0148	0	12.9061	47.7939	13.0591	0	0	0	4.75	3.86024	10.328	0
5.97_467.8341m/z		467.834	1	5.97055	0.0324167	1	0.0626135	0.12944	1.6297	KOKV	KOK	100	6.40205	54.39	3.6011	8.8952	8.18713	9.52374	8.55662	0	6.05052	0	21.3866	0	0	10.0402	0	0	0	3.47267	7.79241	8.18713	10.7837	10.0161	0	5.9657	0	14.0163	0	0	10.2713	0	0	0
4.65_298.1139m/z		298.114	1	4.65483	0.162117	0	0.0629046	0.12944	1.81198	KOK	KOKV	100 - 54.2	183.511	53.38	178.517	82.5078	72.2752	64.0714	127.739	157.202	26.6244	138.658	208.028	158.66	169.55	247.631	380.15	100.722	64.6934	172.151	72.2789	72.2752	72.5479	149.526	126.924	26.2511	122.683	136.337	167.218	160.572	253.331	342.597	101.602	84.3735
5.67_458.8818m/z		458.882	1	5.66792	0.05405	0	0.0631651	0.12944	3.71139	KOK	KOKV	100	10.3693	67.31	3.12848	0	8.74956	2.39018	1.74806	3.54106	0	0	18.8091	13.49	13.6588	15.5389	4.49841	2.42265	14.5363	3.01691	0	8.74956	2.7064	2.04621	2.85904	0	0	12.3271	14.2176	12.9355	15.8966	4.05405	2.44381	18.9583
6.34_930.7092m/z		930.709	1	6.33515	0.31345	0	0.0638599	0.12944	2.26925	KOKV	KOK	100 - 13.8 - 29.7	529.536	20.21	489.127	657.514	579.167	534.952	562.127	568.101	315.764	0	49.0716	220.672	566.378	217.974	46.6241	554.174	211.932	471.683	575.998	579.167	605.725	658.005	458.683	311.338	0	32.1604	232.575	536.387	222.992	42.0185	559.014	276.402
3.62_562.5864m/z		562.586	1	3.62	0.0432333	0	0.0640818	0.12944	4.41398	KOKV	KOK	100	27.3785	128.42	27.2449	7.46144	11.1219	31.5883	0	11.1818	103.051	27.6559	0	0	0	3.45966	12.8321	5.67359	0	26.2732	6.53641	11.1219	35.7674	0	9.02814	101.606	24.4696	0	0	0	3.5393	11.5645	5.72315	0
6.41_844.3344m/z		844.334	2	6.41082	0.0324333	0	0.0641695	0.12944	3.05402	KOKV	KOK	100 - 80.2 - 63.1 - 28.4 - 19.9	146.877	94.22	146.068	144.65	204.358	46.126	68.5041	418.43	0	0	0	0	133.94	103.563	0	147.239	0	140.859	126.717	204.358	52.2284	80.1883	337.838	0	0	0	0	126.848	105.947	0	148.525	0
4.94_558.0626m/z		558.063	1	4.93583	0.108083	4	0.0642176	0.12944	8.23498	KOKV	KOK	100 - 50.9	73.5364	110.68	81.7545	66.2876	230.407	22.6294	0	113.676	0	0	0	50.9816	0	4.57039	0	15.8861	0	78.8388	58.0695	230.407	25.6233	0	91.7815	0	0	0	53.7315	0	4.6756	0	16.0248	0
3.62_442.6763m/z		442.676	1	3.62	0.0432333	0	0.0658014	0.131897	4.24108	KOKV	KOK	100	17.5726	128.18	15.0024	6.29209	9.03198	20.3114	0	5.9522	66.4181	18.3212	0	0	0	3.42781	6.29442	5.10391	0	14.4673	5.51203	9.03198	22.9985	0	4.80578	65.487	16.2104	0	0	0	3.50672	5.67264	5.14849	0
6.40_322.9698m/z		322.97	1	6.4	0.0432333	1	0.0660878	0.131897	2.28357	KOKV	KOK	100	16.9332	51.03	14.9125	26.0457	17.3	23.8246	14.8158	21.6341	0	0	0	0	21.2851	17.218	0	20.819	0	14.3807	22.8166	17.3	26.9765	17.3428	17.4673	0	0	0	0	20.158	17.6144	0	21.0008	0
5.84_544.7736m/z		544.774	1	5.84085	0.356667	0	0.0670207	0.132832	1.70004	KOK	KOKV	100	212.517	20.49	110.693	143.741	126.214	120.519	88.2183	116.654	169.01	209.23	447.27	206.112	94.6528	267.217	245.151	101.437	129.066	106.745	125.921	126.214	136.463	103.265	94.1862	166.64	185.124	293.13	217.23	89.6406	273.369	220.934	102.323	168.328
7.25_1121.3177m/z		1121.32	1	7.2511	0.0973	2	0.0682301	0.132832	3.32127	KOK	KOKV	100	30.083	86.18	0	18.5499	30.7529	3.83768	10.2631	0	0	47.2484	85.3974	0	16.6462	17.7884	24.8004	27.6178	21.165	0	16.2501	30.7529	4.3454	12.0136	0	0	41.8048	55.9675	0	15.7647	18.1979	22.3506	27.859	27.6035
4.88_335.0347m/z		335.035	1	4.8818	0.162133	21	0.0688839	0.132832	1.91218	KOK	KOKV	100	114.916	62.08	119.196	70.2949	123.991	19.4038	29.659	50.9165	7.21497	131.754	177.151	57.672	76.574	251.909	60.2415	119.445	44.5786	114.945	61.58	123.991	21.9709	34.7177	41.1098	7.11382	116.574	116.101	60.7827	72.5192	257.709	54.2907	120.488	58.1396
4.62_810.4380n	810.438	809.431	1	4.6224	0.0432333	8	0.0693592	0.132832	1.25706	KOK	KOKV	100 - 21.1	98.1074	20.61	111.208	76.6957	86.4278	68.4214	59.636	82.6112	61.3156	119.425	63.1048	95.7732	112.631	101.615	117.229	101.059	74.0229	107.241	67.1873	86.4278	77.4735	69.8077	66.6999	60.4559	105.666	41.3575	100.939	106.666	103.954	105.648	101.942	96.541
6.41_936.4114n	936.411	957.403	1	6.41082	0.0324333	0	0.0695594	0.132832	3.51766	KOKV	KOK	100 - 34.9 - 16.2	103.575	132.02	76.9774	25.4894	121.254	39.1629	61.252	400.888	0	0	0	0	56.8822	78.6318	0	100.04	0	74.232	22.3293	121.254	44.344	71.6993	323.675	0	0	0	0	53.8701	80.4419	0	100.914	0
3.61_676.5085m/z		676.509	1	3.60918	0.0432333	0	0.0696694	0.132832	5.75045	KOKV	KOK	100	18.0259	133.04	22.9653	6.07241	5.29749	24.5326	0	0	67.3133	18.4268	0	0	0	0	6.65072	0	0	22.1462	5.31958	5.29749	27.7782	0	0	66.3696	16.3038	0	0	0	0	5.99374	0	0
6.42_684.2599n	684.26	683.253	1	6.42162	0.06485	0	0.0698394	0.132832	2.35221	KOKV	KOK	100 - 71.6 - 28.4	95.6567	65.81	100.896	37.6348	111.091	99.9226	123.356	196.697	0	0	0	0	97.0945	97.4684	0	130.771	0	97.298	32.969	111.091	113.142	144.396	158.812	0	0	0	0	91.953	99.7121	0	131.913	0
6.28_965.3639m/z		965.364	1	6.28112	0.06485	0	0.0698814	0.132832	2.22227	KOKV	KOK	100	15.9171	61.48	17.8968	23.6236	10.1183	29.8108	11.1392	18.8311	0	0	0	0	26.1129	0	0	21.2784	9.9091	17.2585	20.6949	10.1183	33.7548	13.0392	15.2041	0	0	0	0	24.7302	0	0	21.4643	12.9235
6.40_214.9771m/z		214.977	1	6.4	0.0432333	3	0.0704996	0.132832	2.09901	KOKV	KOK	100	23.0337	45.85	22.2941	31.7747	25.0095	27.4416	28.0017	26.7143	0	0	0	0	31.1189	33.2928	0	23.3768	0	21.499	27.8354	25.0095	31.072	32.7777	21.569	0	0	0	0	29.471	34.0592	0	23.581	0
4.61_367.8836m/z		367.884	2	4.6116	0.0324333	0	0.070612	0.132832	1.26117	KOKV	KOK	100 - 5.7	54.1581	16.19	53.6034	61.3088	36.5452	55.4974	51.8147	57.0011	63.3359	40.6785	69.7569	30.5618	50.1788	42.077	25.5242	44.843	39.9205	51.6917	53.708	36.5452	62.8396	60.6524	46.0224	62.448	35.9919	45.7171	32.2103	47.5217	43.0456	23.0029	45.2347	52.0645
6.41_977.3595m/z		977.359	1	6.41082	0.0216167	0	0.0706221	0.132832	3.15595	KOKV	KOK	100 - 100 - 36	41.5125	118.06	20.5476	16.165	55.629	21.0793	31.3218	145.845	0	0	0	0	40.3799	26.6579	0	38.1919	0	19.8148	14.1609	55.629	23.8681	36.6641	117.754	0	0	0	0	38.2417	27.2716	0	38.5255	0
5.19_171.0070m/z		171.007	1	5.19237	0.151317	19	0.0708169	0.132832	5.46753	KOKV	KOK	100	25.2843	106.09	31.6272	7.35596	58.0125	0	10.4434	65.1437	4.4072	11.3015	0	13.8074	1.41756	2.49838	0	0	7.97074	30.4993	6.444	58.0125	0	12.2247	52.5968	4.34541	9.99942	0	14.5522	1.3425	2.55589	0	0	10.3955
3.67_316.8892m/z		316.889	1	3.67403	0.1297	0	0.071223	0.132832	2.51312	KOKV	KOK	100	23.106	59.87	15.8033	17.3276	21.8406	29.4926	0	39.7643	37.5133	7.28802	8.37291	0	0	0	10.1447	47.7473	0	15.2397	15.1794	21.8406	33.3944	0	32.1055	36.9874	6.44835	5.48741	0	0	0	9.14262	48.1643	0
3.62_384.7202m/z		384.72	1	3.62	0.0324333	0	0.0717542	0.132832	9.48037	KOKV	KOK	100	9.67382	160.9	9.97562	0	4.27501	9.97528	0	0	43.4908	8.16324	0	0	0	0	0	0	0	9.61985	0	4.27501	11.295	0	0	42.8811	7.22274	0	0	0	0	0	0	0
6.29_821.7454m/z		821.745	1	6.29192	0.378283	0	0.0719665	0.132832	2.2945	KOKV	KOK	100 - 19.6	573.09	18.27	583.088	688.77	596.054	514.023	631.833	628.969	368.895	0	111.707	218.762	577.05	200.261	79.8933	621.264	189.196	562.292	603.379	596.054	582.027	739.6	507.826	363.723	0	73.2102	230.561	546.493	204.871	72.0012	626.691	246.75
4.75_350.0055n	350.006	348.998	1	4.7521	0.216167	1	0.0720133	0.132832	1.56338	KOKV	KOK	100 - 12.1 - 17	333.453	11.82	264.104	359.756	345.94	333.141	390.84	317.016	323.374	33.5857	515.234	121.96	255.205	229.094	20.7837	226.069	304.391	254.685	315.155	345.94	377.215	457.503	255.957	318.841	29.7162	337.673	128.538	241.691	234.368	18.7307	228.043	396.988
3.71_580.9594m/z		580.959	1	3.70647	0.1297	0	0.0721299	0.132832	3.81803	KOKV	KOK	100	57.2474	80.47	82.5948	100.415	98.1436	28.2696	0	0	91.3085	0	52.4768	0	0	0	0	67.4748	0	79.6492	87.9661	98.1436	32.0096	0	0	90.0284	0	34.3921	0	0	0	0	68.0641	0
4.96_325.1250m/z		325.125	1	4.95745	0.180867	13	0.0733587	0.132927	7.60794	KOK	KOKV	100 - 30.4	524.198	102.67	207.07	39.8957	61.6515	2.30721	73.5408	97.8451	0	459.011	66.1349	975.181	33.173	371.199	2218.32	51.0143	19.5505	199.685	34.9496	61.6515	2.61245	86.084	78.9997	0	406.127	43.3433	1027.78	31.4164	379.744	1999.19	51.4599	25.4978
3.63_276.8338m/z		276.834	1	3.6308	0.0864667	0	0.0736467	0.132927	2.98283	KOKV	KOK	100	23.3644	62.17	29.8071	15.1544	15.241	23.6119	0	40.3795	39.3569	18.8526	0	0	0	5.96484	12.2082	25.6381	0	28.7441	13.2756	15.241	26.7357	0	32.6023	38.8052	16.6806	0	0	0	6.10215	11.0022	25.862	0
6.41_718.2822m/z		718.282	1	6.41082	0.0324333	1	0.0736514	0.132927	3.30701	KOKV	KOK	100 - 51.7	20.4098	117.44	19.4939	5.84096	29.5224	4.2777	13.9972	69.7362	0	0	0	0	24.4386	5.32818	0	19.6065	0	18.7986	5.11682	29.5224	4.84363	16.3846	56.3047	0	0	0	0	23.1445	5.45084	0	19.7778	0
5.10_659.1300m/z		659.13	1	5.09508	0.1297	0	0.0740099	0.132927	2.17645	KOK	KOKV	100	44.26	61.93	0	25.8336	36.3222	18.6287	11.8067	3.49257	46.2672	86.9037	29.7561	52.7175	11.2783	31.0259	77.999	16.9104	47.4894	0	22.6309	36.3222	21.0932	13.8205	2.81989	45.6185	76.8914	19.5015	55.561	10.6811	31.7402	70.294	17.0581	61.9359
6.41_653.2813m/z		653.281	1	6.41082	0.0324333	0	0.0741356	0.132927	2.81148	KOKV	KOK	100 - 63.1	27.2197	82.79	51.3358	21.4665	35.0695	4.0731	19.2651	59.3279	0	0	0	0	40.475	10.9315	0	26.0464	0	49.5049	18.8051	35.0695	4.61196	22.551	47.9011	0	0	0	0	38.3317	11.1832	0	26.2739	0
3.62_444.6736m/z		444.674	1	3.62	0.0432333	0	0.0741501	0.132927	4.05458	KOKV	KOK	100	20.4263	131.19	16.9183	9.36141	5.43195	21.1046	0	11.0581	79.1095	22.1183	0	0	0	3.79298	6.81238	7.57899	0	16.3149	8.20083	5.43195	23.8967	0	8.9283	78.0004	19.57	0	0	0	3.88029	6.13944	7.64519	0
4.75_348.0097n	348.01	347.002	1	4.7521	0.248583	0	0.0748748	0.133635	1.51197	KOKV	KOK	100 - 9.68	772.055	12	606.545	844.276	776.517	766.343	906.477	750.505	753.723	86.7604	1196.98	307.07	636.86	577.562	74.429	521.692	683.673	584.913	739.607	776.517	867.728	1061.09	605.955	743.156	76.7646	784.471	323.633	603.136	590.858	67.0767	526.249	891.65
6.32_413.8889n	413.889	434.864	1	6.32435	0.861767	0	0.0756994	0.133906	1.80656	KOKV	KOK	100	1977.41	20.24	2164.11	2236.09	2104.4	1646.92	2090.66	2373.31	1226.4	38.3805	978.712	862.399	1884.31	990.381	822.326	2117.44	1062.65	2086.93	1958.87	2104.4	1864.8	2447.25	1916.2	1209.21	33.9586	641.426	908.916	1784.53	1013.18	741.095	2135.93	1385.91
6.31_920.7305n	920.73	941.705	1	6.31353	0.472683	0	0.0765149	0.133906	2.30052	KOKV	KOK	100 - 36.3	869.37	19.17	862.641	1053.29	926.173	815.066	930.456	965.6	532.366	0	214.604	293.202	877.348	331.97	80.7711	956.261	269.057	831.875	922.708	926.173	922.897	1089.16	779.621	524.902	0	140.646	309.017	830.89	339.612	72.7923	964.614	350.906
5.56_291.0831m/z		291.083	1	5.55983	0.18375	15	0.0765227	0.133906	2.93837	KOK	KOKV	100 - 2.19	340.07	40.97	88.2656	154.274	108.061	75.2227	189.877	56.1712	138.268	745.028	583.612	74.7887	275.566	186.932	593.382	215.564	45.6907	85.1177	135.148	108.061	85.1745	222.263	45.3524	136.33	659.192	382.486	78.8227	260.974	191.235	534.766	217.447	59.5901
3.64_302.8739m/z		302.874	1	3.64162	0.0864667	0	0.076746	0.133906	2.31055	KOKV	KOK	100	18.0584	51.99	21.3792	12.2894	17.0033	24.1896	0	25.1672	26.3803	13.3838	3.96091	0	0	2.17664	3.32842	39.6752	0	20.6167	10.7658	17.0033	27.3898	0	20.3199	26.0105	11.8418	2.59589	0	0	2.22675	2.99963	40.0218	0
5.13_415.0399m/z		415.04	1	5.12752	0.0756667	0	0.0769478	0.133906	5.14878	KOKV	KOK	100	8.1554	133.64	0.858901	0	27.1218	2.14969	19.5608	0	7.39667	0	0	0	0	0	0	0	12.6716	0.828269	0	27.1218	2.43409	22.8971	0	7.29297	0	0	0	0	0	0	0	16.5263
3.61_560.5927m/z		560.593	1	3.60918	0.0432333	0	0.0770099	0.133906	4.55286	KOKV	KOK	100	31.2018	140.56	25.9353	8.24504	10.387	29.2905	0	16.5929	127.962	28.1226	0	0	0	5.54287	9.13493	12.0255	0	25.0104	7.22286	10.387	33.1656	0	13.3971	126.168	24.8825	0	0	0	5.67047	8.23256	12.1305	0
8.42_232.9645m/z		232.965	1	8.41562	0.06485	1	0.0788922	0.136443	1.86629	KOKV	KOK	100	11.3551	52.82	5.95582	6.50768	13.2239	19.7055	4.37205	11.9784	17.7425	13.7614	11.3751	11.1145	4.17574	4.53561	0	2.24353	1.46873	5.74342	5.70089	13.2239	22.3125	5.11776	9.67128	17.4938	12.176	7.45501	11.714	3.95462	4.64002	0	2.26313	1.91553
4.96_382.1082n	382.108	381.101	1	4.95745	0.364617	3	0.079515	0.136443	1.30439	KOK	KOKV	100 - 4.48	530.507	25.59	279.137	405.197	397.225	408.052	459.105	303.761	594.482	689.501	850.031	516.063	504.632	459.756	416.123	390.03	417.918	269.182	354.962	397.225	462.036	537.411	245.255	586.147	610.062	557.091	543.899	477.911	470.34	375.017	393.437	545.05
4.62_60.9927m/z		60.9927	1	4.6224	0.0324333	1	0.0798802	0.136443	1.25426	KOKV	KOK	100	15.9732	18.16	15.4901	17.5537	17.406	13.676	11.7378	20.6642	15.285	12.3931	20.5288	7.92565	14.008	10.792	14.4959	13.2803	8.45748	14.9377	15.3774	17.406	15.4853	13.7398	16.6842	15.0707	10.9653	13.4541	8.35316	13.2663	11.0405	13.064	13.3963	11.0303
3.62_210.8424m/z		210.842	1	3.62	0.0864667	0	0.0799961	0.136443	3.2619	KOKV	KOK	100	34.8019	76.45	31.9374	20.6273	20.4193	33.939	0	54.7546	81.9354	28.2259	0	0	0	9.11183	20.4813	27.5345	0	30.7984	18.0701	20.4193	38.4291	0	44.2086	80.7867	24.974	0	0	0	9.32159	18.4581	27.775	0
3.61_589.5709m/z		589.571	1	3.60918	0.0324333	0	0.0810131	0.136443	7.5587	KOKV	KOK	100 - 99 - 74.7 - 53.1	28.6415	162.64	25.4249	3.67791	3.7074	38.9482	0	0	128.732	26.7874	0	0.192069	0	0	0	2.95433	0.379893	24.5182	3.22194	3.7074	44.101	0	0	126.927	23.7012	0	0.202429	0	0	0	2.98014	0.495458
6.26_1083.6442m/z		1083.64	1	6.2595	0.108083	0	0.0813826	0.136443	1.55861	KOKV	KOK	100 - 35.4	65.1155	34.86	47.7759	60.1884	48.9519	100.565	94.8522	53.5453	49.9302	0	0	64.5244	103.955	67.1711	0	26.4222	72.1497	46.0721	52.7265	48.9519	113.869	111.03	43.2322	49.2302	0	0	68.0048	98.4507	68.7175	0	26.653	94.098
4.61_485.8561n	485.856	506.832	1	4.6116	0.0324333	0	0.0816068	0.136443	1.20858	KOKV	KOK	100 - 2.42	135.35	18.21	127.855	162.666	88.0676	143.168	125.258	150.119	150.315	113.353	156.719	92.62	111.821	101.894	86.5212	111.62	121.38	123.295	142.499	88.0676	162.109	146.622	121.205	148.208	100.293	102.71	97.6159	105.9	104.239	77.9744	112.595	158.305
4.97_434.1057m/z		434.106	1	4.96827	0.17005	4	0.0816299	0.136443	1.78673	KOK	KOKV	100	70.241	48.55	51.0807	65.0441	85.9525	7.04323	58.6786	0	7.38972	83.4361	44.6057	99.9158	33.607	46.4362	120.328	35.2648	98.3343	49.259	56.9802	85.9525	7.97504	68.687	0	7.28612	73.8233	29.2336	105.305	31.8274	47.5052	108.442	35.5729	128.248
3.65_310.9050m/z		310.905	1	3.65242	0.06485	0	0.0817875	0.136443	2.94268	KOKV	KOK	100	13.3022	72.98	24.0603	11.1418	20.2758	9.61692	0	3.88727	24.1332	0	4.92978	2.41196	0	0	7.12928	20.1248	1.5677	23.2022	9.76051	20.2758	10.8892	0	3.13857	23.7948	0	3.23087	2.54206	0	0	6.42504	20.3006	2.04461
4.61_441.8693n	441.869	440.862	1	4.6116	0.0432333	0	0.0818366	0.136443	1.18055	KOKV	KOK	100 - 4.54	147.593	9.86	149.403	161.527	122.198	145.433	139.777	148.208	166.603	121.997	198.148	85.9064	127.613	115.821	97.2952	137.367	116.015	144.074	141.502	122.198	164.673	163.618	119.662	164.267	107.941	129.862	90.5402	120.855	118.488	87.6841	138.567	151.307
4.55_1068.9900m/z		1068.99	1	4.54675	0.183733	0	0.08227	0.136479	3.82598	KOK	KOKV	79.2 - 100 - 65.8	106.899	55.25	23.4655	5.16384	28.0267	47.7729	18.0364	25.3526	47.7635	113.952	12.2391	241.646	17.5647	149.494	53.5427	21.0819	245.669	22.6286	4.52365	28.0267	54.0931	21.1127	20.4696	47.0939	100.823	8.02124	254.68	16.6346	152.936	48.2537	21.2661	320.403
3.66_326.9178m/z		326.918	1	3.66323	0.1297	0	0.0825323	0.136479	2.30433	KOKV	KOK	100	22.6191	46.61	23.208	23.604	23.6562	25.875	0	30.0388	31.9514	3.42356	21.0246	0	0	2.51595	6.27372	45.2892	0	22.3803	20.6776	23.6562	29.2982	0	24.2532	31.5035	3.02913	13.7791	0	0	2.57387	5.65399	45.6848	0
3.71_512.9713m/z		512.971	1	3.70647	0.162117	0	0.0831482	0.136939	2.20243	KOKV	KOK	100	63.7995	80.54	76.7075	125.214	111.098	32.7865	0	4.15509	96.6352	0	104.109	0	0	0	7.34436	120.289	0	73.9718	109.69	111.098	37.1241	0	3.3548	95.2805	0	68.2306	0	0	0	6.61887	121.34	0
4.64_421.0659m/z		421.066	1	4.64402	0.0864667	3	0.0835956	0.137118	1.259	KOKV	KOK	100	50.4471	8.99	48.5098	57.6479	50.3124	53.8369	51.6154	47.6056	43.6019	62.9295	69.7484	25.3786	45.3658	36.8674	30.6371	27.8717	21.7555	46.7798	50.5009	50.3124	60.9594	60.419	38.4366	42.9907	55.6793	45.7115	26.7475	42.9636	37.7161	27.6107	28.1151	28.3737
3.62_231.8578n	231.858	266.804	1	3.62	0.0864667	0	0.0861088	0.140256	3.49004	KOKV	KOK	100	75.4128	85.9	68.9102	39.2713	38.7159	79.3894	0	98.7623	202.841	66.3304	0	0	0	19.9522	34.555	52.0268	0	66.4526	34.4026	38.7159	89.8925	0	79.7403	199.997	58.6884	0	0	0	20.4115	31.1416	52.4812	0
8.90_59.0141m/z		59.0141	1	8.90198	0.0432333	2	0.0864973	0.140256	Infinity	KOK	KOKV	100	1.69981	152.42	0	0	0	0	0	0	0	0	0	2.33677	4.84709	6.41465	0	0	0	0	0	0	0	0	0	0	0	0	2.46281	4.59042	6.56231	0	0	0
4.81_579.2347m/z		579.235	2	4.80613	0.183733	0	0.0865468	0.140256	3.31694	KOK	KOKV	100 - 46.3	212.523	77.38	82.7947	107.013	120.69	95.3896	38.6999	3.91768	0	499.127	655.709	86.626	57.032	126.329	19.8553	138.866	116.642	79.8419	93.7458	120.69	108.009	45.3006	3.16312	0	441.622	429.737	91.2985	54.0119	129.237	17.894	140.078	152.125
6.32_314.9051m/z		314.905	1	6.32435	0.818533	0	0.0874666	0.141182	1.82016	KOKV	KOK	100	1700.8	20.3	1855.78	1939.41	1839.08	1410.4	1785.78	2022.53	1052.63	21.9393	762.732	816.263	1622.26	855.268	703.421	1792.45	901.05	1789.6	1698.97	1839.08	1596.99	2090.36	1632.98	1037.88	19.4117	499.877	860.291	1536.36	874.957	633.935	1808.1	1175.15
6.41_192.0269n	192.027	191.019	1	6.41082	0.421517	8	0.0883056	0.141567	1.65726	KOKV	KOK	100 - 5.37 - 0.574	1438.61	19.56	1484.81	1473.11	1456.11	1049.48	1447.69	1953.85	1205.21	35.5889	303.833	1165.4	1550.55	1129.82	420.93	1233.53	1104.86	1431.86	1290.48	1456.11	1188.32	1694.61	1577.53	1188.31	31.4887	199.125	1228.26	1468.44	1155.83	379.35	1244.31	1440.96
3.62_257.8555n	257.856	278.83	1	3.62	0.0756667	0	0.0887394	0.141567	2.87306	KOKV	KOK	100	53.5059	62.52	57.0277	36.1735	42.1825	49.7453	0	95.4937	93.9187	36.6386	0	0	0	20.0411	23.8246	68.482	0	54.9939	31.6889	42.1825	56.3265	0	77.1012	92.602	32.4174	0	0	0	20.5025	21.4712	69.0802	0
5.16_501.0497m/z		501.05	1	5.15993	0.118883	0	0.0887537	0.141567	1.55454	KOK	KOKV	100	42.7711	37.76	3.02068	24.6117	44.3934	39.2641	21.2385	7.94546	52.1223	76.3948	34.5105	44.1456	33.7037	37.0701	50.2022	21.5131	44.6288	2.91295	21.5604	44.3934	44.4586	24.861	6.41513	51.3916	67.5932	22.6174	46.5268	31.9189	37.9234	45.2431	21.701	58.2051
6.32_980.7088n	980.709	1001.68	1	6.32435	0.3999	0	0.0892133	0.141742	2.17927	KOKV	KOK	100 - 95	920.076	18.79	938.46	1157.53	926.165	861.763	994.064	975.094	587.456	0	212.37	446.021	979.276	362.744	90.489	973.241	313.422	904.991	1014.03	926.165	975.772	1163.61	787.287	579.22	0	139.182	470.079	927.42	371.095	81.5503	981.742	408.767
4.73_246.9365m/z		246.937	1	4.73048	0.1513	2	0.0914107	0.144666	3.12605	KOKV	KOK	100 - 46.2	160.555	51.22	80.7878	53.1522	657.335	98.3179	25.5608	132.733	75.9955	34.8645	38.1234	50.9018	99.2255	63.2696	28.5832	21.2975	74.6165	77.9066	46.5626	657.335	111.325	29.9205	107.168	74.9301	30.8477	24.9852	53.6474	93.9712	64.7261	25.7597	21.4835	97.3152
6.78_228.9337m/z		228.934	1	6.7784	0.0432333	0	0.0922458	0.14492	20.4761	KOK	KOKV	100	7.43437	162.65	0	2.54153	0	0	0	0	0	0	34.1805	0	3.08869	15.6488	0	6.55687	0	0	2.22644	0	0	0	0	0	0	22.4011	0	2.92514	16.0091	0	6.61414	0
6.42_274.1407m/z		274.141	1	6.42162	0.0216167	7	0.0922863	0.14492	1.6385	KOKV	KOK	100 - 13.9	49.4026	56.69	68.4866	53.8207	75.411	68.9882	57.2762	21.8355	0	0	0	0	51.8647	129.746	0	59.5981	0	66.0441	47.1482	75.411	78.1152	67.0453	17.6299	0	0	0	0	49.1183	132.733	0	60.1186	0
5.56_597.9915m/z		597.992	2	5.55983	0.1297	0	0.0939314	0.146558	1.59833	KOK	KOKV	100 - 7.41 - 6.2	130.256	39.42	27.9406	93.3814	101.178	77.0018	128.822	58.4698	83.6714	114.038	262.495	90.7104	162.842	131.471	147.753	76.9522	55.7845	26.9441	81.8044	101.178	87.189	150.794	47.2082	82.4984	100.899	172.033	95.6032	154.219	134.497	133.157	77.6244	72.7544
3.62_270.7990m/z		270.799	1	3.62	0.0756667	0	0.0940534	0.146558	3.29618	KOKV	KOK	100	66.3147	87.8	64.2826	33.7616	32.2722	63.7119	0	88.9708	181.204	59.7905	0	0	0	19.0851	37.9151	44.1585	0	61.99	29.576	32.2722	72.1408	0	71.8347	178.663	52.9019	0	0	0	19.5245	34.1698	44.5442	0
7.11_569.8469m/z		569.847	2	7.11058	0.202483	0	0.0949289	0.146812	7.60875	KOK	KOKV	100 - 62.7	26.7873	212.51	0	0	0	24.6441	0	0	0	9.45876	0	19.9092	0	10.8582	0	7.44093	166.631	0	0	0	27.9045	0	0	0	8.369	0	20.983	0	11.1082	0	7.50592	217.321
8.00_204.9719m/z		204.972	1	7.99698	0.0727833	3	0.0951637	0.146812	Infinity	KOK	KOKV	100	4.6684	168.62	0	0	0	0	0	0	0	0	0	0	0	2.93945	19.1409	0	15.2668	0	0	0	0	0	0	0	0	0	0	0	3.00712	17.2502	0	19.9111
6.41_544.2137m/z		544.214	2	6.41082	0.0324333	0	0.095638	0.146812	1.63706	KOKV	KOK	100 - 56	16.6386	83.09	5.16843	15.636	30.5393	23.7023	2.33838	36.121	2.96482	0	0	0	24.5066	20.7285	0	36.0747	0	4.9841	13.6975	30.5393	26.838	2.73722	29.164	2.92325	0	0	0	23.2089	21.2057	0	36.3898	0
4.61_379.8920n	379.892	400.867	1	4.6116	0.0432333	0	0.0956654	0.146812	1.17541	KOKV	KOK	100 - 3.74 - 2.15	291.49	14.05	296.383	344.964	221.533	275.686	266.755	323.557	311.55	255.03	365.286	194.364	275.526	216.216	187.449	261.236	228.813	285.813	302.197	221.533	312.159	312.253	261.238	307.182	225.648	239.4	204.847	260.936	221.194	168.932	263.518	298.419
7.36_960.2474m/z		960.247	2	7.3592	0.205383	0	0.096048	0.146842	2.28574	KOK	KOKV	100 - 42.7	190.976	50.31	117.905	165.283	96.9959	55.6398	69.5815	50.7424	28.7097	228.102	365.011	16.5288	174.952	204.783	190.236	201.415	146.783	113.7	144.792	96.9959	63.0008	81.4495	40.9692	28.3072	201.822	239.22	17.4204	165.688	209.498	171.444	203.174	191.435
6.41_828.3398m/z		828.34	2	6.41082	0.0216167	0	0.0965949	0.147124	2.13972	KOKV	KOK	100 - 64.9 - 79.3	51.2581	94.66	131.207	27.9668	66.6509	15.2925	20.6448	97.0448	0	0	0	0	53.5341	36.2623	0	101.848	0	126.528	24.4996	66.6509	17.3156	24.166	78.3536	0	0	0	0	50.6993	37.0971	0	102.738	0
6.42_658.3391m/z		658.339	1	6.42162	0.0324333	0	0.0974438	0.147861	1.43024	KOKV	KOK	100 - 41.4 - 8.26	119.061	68.24	124.116	86.2222	104.101	187.097	79.1332	252.759	0	0	0	0	119.392	179.869	0	366.703	0	119.69	75.5327	104.101	211.85	92.6303	204.076	0	0	0	0	113.07	184.01	0	369.906	0
6.41_598.2429m/z		598.243	1	6.41082	0.0324333	0	0.0996225	0.150602	1.71217	KOKV	KOK	100 - 42.5	15.8088	53.02	25.3882	12.0797	20.5612	16.2349	14.2137	22.1841	0	0	0	0	27.438	21.2275	0	25.2003	0	24.4828	10.5821	20.5612	18.3827	16.638	17.9114	0	0	0	0	25.985	21.7162	0	25.4204	0
4.63_135.0293m/z		135.029	1	4.63322	0.0432333	15	0.100311	0.15108	8.28688	KOK	KOKV	100	29.5845	109.87	7.05485	0	9.61166	2.62403	0	0	5.69977	5.32957	0	142.822	1.57271	43.3838	11.875	4.22475	27.4688	6.80325	0	9.61166	2.97118	0	0	5.61986	4.71554	0	150.525	1.48943	44.3826	10.702	4.26165	35.8249
5.00_187.0231m/z		187.023	1	5.00068	0.05405	24	0.102904	0.154065	2.57685	KOK	KOKV	100	6.67127	74.73	0	0	0	8.55815	3.6954	0	5.86891	12.0791	6.6686	12.8583	0	9.25286	1.90123	1.5114	9.09866	0	0	0	9.69038	4.3257	0	5.78663	10.6875	4.37045	13.5519	0	9.46586	1.71342	1.5246	11.8665
3.61_912.3398m/z		912.34	1	3.60918	0.0324333	0	0.103054	0.154065	16.8578	KOKV	KOK	100 - 26.6	7.61196	135.21	11.5941	0	0	16.5013	0	0	25.1883	0	0	0	0	0	3.61231	0	0	11.1807	0	0	18.6844	0	0	24.8352	0	0	0	0	0	3.25548	0	0
3.72_641.9869n	641.987	676.977	1	3.71727	0.172933	0	0.104141	0.154652	2.35055	KOKV	KOK	100	133.65	89.29	170.642	293.903	241.433	42.8567	0	0	186.717	0	237.415	0	0	0	0	217.457	0	164.556	257.466	241.433	48.5266	0	0	184.099	0	155.596	0	0	0	0	219.357	0
4.75_288.9983m/z		288.998	1	4.7521	0.108083	1	0.10421	0.154652	2.30267	KOKV	KOK	100	14.9838	50.35	12.2542	21.5868	16.7132	22.7014	14.8045	0	16.8262	0	20.5039	0	5.88912	3.21356	0	3.10405	19.3463	11.8171	18.9106	16.7132	25.7048	17.3296	0	16.5903	0	13.4378	0	5.57727	3.28754	0	3.13116	25.2316
7.27_222.0736n	222.074	243.048	1	7.27273	1.11052	1	0.104806	0.15497	1.24126	KOK	KOKV	100	1157.91	11.32	943.101	1087.75	1027.74	821.966	849.89	978.721	820.769	1185.85	1776.81	705.359	1153.72	1107.39	1354.71	1030.85	948.56	909.467	952.894	1027.74	930.71	994.85	790.215	809.262	1049.23	1164.48	743.405	1092.62	1132.88	1220.89	1039.86	1237.12
4.75_549.0492m/z		549.049	1	4.7521	0.108083	1	0.105215	0.155008	1.60835	KOKV	KOK	100 - 3.26	84.0373	16.94	66.035	66.0809	84.3907	96.2842	100.148	79.478	95.8442	0	154.315	35.6344	66.4616	66.0602	0	57.1269	38.408	63.6799	57.8885	84.3907	109.022	117.23	64.1701	94.5005	0	101.134	37.5565	62.9423	67.581	0	57.6258	50.0918
3.62_202.9284m/z		202.928	1	3.62	0.0972833	1	0.107141	0.157274	Infinity	KOK	KOKV	100	10.8104	179.41	0	0	0	0	0	0	0	0	0	46.7173	2.63592	0	0	0	37.1303	0	0	0	0	0	0	0	0	0	49.2372	2.49634	0	0	0	48.4255
6.21_644.7153m/z		644.715	1	6.20545	0.0864667	0	0.107581	0.15735	2.76964	KOKV	KOK	100	52.4715	85.49	135.412	52.1921	69.3749	7.86695	32.3686	65.9231	4.1635	0	0	26.7355	52.3312	21.8563	3.25643	35.8719	11.5108	130.582	45.7216	69.3749	8.90773	37.8895	53.226	4.10513	0	0	28.1775	49.5601	22.3594	2.93475	36.1852	15.0124
3.62_446.6700m/z		446.67	1	3.62	0.0324333	0	0.108712	0.158213	5.08739	KOKV	KOK	100	10.9979	139.24	11.2073	4.11401	5.88735	11.7493	0	0	44.0276	9.19481	0	0	0	0	4.35517	3.74446	0	10.8076	3.60397	5.88735	13.3037	0	0	43.4104	8.13546	0	0	0	0	3.92496	3.77716	0
6.41_710.3545m/z		710.354	1	6.41082	0.0432333	0	0.108991	0.158213	1.43744	KOKV	KOK	100 - 41.7	38.6812	57.59	42.4784	75.272	36.9143	47.7599	33.1491	35.1945	0	0	0	0	60.7053	92.3366	0	62.236	0	40.9635	65.9401	36.9143	54.0785	38.8031	28.4159	0	0	0	0	57.4908	94.4623	0	62.7795	0
3.62_268.8007m/z		268.801	1	3.62	0.0756667	1	0.109389	0.158213	3.04424	KOKV	KOK	100	102.955	88.49	97.4224	45.2114	54.7726	104.285	0	135.989	283.003	101.451	0	0	0	37.7297	54.4819	76.8941	0	93.9479	39.6063	54.7726	118.082	0	109.797	279.036	89.7624	0	0	0	38.5982	49.1	77.5657	0
4.61_605.8776m/z		605.878	1	4.6116	0.0216167	0	0.110115	0.158213	1.69095	KOKV	KOK	100 - 62.7	16.2221	35.05	11.8022	23.8112	8.25496	17.6874	15.3995	13.7195	22.8799	6.98469	14.4897	11.4453	5.10579	14.0126	0	12.2456	12.4641	11.3813	20.8592	8.25496	20.0274	18.0261	11.0771	22.5591	6.17997	9.49624	12.0627	4.83542	14.3352	0	12.3525	16.2558
4.57_262.9760m/z		262.976	1	4.56837	0.345867	4	0.110124	0.158213	1.40381	KOK	KOKV	100	243.776	15.81	166.262	138.689	178.885	175.933	143.669	195.721	216.415	257.71	181.582	405.973	129.054	246.921	220.685	146.826	361.454	160.332	121.495	178.885	199.208	168.173	158.024	213.38	228.019	119.005	427.871	122.22	252.605	198.885	148.108	471.409
6.41_611.2571m/z		611.257	1	6.41082	0.0324333	0	0.1106	0.158336	2.75019	KOKV	KOK	100	40.2357	128.08	36.2561	4.26806	45.402	14.8753	30.0121	150.836	0	0	0	0	27.9694	30.4517	0	58.6199	0	34.9631	3.73892	45.402	16.8433	35.131	121.784	0	0	0	0	26.4883	31.1527	0	59.1319	0
6.31_533.8480n	533.848	554.823	1	6.31353	0.807733	0	0.111981	0.159747	1.7217	KOKV	KOK	100	2537.39	19.04	2706.07	2832.51	2712.73	2146.66	2685.82	3046.42	1631.54	29.0089	1212.92	1389.52	2516.47	1374.28	1099.15	2637.69	1531.16	2609.56	2481.35	2712.73	2430.66	3143.92	2459.67	1608.66	25.6667	794.921	1464.47	2383.21	1405.92	990.571	2660.72	1996.94
6.27_816.7218m/z		816.722	1	6.2703	0.108083	0	0.112569	0.160024	1.31031	KOKV	KOK	100 - 3.46	255.034	12.59	234.318	276.74	220.424	267.654	250.194	310.213	225.697	0	0	464.667	284.461	328.987	4.98104	199.998	274.002	225.961	242.431	220.424	303.064	292.868	250.464	222.533	0	0	489.731	269.398	336.561	4.489	201.745	357.354
6.34_860.7502n	860.75	881.725	1	6.33515	0.461883	0	0.113161	0.160302	2.06831	KOKV	KOK	100 - 52.6	913.118	17.98	910.474	1130.19	986.073	864.09	941.869	967.267	591.866	0	266.261	376.792	943.535	359.256	223.06	1023.65	339.292	878.003	990.073	986.073	978.407	1102.52	780.967	583.568	0	174.501	397.116	893.571	367.526	201.025	1032.59	442.506
6.31_1012.6749m/z		1012.67	1	6.31353	0.1297	0	0.117578	0.165979	1.41829	KOKV	KOK	100 - 2.2	154.688	38.83	161.788	223.228	170.679	196.561	155.621	141.546	33.3901	0	0	202.985	212.898	153.101	0	177.193	126.356	156.018	195.554	170.679	222.566	182.164	114.284	32.922	0	0	213.933	201.624	156.626	0	178.741	164.794
6.30_712.7763m/z		712.776	1	6.30273	0.42945	0	0.119444	0.167491	2.06051	KOKV	KOK	100 - 8.29	861.26	19.33	897.216	1048.04	916.896	743.533	935.071	944.259	543.799	0	274.02	351.221	885.566	361.888	254.372	895.49	321.319	865.217	918.113	916.896	841.901	1094.56	762.391	536.175	0	179.586	370.166	838.673	370.219	229.245	903.312	419.065
6.41_520.2096m/z		520.21	1	6.41082	0.0324333	0	0.119476	0.167491	1.56072	KOKV	KOK	100 - 29.1	14.0512	60.38	15.824	16.0919	24.7822	9.65627	9.47895	22.5252	0	0	0	0	17.9464	28.8982	0	25.1796	0	15.2597	14.0969	24.7822	10.9338	11.0957	18.1867	0	0	0	0	16.9961	29.5634	0	25.3995	0
6.48_559.1453m/z		559.145	1	6.47567	0.06485	13	0.120725	0.168659	Infinity	KOKV	KOK	100	13.754	180.15	0	0	0	61.7955	34.4825	0	0	0	0	0	0	0	0	0	0	0	0	0	69.9709	40.3639	0	0	0	0	0	0	0	0	0	0
4.99_293.9912m/z		293.991	1	4.98988	0.0432333	1	0.121845	0.169639	Infinity	KOKV	KOK	100	3.20175	180.12	0	0	0	14.3804	0	0	8.03185	0	0	0	0	0	0	0	0	0	0	0	16.2829	0	0	7.91925	0	0	0	0	0	0	0	0
3.61_677.5068m/z		677.507	1	3.60918	0.0324333	0	0.122811	0.169676	8.35293	KOKV	KOK	100	11.5653	155.94	8.81613	0	4.84304	17.4905	0	0	49.8072	7.19894	0	0	0	0	3.87767	0	0	8.50171	0	4.84304	19.8045	0	0	49.1089	6.36954	0	0	0	0	3.49463	0	0
4.97_324.0367m/z		324.037	1	4.96827	0.06485	0	0.122935	0.169676	7.99635	KOK	KOKV	100	3.81539	142.74	0	0	3.33999	0	0	0	0	0	0	0	3.39519	8.73928	0	3.40191	14.9868	0	0	3.33999	0	0	0	0	0	0	0	3.2154	8.94046	0	3.43163	19.5458
5.16_418.9639m/z		418.964	1	5.15993	0.06485	0	0.123316	0.169676	1.55538	KOKV	KOK	100	22.4997	55.98	4.56193	14.0324	42.471	15.4448	30.0234	29.6909	21.2735	26.0977	2.39479	16.4236	0	7.29851	50.9594	0	12.552	4.39923	12.2928	42.471	17.4881	35.1443	23.9723	20.9753	23.0909	1.56949	17.3095	0	7.46652	45.9255	0	16.3704
6.36_1111.6561n	1111.66	1132.63	1	6.35677	0.5404	0	0.123547	0.169676	1.73738	KOKV	KOK	100	555.673	18.04	528.254	656.705	563.695	587.267	598.366	608.643	346.78	0	81.0177	449.136	688.905	253.068	55.2876	576.774	454.48	509.415	575.29	563.695	664.961	700.425	491.416	341.919	0	53.0972	473.362	652.425	258.894	49.8262	581.812	592.734
4.93_855.3921m/z		855.392	2	4.92503	0.0540333	0	0.124644	0.170603	1.48597	KOKV	KOK	100 - 76.6 - 34	110.271	88.25	286.855	134.731	0	19.7384	62.4174	109.03	159.124	0	0	17.2327	0	532.773	23.4945	7.59843	12.5648	276.625	118.028	0	22.3498	73.0635	88.0301	156.893	0	0	18.1622	0	545.038	21.1736	7.66479	16.387
5.56_784.9915m/z		784.991	1	5.55983	0.0972833	0	0.12617	0.171376	2.69983	KOK	KOKV	100	41.1908	82.79	0	21.7634	13.4429	9.63772	40.5773	5.25734	16.1193	45.6651	109.191	3.90529	50.7978	39.7719	56.5211	16.981	6.69308	0	19.0652	13.4429	10.9128	47.4983	4.24475	15.8933	40.4039	71.5615	4.11594	48.1079	40.6875	50.9378	17.1294	8.72914
3.64_300.8770m/z		300.877	1	3.64162	0.108083	0	0.1266	0.171376	2.41116	KOKV	KOK	100	22.3964	52.75	26.8074	19.3827	16.1997	27.5976	0	33.557	33.2306	20.0322	5.95386	0	0	6.24616	9.92422	32.1526	0	25.8514	16.9797	16.1997	31.2487	0	27.0938	32.7647	17.7242	3.90202	0	0	6.38995	8.94388	32.4334	0
3.70_409.9935n	409.994	430.968	1	3.69565	0.172933	0	0.126823	0.171376	2.21147	KOKV	KOK	100	113.652	73.26	128.515	205.587	181.754	79.047	0	17.2141	183.446	3.15733	170.979	8.83875	0	0	11.3548	214.8	2.00654	123.931	180.099	181.754	89.5047	0	13.8986	180.874	2.79357	112.056	9.31551	0	0	10.2331	216.676	2.61694
6.27_655.8006n	655.801	690.794	1	6.2703	0.486367	0	0.127377	0.171376	1.75734	KOKV	KOK	100 - 2.05	518.323	23.21	546.067	616.111	574.8	490.029	537.491	601.023	262.738	0	65.4208	501.113	549.256	348.959	60.0095	547.492	287.334	526.593	539.729	574.8	554.859	629.167	485.263	259.054	0	42.8753	528.143	520.171	356.992	54.0816	552.274	374.743
5.45_562.9395m/z		562.939	1	5.45175	0.324233	0	0.127527	0.171376	1.67143	KOKV	KOK	100	155.701	46.33	46.386	89.8428	118.132	175.433	199.69	236.941	223.48	110.367	201.045	52.6187	125.126	108.026	40.0154	96.3211	11.7146	44.7317	78.7045	118.132	198.642	233.75	191.305	220.347	97.6514	131.76	55.4569	118.5	110.513	36.0626	97.1624	15.2782
3.72_723.9907n	723.991	744.965	1	3.71727	0.140517	0	0.127746	0.171376	2.85465	KOKV	KOK	100	107.345	95.97	138	236.583	201.992	6.04449	0	0	168.797	0	153.409	0	0	0	0	147.42	0	133.078	207.252	201.992	6.84416	0	0	166.431	0	100.541	0	0	0	0	148.708	0
6.42_757.3234n	757.323	756.316	1	6.42162	0.0324333	0	0.128929	0.17233	1.89401	KOKV	KOK	100 - 27.1	56.5025	63.58	80.1542	33.0836	77.4076	55.4682	40.4753	108.929	0	0	9.06758	0	69.0172	67.0182	0	93.5545	0	77.2956	28.9821	77.4076	62.8065	47.3789	87.9486	0	0	5.94269	0	65.3626	68.561	0	94.3716	0
3.71_546.0047n	546.005	526.987	1	3.70647	0.151317	0	0.129308	0.17233	2.57822	KOKV	KOK	100	94.9397	81.27	136.76	189.325	147.955	49.3211	0	0	141.217	0	119.245	1.15536	0	0	0	171.579	2.61012	131.883	165.854	147.955	55.8462	0	0	139.237	0	78.1508	1.21768	0	0	0	173.077	3.40414
4.63_856.4526m/z		856.453	1	4.63322	0.0324167	0	0.129844	0.172477	1.54126	KOKV	KOK	100	23.2876	78.64	54.8805	24.0685	5.39886	21.0944	9.78283	7.99558	39.7924	0.407725	0	32.1122	0	27.7015	4.19712	8.64185	47.815	52.9232	21.0846	5.39886	23.8852	11.4514	6.45559	39.2345	0.360751	0	33.8443	0	28.3392	3.78252	8.71733	62.3606
6.34_751.7818n	751.782	772.758	1	6.33515	0.688833	0	0.131322	0.17387	2.0896	KOKV	KOK	100 - 5.63	1932.51	19.24	2038.88	2245.41	2069.72	1660.97	2054.4	2244.06	1214.1	0	684.153	678.528	1873.58	783.761	536.471	2089.9	752.164	1966.17	1967.04	2069.72	1880.71	2404.81	1811.84	1197.08	0	448.378	715.127	1774.37	801.803	483.477	2108.16	980.976
3.61_523.6470n	523.647	504.629	1	3.60918	0.0432333	0	0.132231	0.174422	3.49172	KOKV	KOK	100	37.5099	145.54	39.0822	7.12304	15.0096	39.7	0	5.70949	155.945	46.0562	0	3.2604	0	0	16.4081	20.2156	0	37.6884	6.23995	15.0096	44.9522	0	4.60982	153.759	40.75	0	3.43627	0	0	14.7872	20.3922	0
6.32_158.9246m/z		158.925	1	6.32435	0.569967	1	0.133001	0.174422	1.67667	KOKV	KOK	100	93.9293	22.43	103.75	101.906	109.727	68.8976	107.793	107.034	58.3975	0	22.3397	99.79	88.7011	38.4688	36.1645	94.0794	68.6268	100.05	89.2722	109.727	78.0126	126.179	86.4187	57.5788	0	14.6409	105.173	84.0041	39.3543	32.5921	94.9011	89.5034
4.63_618.2827m/z		618.283	2	4.63322	0.0324167	0	0.133296	0.174422	2.69492	KOK	KOKV	100 - 57.2	46.0536	72.92	47.2892	18.0709	8.94573	10.2945	15.7167	6.9121	12.3942	36.3317	2.87677	85.9955	16.3343	84.9608	44.165	17.866	79.8983	45.6027	15.8306	8.94573	11.6564	18.3973	5.5808	12.2205	32.1459	1.88537	90.6341	15.4694	86.9166	39.8023	18.022	104.204
4.74_640.3416m/z		640.342	2	4.74128	0.2702	0	0.133774	0.174422	2.34611	KOK	KOKV	100 - 62.3 - 21.6	383.214	73.21	345.353	359.054	271.954	120.73	16.2304	23.5159	6.54444	53.9818	21.7171	337.284	319.453	802.609	358.703	432.65	739.314	333.037	314.54	271.954	136.703	18.9987	18.9866	6.45269	47.7624	14.2329	355.477	302.537	821.086	323.269	436.429	964.217
4.57_146.0185n	146.018	127.001	1	4.56837	0.291817	5	0.133891	0.174422	1.27365	KOK	KOKV	100 - 3.64	1042.51	15.54	736.126	677.311	788.679	823.072	725.685	1023.83	954.976	1104.34	830.326	1540.89	696.53	1049.33	970.093	663.609	1484.99	709.873	593.341	788.679	931.963	849.459	826.632	941.588	977.109	544.177	1624	659.646	1073.49	874.265	669.405	1936.73
3.66_314.8930m/z		314.893	1	3.66323	0.0972833	0	0.134755	0.174665	2.16172	KOKV	KOK	100	24.2606	55.55	18.8824	19.4353	24.5217	29.7117	0	40.317	36.9559	14.8043	12.1825	0	0	6.18111	6.32076	50.2938	0	18.2089	17.0258	24.5217	33.6425	0	32.5517	36.4378	13.0987	7.98416	0	0	6.3234	5.69638	50.7331	0
3.62_150.8865m/z		150.886	1	3.62	0.06485	1	0.13494	0.174665	2.00178	KOKV	KOK	100	14.1644	59.94	12.9645	5.85037	5.20946	14.5058	6.01434	18.1303	36.476	9.70906	0	13.1456	4.68211	5.00588	4.86743	8.10421	11.0929	12.5022	5.12507	5.20946	16.4249	7.04016	14.6383	35.9646	8.59046	0	13.8547	4.43418	5.12111	4.38661	8.17499	14.4675
6.35_592.8123m/z		592.812	1	6.34597	0.732067	0	0.135907	0.175356	1.92473	KOKV	KOK	100	632.936	18.73	677.929	727.863	685.238	541.541	646.227	742.495	409.261	0	240.027	299.901	620.229	294.492	178.616	674.882	322.609	653.751	637.625	685.238	613.186	756.449	599.487	403.523	0	157.308	316.078	587.386	301.271	160.972	680.777	420.748
6.30_832.7348m/z		832.735	1	6.30273	0.440267	0	0.13677	0.1756	1.95133	KOKV	KOK	100 - 17.6	797.69	15.35	831.72	955.477	815.694	754.506	835.764	835.608	555.061	0	281.986	433.125	783.577	360.812	249.82	801.284	359.741	802.058	837.022	815.694	854.326	978.314	674.667	547.279	0	184.807	456.487	742.084	369.118	225.142	808.283	469.176
6.52_119.0168m/z		119.017	1	6.5189	0.0324167	10	0.137718	0.1756	2.28557	KOKV	KOK	100	6.11566	56.31	5.42224	0	6.78895	6.33029	4.72399	11.2022	8.34194	1.77476	4.63476	0	2.90192	2.99696	6.07497	3.02281	0	5.22886	0	6.78895	7.16777	5.52973	9.0446	8.22499	1.57028	3.03751	0	2.74826	3.06595	5.47487	3.04921	0
6.32_195.9537n	195.954	194.946	1	6.32435	1.0239	0	0.138777	0.1756	1.59329	KOKV	KOK	100	7016.43	23.19	8012.15	7684.2	7519.29	5824.19	7419.56	8743.13	3912.52	91.4697	2517.9	5946.78	7377.75	3630.92	2687.92	7582.72	5394.54	7726.4	6731.54	7519.29	6594.72	8685.05	7059.17	3857.67	80.9313	1650.18	6267.54	6987.07	3714.5	2422.4	7648.95	7035.59
6.99_812.1779n	812.178	811.171	1	6.99457	0.299767	0	0.139076	0.1756	1.44181	KOK	KOKV	100	193.278	14.61	110.907	157.133	161.266	116.077	133.233	138.055	121.694	224.273	364.617	82.5828	177.127	185.194	213.215	194.558	104.657	106.951	137.652	161.266	131.434	155.958	111.465	119.988	198.434	238.962	87.0372	167.748	189.457	192.154	196.258	136.494
7.23_59.0135m/z		59.0135	1	7.22948	1.26182	2	0.139082	0.1756	1.21152	KOK	KOKV	100	206.072	8.41	165.057	186.72	187.303	158.102	160.857	179.95	152.666	213.287	260.071	136.029	173.425	192.49	275.551	147.336	250.391	159.171	163.571	187.303	179.019	188.293	145.291	150.526	188.714	170.445	143.366	164.242	196.921	248.331	148.623	326.562
3.62_328.7563m/z		328.756	1	3.62	0.0432333	0	0.13954	0.1756	3.9036	KOKV	KOK	100	13.1227	137.14	12.4176	4.08591	9.49097	13.9765	0	0	51.8881	15.8681	0	0	0	0	3.47836	7.54709	0	11.9748	3.57936	9.49097	15.8255	0	0	51.1607	14.0399	0	0	0	0	3.13476	7.61301	0
5.54_234.0185n	234.019	254.993	1	5.53822	0.226967	2	0.140054	0.1756	1.82655	KOK	KOKV	100 - 98.6 - 4.28	295.024	32.76	89.8942	148.842	131.89	149.723	247.863	147.57	214.854	770.9	401.831	134.457	232.298	235.649	330.757	165.748	88.5499	86.6882	130.389	131.89	169.531	290.139	119.147	211.842	682.083	263.351	141.709	219.997	241.074	298.084	167.195	115.487
3.62_152.8838m/z		152.884	1	3.62	0.06485	1	0.140301	0.1756	1.8304	KOKV	KOK	100	12.7971	68.36	9.83572	6.64105	6.83485	11.8666	7.27918	8.9197	38.2026	13.7928	0	10.2639	7.47107	2.00944	5.96854	4.67993	11.7458	9.48494	5.81772	6.83485	13.4365	8.52074	7.20173	37.667	12.2037	0	10.8175	7.07545	2.0557	5.37895	4.7208	15.3189
6.26_952.6930m/z		952.693	1	6.2595	0.378283	0	0.141554	0.1756	1.8624	KOKV	KOK	100 - 11.4	593.907	15.85	610.595	672.754	634.2	541.62	626.822	666.948	404.406	0	188.84	395.125	625.046	285.736	171.037	584.818	300.542	588.819	589.349	634.2	613.275	733.734	538.491	398.737	0	123.761	416.438	591.948	292.313	154.142	589.926	391.969
3.68_340.9338m/z		340.934	1	3.68485	0.0972833	0	0.141595	0.1756	2.31171	KOKV	KOK	100	19.9603	51.67	23.715	24.891	20.589	21.8424	0	15.4252	33.2596	4.33246	15.5604	6.14918	0	0	3.6702	34.7149	4.6484	22.8692	21.8051	20.589	24.7321	0	12.4542	32.7934	3.83331	10.1979	6.48086	0	0	3.30765	35.0181	6.06247
6.35_1023.6654m/z		1023.67	1	6.34597	0.367467	0	0.142186	0.1756	1.79833	KOKV	KOK	100 - 36.6	408.345	18.16	338.078	495.631	401.715	422.65	477.838	435.141	287.359	0	103.187	338.068	453.378	211.318	112.229	311.762	286.612	326.021	434.185	401.715	478.565	559.34	351.331	283.33	0	67.6266	356.303	429.37	216.183	101.143	314.485	373.801
7.18_1131.3043m/z		1131.3	2	7.17543	0.39705	0	0.143101	0.1756	1.49619	KOK	KOKV	100 - 24.3 - 34.8	1304.75	27.92	928.169	1247.42	1058.34	901.804	797.015	528.99	642.612	1725.13	2249.84	402.361	1377.62	1194.06	1364.27	1201.53	923.19	895.067	1092.77	1058.34	1021.11	932.956	427.104	633.603	1526.38	1474.49	424.065	1304.67	1221.55	1229.51	1212.02	1204.03
6.42_894.3537m/z		894.354	1	6.42162	0.0324333	0	0.143751	0.1756	1.16708	KOKV	KOK	91.1 - 100 - 69.4	23.51	54.79	26.2085	24.6589	28.3185	17.5041	25.0681	42.8121	0	0	0	0	43.2687	54.3689	0	63.5165	0	25.2738	21.6018	28.3185	19.8198	29.3438	34.5663	0	0	0	0	40.9775	55.6205	0	64.0713	0
6.41_610.9223m/z		610.922	1	6.41082	0.0324333	0	0.143823	0.1756	4.02448	KOKV	KOK	100 - 26.9	51.1329	127.14	36.1403	0	75.8767	14.8349	45.98	185.099	0	0	0	0	12.0893	26.3636	0	63.1909	0	34.8514	0	75.8767	16.7976	53.8224	149.448	0	0	0	0	11.4491	26.9705	0	63.7429	0
4.61_207.9570n	207.957	228.931	1	4.6116	0.0432333	0	0.143891	0.1756	1.13436	KOKV	KOK	100 - 1.91 - 0.157	560.972	10.51	557.984	640.865	502.956	495.918	517.708	627.97	583.4	471.107	789.127	367.018	499.304	443.907	463.717	516.985	405.038	538.084	561.413	502.956	561.527	606.01	507.02	575.221	416.83	517.176	386.814	472.864	454.126	417.91	521.5	528.252
3.63_290.8495m/z		290.849	1	3.6308	0.0972833	0	0.144376	0.1756	2.32091	KOKV	KOK	100	22.0317	63.27	18.2816	15.2086	15.3893	30.0823	0	34.1477	41.1121	17.1733	5.38614	0	0	6.53536	12.1594	34.6871	0	17.6296	13.3231	15.3893	34.0621	0	27.5707	40.5358	15.1947	3.52995	0	0	6.68581	10.9583	34.9901	0
5.79_198.0255m/z		198.025	1	5.78682	0.19455	5	0.144453	0.1756	Infinity	KOKV	KOK	100	13.4065	242.97	6.79207	0	87.0533	0	0	0	0	0	0	0	0	0	0	0	0	6.54984	0	87.0533	0	0	0	0	0	0	0	0	0	0	0	0
6.35_1118.6314m/z		1118.63	1	6.34597	0.0864667	0	0.144792	0.1756	1.94138	KOKV	KOK	100	19.8077	74.22	7.16217	30.9988	20.0144	34.147	37.7896	4.27847	4.26379	0	0	25.7658	18.4067	11.4758	0	12.1038	13.8712	6.90674	27.1557	20.0144	38.6646	44.2351	3.45441	4.20401	0	0	27.1556	17.432	11.7399	0	12.2095	18.0908
4.56_214.0061n	214.006	194.988	1	4.55755	0.313433	0	0.145003	0.1756	1.37656	KOK	KOKV	100	247.846	17.45	173.292	147.43	174.982	181.839	141.549	218.31	222.936	269.743	165.155	405.921	126.314	257.064	223.666	162.792	372.117	167.112	129.153	174.982	205.895	165.692	176.262	219.811	238.666	108.239	427.817	119.625	262.981	201.572	164.214	485.316
4.60_128.0348m/z		128.035	1	4.60078	0.0216167	16	0.145131	0.1756	3.32981	KOK	KOKV	100 - 10.6	55.1661	145.28	1.54065	1.5264	30.8423	1.6683	5.28862	66.9734	8.13177	86.1919	1.82368	25.5849	8.77066	50.0791	241.03	22.728	5.12096	1.4857	1.33717	30.8423	1.88901	6.19066	54.074	8.01776	76.2616	1.1952	26.9649	8.30623	51.2319	217.22	22.9265	6.67878
4.64_133.0135m/z		133.013	1	4.64402	0.108067	18	0.145198	0.1756	2.87158	KOKV	KOK	100	42.7078	93.4	39.1258	29.9585	60.1151	3.01524	36.8182	126.085	3.83699	39.474	18.0446	0	18.796	14.5649	0	25.7998	2.3017	37.7304	26.2443	60.1151	3.41415	43.098	101.8	3.7832	34.9261	11.826	0	17.8007	14.9002	0	26.0251	3.00189
4.61_313.9213n	313.921	294.904	1	4.6116	0.0432333	0	0.146099	0.176164	1.13004	KOKV	KOK	100 - 3.13 - 1.59	486.366	12.38	485.921	538.521	392.638	444.375	459.053	569.775	514.28	434.419	644.417	346.152	447.635	381.087	360.362	439.624	389.473	468.591	471.758	392.638	503.165	537.35	460.034	507.07	384.368	422.336	364.823	423.931	389.86	324.765	443.464	507.952
6.41_917.9570m/z		917.957	2	6.41082	0.0216167	0	0.146872	0.176571	2.65259	KOKV	KOK	100 - 92.6 - 45.5	77.7875	138.04	38.0764	6.93694	149.99	22.3783	34.0805	293.05	0	0	0	0	56.4046	66.1721	0	110.815	1.20917	36.7184	6.07693	149.99	25.3389	39.8934	236.607	0	0	0	0	53.4178	67.6954	0	111.783	1.57701
7.72_127.0007m/z		127.001	1	7.71587	0.0756667	11	0.147414	0.176697	1.56397	KOK	KOKV	100 - 12.1	24.2683	33.56	6.49316	11.2688	17.5729	14.9397	20.707	16.5869	21.0509	38.3823	26.7243	40.5814	10.9822	23.3772	22.3126	8.41586	23.3703	6.26159	9.87178	17.5729	16.9161	24.2389	13.3922	20.7557	33.9602	17.5145	42.7703	10.4007	23.9153	20.1085	8.48937	30.4797
4.95_898.2002m/z		898.2	1	4.94665	0.108083	3	0.148757	0.177781	1.48268	KOK	KOKV	100 - 3.56	39.3311	42.54	0	24.0401	22.3563	45.7544	37.9997	4.34472	51.194	64.2559	59.6663	39.8772	42.6631	41.3111	20.1366	19.3886	27.35	0	21.0597	22.3563	51.8076	44.481	3.5079	50.4763	56.8528	39.1039	42.0281	40.4039	42.2621	18.1474	19.558	35.67
4.84_112.9855m/z		112.986	1	4.83857	0.969867	6	0.149241	0.177835	1.18773	KOK	KOKV	100	203.672	15.92	141.468	182.324	146.042	161.757	168.386	223.147	177.24	134.723	268.778	255.022	217.738	220.623	171.662	163.951	196.88	136.422	159.72	146.042	183.157	197.107	180.168	174.755	119.201	176.151	268.778	206.208	225.702	154.705	165.383	256.772
6.41_1041.4232m/z		1041.42	1	6.41082	0.0216167	0	0.150621	0.178881	1.46774	KOKV	KOK	100 - 47.4	20.5069	89.56	25.3455	11.8546	29.4753	8.15559	13.2854	55.4317	0	0	0	0	26.7893	42.2546	0	42.73	0	24.4416	10.3849	29.4753	9.23456	15.5514	44.7553	0	0	0	0	25.3707	43.2274	0	43.1033	0
6.42_730.3606m/z		730.361	1	6.42162	0.0324333	0	0.151001	0.178881	2.80266	KOKV	KOK	100	11.9727	79.48	15.1911	8.22809	18.667	24.7006	0	17.0222	0	0	0	0	8.37333	9.4889	0	16.3131	0	14.6493	7.20801	18.667	27.9684	0	13.7436	0	0	0	0	7.92993	9.70734	0	16.4555	0
5.92_631.7579m/z		631.758	1	5.9165	0.183733	0	0.152618	0.180269	2.19068	KOK	KOKV	100	68.1519	61.08	17.5069	27.4467	29.1524	65.7069	6.33782	43.1998	28.4192	12.1596	113.747	97.3359	15.2188	134.471	76.5697	27.0421	68.6705	16.8825	24.0439	29.1524	74.3997	7.41881	34.8793	28.0208	10.7587	74.5474	102.586	14.4129	137.567	69.006	27.2783	89.5604
6.42_622.2613m/z		622.261	1	6.42162	0.0324333	0	0.15439	0.181291	1.23067	KOKV	KOK	100 - 37.8 - 72.3	23.6399	67.36	47.4997	8.91709	25.4402	22.3345	24.5777	36.7104	0	0	0	0	62.2093	46.49	0	44.9728	0	45.8057	7.81158	25.4402	25.2893	28.7697	29.6398	0	0	0	0	58.9151	47.5602	0	45.3656	0
4.73_215.0323m/z		215.032	1	4.73048	0.42945	35	0.154763	0.181291	1.13451	KOK	KOKV	100 - 3.89	1322.77	16.06	1140.28	1127.48	951.417	1090.61	1039.73	1651.15	1160.92	1350.61	1730.65	1387.46	1320.41	1417.83	1225.32	1036.14	1113.75	1099.62	987.701	951.417	1234.9	1217.07	1333.13	1144.64	1195	1134.23	1462.3	1250.49	1450.47	1104.28	1045.19	1452.55
5.19_573.3244m/z		573.324	1	5.19237	0.0972667	0	0.154826	0.181291	1.5341	KOKV	KOK	100	50.6602	60.67	64.6438	108.752	21.5572	55.0036	29.4348	22.7631	52.4668	0	0	35.1345	69.0701	38.0409	16.4724	83.9364	21.5286	62.3384	95.2695	21.5572	62.2805	34.4552	18.3788	51.7312	0	0	37.0296	65.4126	38.9166	14.8452	84.6695	28.0777
5.16_583.8019m/z		583.802	2	5.15993	0.245717	0	0.155963	0.182097	2.49861	KOK	KOKV	100 - 57.8 - 2.03	147.404	69.66	149.423	169.602	80.2618	13.6752	0	0	0	8.47202	0	138.974	134.618	259.676	146.422	227.193	263.879	144.094	148.576	80.2618	15.4843	0	0	0	7.49594	0	146.47	127.49	265.654	131.959	229.178	344.153
6.32_663.7888m/z		663.789	1	6.32435	0.451067	0	0.158888	0.183731	1.83726	KOKV	KOK	100 - 15	948.135	16.2	962.472	1093.04	987.302	856.25	998.775	1088.01	651.098	0	342.406	581.858	1005.78	461.364	310.11	932.43	494.524	928.146	957.528	987.302	969.53	1169.13	878.452	641.969	0	224.405	613.243	952.525	471.985	279.476	940.575	644.961
4.64_410.6723m/z		410.672	2	4.64402	0.06485	0	0.160806	0.183731	3.74261	KOK	KOKV	100 - 55.6	32.2435	127.9	34.5052	22.4931	0	0	0	3.30842	0	10.0363	6.07338	30.7656	0	99.6986	16.9875	0	94.3866	33.2746	19.7045	0	0	0	2.67121	0	8.88003	3.98036	32.4251	0	101.994	15.3094	0	123.099
6.39_732.2334m/z		732.233	2	6.3892	0.0324167	0	0.160943	0.183731	1.35782	KOKV	KOK	100 - 88.7	19.1593	63.63	27.7454	24.3233	3.22534	23.0776	26.5833	29.1603	0	0	0	0	21.1016	47.7266	0	44.0549	0	26.7559	21.3078	3.22534	26.1308	31.1175	23.5439	0	0	0	0	19.9842	48.8253	0	44.4397	0
7.91_362.8899m/z		362.89	1	7.91052	0.1298	0	0.161589	0.183731	1.04735	KOKV	KOK	100	21.8651	33.7	14.8058	31.4636	25.621	29.8045	18.0378	12.3136	21.0095	20.2436	81.5531	0	18.242	23.9277	0	23.0464	0	14.2777	27.5629	25.621	33.7475	21.1144	9.94194	20.7149	17.9113	53.448	0	17.276	24.4785	0	23.2477	0
5.04_757.0884m/z		757.088	1	5.04105	0.137633	0	0.16185	0.183731	9.0884	KOKV	KOK	100	30.4146	81.14	31.3848	82.2367	36.7752	58.595	0	0	3.91031	1.64853	2.33237	4.54436	5.52729	1.59177	0.0042194	2.60845	8.51521	30.2655	72.0414	36.7752	66.347	0	0	3.85549	1.4586	1.52858	4.78948	5.23461	1.62842	0.0038026	2.63124	11.1056
4.63_749.3670m/z		749.367	1	4.63322	0.0324167	0	0.162492	0.183731	1.29357	KOK	KOKV	100	12.6769	36.73	21.063	7.96168	7.28825	8.07964	10.0113	4.21076	9.98486	22.3968	11.9715	10.5923	10.0645	10.7366	7.65811	11.4319	16.5635	20.3119	6.97463	7.28825	9.14856	11.7189	3.39975	9.84488	19.8164	7.84582	11.1637	9.53159	10.9837	6.90162	11.5317	21.6022
6.41_713.2917m/z		713.292	1	6.41082	0.0324333	0	0.163066	0.183731	1.41625	KOKV	KOK	100 - 41.1	14.2058	79.19	14.3438	12.0432	27.1504	5.11503	9.76257	31.0259	0	0	0	0	32.16	24.1152	0	23.9698	0	13.8322	10.5502	27.1504	5.79174	11.4277	25.0501	0	0	0	0	30.457	24.6704	0	24.1792	0
6.41_826.3588n	826.359	825.351	1	6.41082	0.0324333	0	0.163281	0.183731	1.01259	KOK	KOKV	100 - 42.2 - 17.5	44.8129	65.17	89.1476	57.4569	50.0944	20.2708	35.8086	57.0109	0	0	0	0	111.196	124.416	0	122.892	0	85.9683	50.3337	50.0944	22.9526	41.9162	46.0303	0	0	0	0	105.307	127.28	0	123.966	0
5.14_681.1100m/z		681.11	1	5.13832	0.108083	0	0.163909	0.183731	1.31472	KOK	KOKV	100	35.1236	39.24	7.09269	21.7917	35.2534	25.9134	31.8399	10.895	54.2236	67.2292	38.6137	30.0807	29.1323	32.2559	34.2408	25.0354	24.4006	6.83974	19.09	35.2534	29.3417	37.2706	8.79661	53.4634	59.4836	25.3066	31.7033	27.5896	32.9985	30.8584	25.2541	31.8234
7.27_377.0849m/z		377.085	1	7.27273	0.30265	31	0.163957	0.183731	1.18896	KOK	KOKV	100 - 5.36	454.346	11.4	411.203	349.283	391.34	426.148	300.035	407.452	389.505	526.517	507.691	396.561	400.656	470.266	470.011	263.532	599.539	396.538	305.98	391.34	482.526	351.21	328.975	384.044	465.856	332.729	417.951	379.44	481.092	423.582	265.834	781.921
3.65_144.9699m/z		144.97	1	3.65242	0.0972833	0	0.164487	0.183731	62.9786	KOK	KOKV	100	16.9463	180.84	0	0	0	0	1.88356	0	0	0	0	74.5392	3.55889	0	0	0	57.4723	0	0	0	0	2.20483	0	0	0	0	78.5598	3.37043	0	0	0	74.9556
6.42_750.3337m/z		750.334	1	6.42162	0.0324333	0	0.164803	0.183731	1.16932	KOKV	KOK	100 - 90.9	17.7249	67.17	24.108	19.426	14.7993	22.4263	6.97399	36.341	0	0	0	0	34.3736	26.8769	0	60.0157	0	23.2482	17.0176	14.7993	25.3932	8.1635	29.3415	0	0	0	0	32.5534	27.4956	0	60.5399	0
8.74_94.9802m/z		94.9802	1	8.73987	1.61845	1	0.165554	0.183731	1.1698	KOKV	KOK	100	506.214	14.27	466.587	525.874	507.615	419.998	455.053	643.872	524.498	419.274	628.877	237.138	498.531	453.567	488.112	445.256	291.12	449.946	460.678	507.615	475.563	532.668	519.859	517.145	370.968	412.151	249.929	472.132	464.008	439.895	449.145	379.68
6.41_974.3673m/z		974.367	1	6.41082	0.0324333	0	0.165906	0.183731	1.8846	KOKV	KOK	100 - 74.9 - 45.1	19.6514	122.49	11.3347	5.3437	40.7209	8.881	6.10186	65.1776	0	0	0	0	13.6478	31.0864	0	38.6847	0	10.9304	4.68121	40.7209	10.0559	7.14261	52.6241	0	0	0	0	12.9251	31.8021	0	39.0226	0
4.62_718.8237m/z		718.824	1	4.6224	0.0324333	0	0.166999	0.183731	2.67883	KOK	KOKV	100	22.583	58.09	16.9453	10.0579	5.99822	5.33814	6.34807	2.38098	11.9426	3.42127	2.73609	34.8881	6.41849	44.5612	19.9563	26.4196	42.2632	16.3409	8.81098	5.99822	6.04437	7.43081	1.92239	11.7752	3.0271	1.79317	36.77	6.07861	45.587	17.9849	26.6503	55.1198
4.55_1029.0319m/z		1029.03	1	4.54675	0.216167	0	0.167492	0.183731	2.02624	KOK	KOKV	100 - 38.2 - 33.6	257.923	39.25	99.226	47.8155	116.461	173.863	101.691	185.684	166.3	285.279	68.2709	525.284	107.656	323.942	177.124	70.5852	505.243	95.6872	41.8876	116.461	196.864	119.036	149.921	163.968	252.411	44.7432	553.618	101.955	331.399	159.627	71.2017	658.94
5.57_619.9731m/z		619.973	1	5.57065	0.1297	0	0.16763	0.183731	1.73681	KOK	KOKV	100	52.4572	51.32	7.02653	26.9562	26.7684	42.8341	61.7151	21.0661	25.0558	52.408	95.802	30.6622	78.1343	59.5062	51.1897	43.3965	8.55916	6.77594	23.6143	26.7684	48.501	72.2413	17.0087	24.7045	46.3699	62.7864	32.316	73.9968	60.8761	46.1331	43.7755	11.1629
6.42_740.2881m/z		740.288	1	6.42162	0.0324333	0	0.169724	0.183731	1.01385	KOKV	KOK	100	14.2712	68.12	18.5968	14.6622	11.2038	31.6969	15.0222	8.7166	0	0	0	0	15.9233	26.4108	0	70.2758	0	17.9336	12.8444	11.2038	35.8903	17.5844	7.03775	0	0	0	0	15.0801	27.0188	0	70.8896	0
6.85_218.9501m/z		218.95	1	6.85407	0.07565	2	0.169899	0.183731	2.93364	KOK	KOKV	100	10.6864	87.77	4.47157	10.7608	0	1.57671	2.56166	2.59214	3.53614	29.623	7.30169	0	8.61451	15.9859	14.0687	1.63472	8.26289	4.3121	9.42674	0	1.7853	2.99858	2.09288	3.48656	26.2101	4.78536	0	8.15834	16.3539	12.679	1.64899	10.7765
6.24_963.6862m/z		963.686	1	6.23788	0.53755	0	0.170269	0.183731	1.70377	KOKV	KOK	100 - 30.9	610.219	12.64	591.559	609.114	577.795	626.095	645.178	738.987	482.806	0	248.688	455.556	695.18	365.158	155.516	539.924	405.242	570.462	533.598	577.795	708.926	755.221	596.654	476.037	0	162.984	480.128	658.368	373.564	140.154	544.64	528.519
5.52_433.0108m/z		433.011	1	5.5166	0.151317	0	0.170445	0.183731	1.36421	KOK	KOKV	100 - 3.32 - 0.933	273.732	15.1	140.653	200.407	191.169	207.356	235.365	224.039	205.58	559.15	331.666	207.666	264.738	272.362	225.61	185.315	143.351	135.636	175.562	191.169	234.789	275.51	180.888	202.697	494.73	217.366	218.867	250.72	278.632	203.323	186.934	186.958
4.96_825.2088m/z		825.209	1	4.95745	0.170067	0	0.170452	0.183731	1.70361	KOK	KOKV	100	72.9872	59.35	0	51.8683	29.3298	66.466	52.5903	9.05525	90.5889	142.069	109.087	71.0666	78.7213	29.8985	16.5391	37.1608	99.3557	0	45.4379	29.3298	75.2593	61.5602	7.31117	89.3189	125.701	71.493	74.8999	74.5528	30.5868	14.9053	37.4854	129.58
4.55_881.0044m/z		881.004	1	4.54675	0.226967	0	0.171082	0.183731	1.64251	KOK	KOKV	100	116.368	38.78	54.7486	28.7012	69.5143	71.0638	62.0434	111.712	98.1499	112.658	54.2929	211.727	65.0472	132.84	117.949	35.8298	200.6	52.796	25.1429	69.5143	80.4654	72.6256	90.1955	96.7739	99.6782	35.5823	223.147	61.6028	135.898	106.298	36.1427	261.624
6.35_97.9762n	97.9762	96.9691	1	6.34597	1.85337	1	0.172653	0.183731	1.31236	KOKV	KOK	100	7037.59	18.62	7653.15	7301.11	7469.6	5851.37	7193.79	8921.12	4872.96	817.514	4141.19	7994.53	7218.91	5043.63	4278.36	6847.68	6558.53	7380.2	6395.95	7469.6	6625.5	8420.78	7202.87	4804.64	723.326	2714.04	8425.75	6836.65	5159.74	3855.73	6907.49	8553.66
3.61_822.4055m/z		822.406	1	3.60918	0.0324333	0	0.176246	0.183731	10.8552	KOKV	KOK	84.1 - 82.2 - 100 - 82.6	31.7149	154.52	28.5426	0	8.27524	45.9595	0	0	139.227	9.03957	0	0	0	0	10.8083	3.52527	0	27.5247	0	8.27524	52.0398	0	0	137.275	7.9981	0	0	0	0	9.74066	3.55606	0
6.31_614.8011m/z		614.801	1	6.31353	0.3999	0	0.176744	0.183731	1.72099	KOKV	KOK	100 - 3.12	828.115	16.71	830.814	915.33	866.504	751.316	909.512	967.153	556.176	0	266.818	652.453	880.677	463.386	283.471	806.54	496.128	801.183	801.851	866.504	850.713	1064.64	780.875	548.378	0	174.866	687.646	834.042	474.053	255.469	813.585	647.053
7.39_285.0593m/z		285.059	1	7.39162	0.2378	9	0.177006	0.183731	1.53772	KOK	KOKV	100	68.909	31.05	52.1765	64.0674	54.8887	43.0948	45.1064	24.9459	29.4069	72.673	121.579	16.0095	71.4286	74.7277	63.7522	75.6229	55.4795	50.3157	56.1246	54.8887	48.7961	52.7999	20.1412	28.9946	64.3002	79.68	16.873	67.6462	76.448	57.4546	76.2834	72.3566
6.41_333.0460m/z		333.046	2	6.41082	0.0216167	0	0.177129	0.183731	1.4972	KOKV	KOK	100 - 48.2 - 22.8	37.8302	106.97	38.8941	11.5994	87.6325	5.02429	21.5239	100.137	0	0	0	0	60.6003	32.1708	0	109.367	0	37.507	10.1614	87.6325	5.68899	25.195	80.8502	0	0	0	0	57.3914	32.9114	0	110.322	0
4.56_276.9915m/z		276.991	1	4.55755	0.2594	1	0.177478	0.183731	1.3662	KOK	KOKV	100 - 2.11	476.386	18.1	312.681	278.096	339.836	352.588	291.478	432.738	433.442	508.298	341.314	768.657	258.911	500.279	437.86	252.865	742.901	301.529	243.619	339.836	399.234	341.193	349.391	427.365	449.736	223.689	810.118	245.201	511.796	394.608	255.073	968.894
3.63_439.9640m/z		439.964	1	3.6308	0.0864667	0	0.178559	0.183731	Infinity	KOK	KOKV	100	8.55878	185.16	0	0	0	0	0	0	0	0	0	34.2479	0	0	0	0	34.2223	0	0	0	0	0	0	0	0	0	36.0952	0	0	0	0	44.6329
3.61_496.4422m/z		496.442	2	3.60918	0.0864667	0	0.178569	0.183731	Infinity	KOK	KOKV	100 - 65.2	15.6201	185.27	0	0	0	0	0	0	0	0	0	60.6785	0	0	0	0	64.2826	0	0	0	0	0	0	0	0	0	63.9515	0	0	0	0	83.8377
3.61_387.4413m/z		387.441	1	3.60918	0.0756667	0	0.178572	0.183731	Infinity	KOK	KOKV	100	7.29797	185.26	0	0	0	0	0	0	0	0	0	28.384	0	0	0	0	29.9998	0	0	0	0	0	0	0	0	0	29.915	0	0	0	0	39.1258
3.65_246.9821m/z		246.982	1	3.65242	0.0972833	3	0.178628	0.183731	Infinity	KOK	KOKV	100	14.9167	185.88	0	0	0	0	0	0	0	0	0	64.211	0	0	0	0	55.1226	0	0	0	0	0	0	0	0	0	67.6745	0	0	0	0	71.8911
6.49_625.2968m/z		625.297	1	6.48647	0.118883	0	0.178635	0.183731	Infinity	KOK	KOKV	100	10.3114	185.83	0	0	0	0	0	0	0	0	0	44.2856	0	0	0	0	38.2053	0	0	0	0	0	0	0	0	0	46.6743	0	0	0	0	49.8275
3.62_489.4920m/z		489.492	1	3.62	0.0864667	0	0.178645	0.183731	Infinity	KOK	KOKV	100 - 86.5	17.4648	186.11	0	0	0	0	0	0	0	0	0	75.9954	0	0	0	0	63.7232	0	0	0	0	0	0	0	0	0	80.0945	0	0	0	0	83.1081
3.62_491.9690m/z		491.969	2	3.62	0.0972833	0	0.178653	0.183731	Infinity	KOK	KOKV	100 - 46.7	31.3659	186.45	0	0	0	0	0	0	0	0	0	138.294	0	0	0	0	112.633	0	0	0	0	0	0	0	0	0	145.754	0	0	0	0	146.897
3.64_437.4870m/z		437.487	1	3.64162	0.0864667	0	0.178661	0.183731	Infinity	KOK	KOKV	100	8.05384	185.97	0	0	0	0	0	0	0	0	0	29.6104	0	0	0	0	34.8203	0	0	0	0	0	0	0	0	0	31.2076	0	0	0	0	45.4128
3.63_250.9767m/z		250.977	1	3.6308	0.0972833	0	0.178665	0.183731	Infinity	KOK	KOKV	100	16.2191	186.3	0	0	0	0	0	0	0	0	0	71.106	0	0	0	0	58.6464	0	0	0	0	0	0	0	0	0	74.9414	0	0	0	0	76.4869
3.64_515.9922m/z		515.992	1	3.64162	0.0864667	0	0.178683	0.183731	Infinity	KOK	KOKV	88.1 - 100	30.0649	186.83	0	0	0	0	0	0	0	0	0	134.274	0	0	0	0	106.245	0	0	0	0	0	0	0	0	0	141.517	0	0	0	0	138.565
3.64_460.9936m/z		460.994	1	3.64162	0.0864667	0	0.178688	0.183731	Infinity	KOK	KOKV	100 - 67.3	19.33	186.64	0	0	0	0	0	0	0	0	0	85.7907	0	0	0	0	68.8495	0	0	0	0	0	0	0	0	0	90.4182	0	0	0	0	89.7938
3.67_358.4621m/z		358.462	1	3.67403	0.0972833	0	0.178728	0.183731	97.82	KOK	KOKV	100 - 83.8 - 58.4	60.2996	182.6	0	0	0	0	4.31504	0	0	0	0	260.836	7.40434	0	0	0	214.157	0	0	0	0	5.05103	0	0	0	0	274.905	7.01225	0	0	0	279.304
3.61_467.4650m/z		467.465	1	3.60918	0.0864667	0	0.178745	0.183731	Infinity	KOK	KOKV	100	10.8229	186.83	0	0	0	0	0	0	0	0	0	48.3298	0	0	0	0	38.2534	0	0	0	0	0	0	0	0	0	50.9367	0	0	0	0	49.8902
3.70_108.9033m/z		108.903	1	3.69565	0.1297	0	0.178753	0.183731	Infinity	KOK	KOKV	100	9.23241	186.78	0	0	0	0	0	0	0	0	0	41.1674	0	0	0	0	32.6919	0	0	0	0	0	0	0	0	0	43.388	0	0	0	0	42.6369
3.61_840.3157m/z		840.316	1	3.60918	0.0756667	0	0.178789	0.183731	Infinity	KOK	KOKV	100 - 97.4 - 50.3	27.6378	188.15	0	0	0	0	0	0	0	0	0	93.3005	0	0	0	0	127.802	0	0	0	0	0	0	0	0	0	98.3331	0	0	0	0	166.68
6.42_392.9037m/z		392.904	1	6.42162	0.0324333	0	0.178995	0.183731	13.1999	KOKV	KOK	100	12.4732	159.11	26.794	9.00884	51.5099	0	0	0	0	5.73094	0	0	0	0	0	1.82868	0	25.8384	7.89197	51.5099	0	0	0	0	5.07066	0	0	0	0	0	1.84465	0
3.71_348.9654m/z		348.965	1	3.70647	0.19455	0	0.179466	0.183731	2.04705	KOKV	KOK	100	102.757	57.75	114.449	159.032	150.455	90.7102	0	53.1209	151.533	46.21	139.74	0	0	14.176	26.9499	174.506	0	110.367	139.316	150.455	102.711	0	42.8896	149.409	40.886	91.5823	0	0	14.5024	24.2877	176.03	0
6.13_802.9778m/z		802.978	1	6.1298	0.108067	0	0.17989	0.183731	Infinity	KOK	KOKV	100	23.9557	199.68	0	0	0	0	0	0	0	0	0	0	0	0	0	129.322	62.3241	0	0	0	0	0	0	0	0	0	0	0	0	0	130.451	81.2833
4.58_480.9550m/z		480.955	1	4.57917	0.20535	0	0.180067	0.183731	1.51149	KOK	KOKV	100	60.3431	22.81	31.3097	35.267	41.7184	52.4896	28.7901	39.1834	50.7016	72.8906	30.3625	108.944	29.5264	70.3124	51.1067	28.1521	91.4496	30.1931	30.8948	41.7184	59.4339	33.7006	31.6365	49.9908	64.4927	19.8989	114.821	27.9628	71.931	46.0583	28.398	119.269
4.71_490.2077m/z		490.208	2	4.70887	0.0540333	0	0.180281	0.183731	Infinity	KOK	KOKV	100 - 24.5	14.0002	200.19	0	0	0	0	0	0	0	0	0	0	0	36.0736	75.9279	0	0	0	0	0	0	0	0	0	0	0	0	0	36.9041	68.4276	0	0
5.92_571.7787m/z		571.779	1	5.9165	0.20535	0	0.180814	0.183731	2.03668	KOK	KOKV	100	83.7381	44.3	28.8286	51.2272	36.0064	69.4786	21.5922	24.146	56.526	34.9285	132.746	101.839	12.9872	168.318	107.41	30.3387	81.3374	27.8005	44.8763	36.0064	78.6705	25.2751	19.4954	55.7335	30.9043	86.9987	107.332	12.2995	172.193	96.7995	30.6037	106.081
6.58_672.2528m/z		672.253	1	6.58373	0.0648333	1	0.180886	0.183731	Infinity	KOK	KOKV	100	48.7294	213.22	0	0	0	0	0	0	0	0	0	98.5418	0	0	0	0	291.293	0	0	0	0	0	0	0	0	0	103.857	0	0	0	0	379.906
5.93_560.7881m/z		560.788	1	5.92732	0.537533	0	0.180945	0.183731	1.69407	KOK	KOKV	100	202.178	23.95	85.7457	145.721	111.419	149.869	86.3499	107.658	148.653	46.8476	289.948	313.107	117.365	305.647	220.347	96.8729	227.291	82.6877	127.655	111.419	169.697	101.078	86.9226	146.568	41.4502	190.026	329.996	111.15	312.683	198.581	97.719	296.434
4.98_344.0731m/z		344.073	2	4.97907	0.343	0	0.181627	0.183963	1.2382	KOK	KOKV	100 - 14.2 - 1.34	296.225	24.72	303.931	290.08	415.937	131.06	272.685	130.324	130.65	332.524	301.46	345.699	201.767	256.991	371.558	187.481	372.317	293.092	254.117	415.937	148.399	319.195	105.223	128.818	294.213	197.57	364.346	191.083	262.907	334.854	189.119	485.577
4.94_310.1056m/z		310.106	2	4.93583	0.0756667	0	0.182865	0.184011	2.52387	KOK	KOKV	100 - 20.3	49.4868	92.17	50.9498	40.0068	38.3357	5.6961	0	2.26398	0	143.491	8.15966	19.0293	54.9378	71.1474	0	41.0917	58.0375	49.1328	35.0469	38.3357	6.44968	0	1.82793	0	126.959	5.34766	20.0557	52.0287	72.7852	0	41.4506	75.6928
6.34_604.8178n	604.818	603.811	1	6.33515	0.732067	0	0.183025	0.184011	1.70009	KOKV	KOK	100 - 2.79	1370.65	17.23	1333.06	1553.92	1401.38	1293.46	1481.87	1624.68	906.133	0	398.886	1107.9	1481.31	806.684	365.092	1378.79	911.085	1285.52	1361.27	1401.38	1464.58	1734.62	1311.76	893.429	0	261.421	1167.66	1402.87	825.254	329.028	1390.84	1188.24
3.61_648.5279m/z		648.528	1	3.60918	0.0432333	0	0.185033	0.184011	5.79921	KOKV	KOK	100 - 87 - 65.5 - 34.9	43.7417	165.37	44.7995	0	11.5321	49.324	0	0	200.537	43.8484	0	0	0	0	16.4933	0	0	43.2017	0	11.5321	55.8494	0	0	197.725	38.7965	0	0	0	0	14.864	0	0
3.61_619.5488m/z		619.549	1	3.60918	0.0324333	1	0.185042	0.184011	4.66132	KOKV	KOK	100	14.1363	156.15	14.4023	0	5.69522	17.3697	0	0	61.4868	17.6989	0	0	0	0	6.56254	0	0	13.8887	0	5.69522	19.6676	0	0	60.6248	15.6598	0	0	0	0	5.91428	0	0
4.63_599.3217n	599.322	580.304	1	4.63322	0.0324167	0	0.185058	0.184011	1.38792	KOKV	KOK	100	252.954	58.32	300.125	157.093	175.885	423.05	177.114	71.1835	466.226	33.3978	55.9362	386.28	96.8881	105.138	64.8036	120.429	595.161	289.422	137.617	175.885	479.019	207.323	57.4732	459.689	29.55	36.6593	407.116	91.7575	107.558	58.4022	121.481	776.211
6.59_954.7151m/z		954.715	1	6.59455	0.07565	0	0.185148	0.184011	Infinity	KOK	KOKV	100	10.6071	223.08	0	0	0	0	0	0	0	0	0	17.74	0	0	0	0	67.1167	0	0	0	0	0	0	0	0	0	18.6969	0	0	0	0	87.534
3.65_88.9799n	88.9799	87.9726	1	3.65242	0.108083	0	0.185284	0.184011	48.0971	KOK	KOKV	100	31.2046	178.55	0	0	0	0	4.54148	0	0	0	0	130.968	7.72752	0	0	0	110.941	0	0	0	0	5.31608	0	0	0	0	138.032	7.31832	0	0	0	144.69
3.63_839.6564m/z		839.656	1	3.6308	0.06485	3	0.185735	0.184011	593.779	KOK	KOKV	100	11.4548	185.78	0	0	0	0	0	0.13504	0	0	0	42.5743	0	0	0	0	49.0642	0	0	0	0	0	0.10903	0	0	0	44.8707	0	0	0	0	63.9898
6.42_971.3674m/z		971.367	1	6.42162	0.0432333	0	0.186078	0.184011	2.48683	KOKV	KOK	100 - 55.1	16.7795	95.47	0	10.6696	18.1169	44.5238	29.5489	14.597	0	0	0	0	27.2708	11.1581	0	15.5497	0	0	9.34686	18.1169	50.4142	34.5888	11.7855	0	0	0	0	25.8267	11.4149	0	15.6855	0
6.35_893.7238n	893.724	892.717	1	6.34597	0.53755	0	0.186236	0.184011	1.743	KOKV	KOK	100 - 8.06	1938.08	15.2	1881.87	2203.54	1949.08	1863.5	2076.19	2233.31	1359.11	0	662.674	1506.72	2006.35	1091.3	565.534	1860.27	1202.53	1814.75	1930.35	1949.08	2110.03	2430.31	1803.16	1340.06	0	434.301	1588	1900.11	1116.43	509.67	1876.52	1568.35
4.61_347.8845m/z		347.885	1	4.6116	0.0324333	0	0.1868	0.184011	1.15826	KOKV	KOK	100	69.3086	15.02	71.1585	81.9514	49.2722	64.6269	68.8398	72.9007	76.4109	61.2728	90.5723	46.0051	66.1839	57.9027	34.2205	62.0806	60.4726	68.6207	71.7915	49.2722	73.1769	80.5813	58.8597	75.3396	54.2134	59.359	48.4866	62.6793	59.2357	30.8401	62.6229	78.8687
6.42_1033.4232m/z		1033.42	1	6.42162	0.0324333	0	0.187566	0.184011	1.05529	KOKV	KOK	100 - 60.1	19.4909	80.55	17.2497	10.4768	31.4519	47.5626	19.2447	10.4509	0	0	0	0	27.8058	53.4713	0	66.4814	0	16.6345	9.17792	31.4519	53.855	22.5271	8.43802	0	0	0	0	26.3334	54.7023	0	67.062	0
5.13_376.0104n	376.01	356.993	1	5.12752	0.68885	0	0.187579	0.184011	8.03156	KOKV	KOK	100 - 6.11 - 0.538	485.533	103.78	919.382	1234.61	743.884	500.856	0	0	0	0	2.92567	0	0.734801	0	0	123.123	356.841	886.593	1081.55	743.884	567.118	0	0	0	0	1.91742	0	0.695891	0	0	124.198	465.394
4.63_562.2687m/z		562.269	1	4.63322	0.0432333	5	0.188264	0.184023	1.53365	KOKV	KOK	100	38.2856	46.49	76.2355	51.2163	25.4564	41.2445	24.7764	11.787	37.283	15.0134	15.0269	47.9668	20.309	21.8556	33.3938	15.7775	30.3669	73.5166	44.8668	25.4564	46.7011	29.0024	9.51675	36.7603	13.2837	9.84827	50.554	19.2336	22.3588	30.0951	15.9153	39.6047
6.35_723.7689m/z		723.769	1	6.34597	0.6024	0	0.1885	0.184023	1.69548	KOKV	KOK	100 - 16	960.688	15.7	945.827	1129.22	960.766	904.158	1045.53	1070.75	668.568	0	418.016	703.374	1026.31	530.204	328.161	932.452	594.41	912.095	989.222	960.766	1023.78	1223.86	864.517	659.195	0	273.958	741.314	971.967	542.41	295.744	940.597	775.232
6.78_303.0704m/z		303.07	1	6.7784	0.0972833	18	0.190638	0.185495	1.54108	KOK	KOKV	100	17.8769	58.75	15.7683	2.7513	18.6637	10.1935	7.67187	20.5388	5.61453	12.7775	43.1582	22.5976	13.3953	13.2467	19.7382	5.47419	12.6276	15.206	2.4102	18.6637	11.5421	8.98041	16.5829	5.53581	11.3053	28.2849	23.8165	12.686	13.5516	17.7884	5.522	16.4689
3.66_303.9468n	303.947	338.936	1	3.66323	0.1405	0	0.190923	0.185495	2.36521	KOKV	KOK	100	79.0846	47.94	70.5973	94.1174	93.3345	94.4825	0	81.6436	119.417	36.1341	47.6574	7.22718	0	8.82802	29.663	137.983	0	68.0795	82.4492	93.3345	106.982	0	65.9187	117.743	31.971	31.2336	7.61701	0	9.03125	26.7328	139.188	0
4.75_258.0160m/z		258.016	1	4.7521	0.0324167	4	0.191459	0.185571	3.16544	KOKV	KOK	100 - 37.1	4.75085	109.91	0	0	15.0794	5.83187	2.30749	3.51954	6.51762	0	3.55253	0	2.98223	2.18423	0	3.28783	0	0	0	15.0794	6.60341	2.70107	2.84166	6.42625	0	2.32825	0	2.82431	2.23451	0	3.31654	0
4.55_141.0162m/z		141.016	1	4.54675	0.281017	23	0.192972	0.186087	1.22646	KOK	KOKV	100 - 4.22	2016.5	19.26	1361.52	1398.5	1564.28	1629.68	1424.14	2225.68	1905.34	2146.86	1741.69	2765.41	1388.38	2063.7	1859.01	1240.45	2926.47	1312.96	1225.12	1564.28	1845.29	1667.05	1797	1878.63	1899.51	1141.46	2914.57	1314.87	2111.21	1675.37	1251.29	3816.72
4.63_774.3313m/z		774.331	1	4.63322	0.0324167	0	0.193134	0.186087	1.45505	KOKV	KOK	100	10.4282	43.86	15.526	9.46137	16.793	4.33263	11.7044	6.33166	8.84826	3.84776	0	8.96102	6.80692	3.36322	9.81159	8.16837	16.3763	14.9723	8.28839	16.793	4.90582	13.7008	5.11215	8.72421	3.40445	0	9.44437	6.44647	3.44065	8.84238	8.23972	21.358
4.50_630.9440m/z		630.944	1	4.50352	0.0972667	0	0.19337	0.186087	4.75113	KOK	KOKV	100	16.9068	86.49	0	2.49209	3.26193	5.46649	8.43412	5.25475	0	21.5635	0	34.7619	0	21.2347	14.7831	3.51725	39.3941	0	2.18314	3.26193	6.1897	9.87267	4.24266	0	19.0791	0	36.6369	0	21.7235	13.3228	3.54797	51.378
4.51_541.9822n	541.982	523.001	1	4.51432	0.2486	0	0.195366	0.187362	1.48788	KOK	KOKV	100 - 7.38	830.069	21.93	464.312	408.922	514.119	582.933	495.35	723.22	716.362	894.981	445.303	1433.93	428.018	934.828	709.168	368.837	1425.49	447.753	358.226	514.119	660.054	579.838	583.924	706.319	791.868	291.841	1511.27	405.354	956.348	639.114	372.059	1859.13
6.38_757.7370m/z		757.737	1	6.37838	0.07565	0	0.195761	0.187362	12.2238	KOK	KOKV	100	5.0664	172.64	0	0	0	2.90129	0	0	0	0	0	24.779	0	6.68531	0	0	9.06689	0	0	0	3.28512	0	0	0	0	0	26.1156	0	6.83921	0	0	11.8251
3.61_617.5523m/z		617.552	1	3.60918	0.0324333	3	0.196082	0.187362	8.58593	KOKV	KOK	100	7.35881	198.47	3.40301	0	0	8.39956	0	0	39.7091	6.85662	0	0	0	0	0	0	0	3.28165	0	0	9.5108	0	0	39.1524	6.06666	0	0	0	0	0	0	0
6.42_506.9957n	506.996	505.988	1	6.42162	0.05405	3	0.197222	0.187862	2.58075	KOKV	KOK	100 - 8.32	157.819	98.68	234.242	59.0091	402.462	0	115.335	293.683	0	0	0	0	183.084	73.3723	0	232.762	0	225.888	51.6935	402.462	0	135.007	237.118	0	0	0	0	173.39	75.0614	0	234.795	0
6.58_789.3974m/z		789.397	1	6.58373	0.0648333	0	0.197533	0.187862	Infinity	KOK	KOKV	100	6.18558	243.32	0	0	0	0	0	0	0	0	0	6.47457	0	0	0	0	43.0101	0	0	0	0	0	0	0	0	0	6.8238	0	0	0	0	56.0939
3.67_303.9793m/z		303.979	1	3.67403	0.0972833	1	0.198209	0.188064	44.1467	KOK	KOKV	100	25.1346	180.19	0	0	0	0	3.98539	0	0	0	0	101.712	4.23603	0	0	0	95.1286	0	0	0	0	4.66515	0	0	0	0	107.198	4.01172	0	0	0	124.067
3.68_285.9807n	285.981	266.963	1	3.68485	0.18375	0	0.199195	0.188558	2.07708	KOKV	KOK	100	81.9997	59.68	114.213	103.687	117.392	74.7487	0	32.8182	131.139	45.106	103.19	0	0	17.176	24.1062	126.249	0	110.14	90.8321	117.392	84.6378	0	26.4973	129.301	39.9092	67.6286	0	0	17.5714	21.725	127.351	0
4.60_571.3097m/z		571.31	1	4.60078	0.0216167	0	0.199979	0.188632	2.89198	KOK	KOKV	100 - 31.2 - 11.1 - 3.61	84.2195	72.17	12.1614	15.8898	67.0915	21.0406	24.0321	49.7042	13.9327	277.122	180.066	28.0434	5.76144	68.5694	46.8745	42.7976	24.5222	11.7277	13.9199	67.0915	23.8242	28.1311	40.1309	13.7374	245.194	118.011	29.556	5.45636	70.1479	42.2441	43.1714	31.9819
4.55_305.0226m/z		305.023	1	4.54675	0.2702	21	0.200299	0.188632	1.37294	KOK	KOKV	100 - 7.39	914.643	26.25	519.203	504.738	597.32	696.34	547.011	959.442	839.311	977.432	647.976	1477.53	515.375	1000.98	806.918	435.448	1455.48	500.686	442.163	597.32	788.465	640.311	774.649	827.544	864.82	424.669	1557.23	488.084	1024.03	727.208	439.252	1898.25
5.14_366.9921m/z		366.992	1	5.13832	0.07565	0	0.200979	0.188632	1.69902	KOK	KOKV	100	11.9874	80.44	0	1.45753	8.9434	8.0766	6.36513	0	24.5455	2.8929	3.77118	17.5174	3.819	19.7787	24.8554	2.22967	21.0348	0	1.27683	8.9434	9.14511	7.45078	0	24.2014	2.5596	2.47154	18.4623	3.61678	20.234	22.4001	2.24915	27.4336
4.55_310.0250n	310.025	291.007	1	4.54675	0.32425	1	0.201771	0.188632	1.33967	KOK	KOKV	100 - 5.54	977.157	19.42	623.393	582.897	696.447	754.315	612.073	938.234	898.437	1029.73	685.284	1569.03	536.425	1034.33	880.254	543.674	1538.54	601.16	510.632	696.447	854.109	716.47	757.526	885.841	911.09	449.119	1653.66	508.019	1058.14	793.3	548.423	2006.56
4.64_195.0503m/z		195.05	1	4.64402	0.151317	16	0.201913	0.188632	4.03594	KOK	KOKV	100	186.774	31.27	59.267	46.1705	46.0841	32.4891	31.1276	70.7686	38.0379	1100.96	40.2958	38.4932	65.7004	48.9861	81.7759	66.3172	51.669	57.1533	40.4465	46.0841	36.7873	36.4369	57.1382	37.5046	974.113	26.409	40.5695	62.2213	50.1137	73.6979	66.8965	67.3869
3.63_197.9736m/z		197.974	1	3.6308	0.108083	0	0.202519	0.188632	35.8879	KOK	KOKV	100	29.632	178.98	0	0	0	0	5.77978	0	0	0	0	125.811	7.1569	0	0	0	104.088	0	0	0	0	6.76559	0	0	0	0	132.598	6.77792	0	0	0	135.752
3.61_467.9460m/z		467.946	1	3.60918	0.0972833	1	0.202601	0.188632	45.0367	KOK	KOKV	100 - 61.8 - 64	60.4233	179.56	0	0	0	0	9.39151	0	0	0	0	260.774	14.2823	0	0	0	208.33	0	0	0	0	10.9933	0	0	0	0	274.84	13.526	0	0	0	271.705
4.49_552.9926m/z		552.993	1	4.4927	0.237783	0	0.203168	0.188632	1.37806	KOK	KOKV	100	147.743	27.72	87.2541	76.5703	98.8049	100.801	93.2781	162.807	130.959	168.384	92.6672	225.649	84.242	166.844	141.337	69.0414	233.776	84.1422	67.0775	98.8049	114.137	109.188	131.45	129.123	148.984	60.732	237.82	79.7811	170.685	127.376	69.6445	304.892
3.72_638.0010n	638.001	619.019	1	3.71727	0.172933	0	0.203464	0.188632	1.53899	KOK	KOKV	100 - 7.59	596.433	111.7	545.115	1181.21	592.992	32.084	0	0	361.445	0	2968.21	0	0	0	0	1803.25	0	525.674	1034.77	592.992	36.3286	0	0	356.378	0	1945.3	0	0	0	0	1819	0
6.41_697.2553m/z		697.255	1	6.41082	0.0324333	2	0.205231	0.189836	1.13732	KOKV	KOK	100 - 51.1	12.0879	67.76	15.2206	8.23872	22.3876	3.84709	17.6503	17.2711	0	0	0	0	22.9567	29.3612	0	32.7091	0	14.6778	7.21732	22.3876	4.35605	20.6608	13.9446	0	0	0	0	21.7411	30.0371	0	32.9948	0
6.41_611.5921m/z		611.592	1	6.41082	0.0324333	0	0.205755	0.189887	2.83568	KOKV	KOK	100	22.4138	136.87	14.7608	0	33.5684	7.87648	13.6894	87.0013	0	0	0	0	12.7037	13.0916	0	37.4382	0	14.2343	0	33.5684	8.91852	16.0244	70.2445	0	0	0	0	12.031	13.393	0	37.7652	0
4.61_437.9162m/z		437.916	1	4.6116	0.0216167	0	0.208661	0.192131	1.20712	KOKV	KOK	100 - 51.7	21.8083	24.12	19.1278	26.1352	11.8494	21.1557	21.8061	25.9199	26.6644	13.4995	28.4457	16.2409	15.1427	13.7846	13.7613	19.1704	24.4863	18.4456	22.895	11.8494	23.9545	25.5254	20.9276	26.2906	11.9442	18.6427	17.1169	14.3408	14.1019	12.402	19.3378	31.9351
3.67_72.9429m/z		72.9429	1	3.67403	0.108083	1	0.20997	0.192899	25.5123	KOK	KOKV	100	14.3052	178.48	0	0	0	0	3.92503	0	0	0	0	60.5603	3.69176	0	0	0	50.19	0	0	0	0	4.59449	0	0	0	0	63.8268	3.49627	0	0	0	65.458
4.55_373.0096m/z		373.01	1	4.54675	0.248583	1	0.210795	0.193218	1.39233	KOK	KOKV	100 - 10.2 - 1.51	986.333	22.25	567.86	523.46	676.244	750.472	617.36	937.852	885.588	1063.7	601.212	1612.24	568.532	1068.69	886.478	464.328	1625.49	547.608	458.564	676.244	849.758	722.659	757.217	873.173	941.146	394.021	1699.2	538.426	1093.29	798.91	468.384	2119.97
6.31_783.7485m/z		783.748	1	6.31353	0.56995	0	0.211614	0.193306	1.5704	KOKV	KOK	100 - 34.2	866.433	15.18	888.543	1010.45	905.876	790.722	881.245	973.737	614.459	0	376.332	804.144	910.6	484.092	299.575	844.906	694.161	856.854	885.178	905.876	895.333	1031.55	786.191	605.845	0	246.639	847.519	862.381	495.236	269.982	852.286	905.328
3.74_488.0457n	488.046	469.028	1	3.73888	0.248583	0	0.211845	0.193306	1.51725	KOK	KOKV	100 - 1.98	752.267	104.93	634.657	1454.96	740.29	110.688	0	15.8437	514.22	0	3683.37	6.9147	0	2.84686	3.8047	2315.28	5.91325	612.023	1274.58	740.29	125.332	0	12.7922	507.011	0	2414	7.28767	0	2.9124	3.42886	2335.51	7.71208
4.55_1111.0323m/z		1111.03	1	4.54675	0.20535	0	0.21239	0.193368	2.60637	KOK	KOKV	100 - 48.8	133.115	55.19	35.8029	19.9087	24.6583	66.3438	38.3607	86.2136	86.2224	128.155	14.7715	316.984	59.016	179.724	85.0015	17.2782	263.991	34.526	17.4405	24.6583	75.1209	44.9036	69.6085	85.0135	113.39	9.68091	334.082	55.8909	183.861	76.6048	17.4291	344.298
5.97_380.8507m/z		380.851	1	5.97055	0.948233	0	0.21542	0.194885	1.25358	KOK	KOKV	100	346.735	11.97	267.069	313.322	266.116	270.813	232.488	257.816	328.547	175.769	441.813	530.627	287.588	392.172	347.321	242.689	355.903	257.544	274.478	266.116	306.641	272.142	208.16	323.941	155.518	289.554	559.249	272.359	401.2	313.011	244.809	464.17
4.55_556.0340n	556.034	537.016	1	4.54675	0.237783	0	0.216209	0.194885	1.48136	KOK	KOKV	100 - 13.2	1170.42	25.16	625.084	550.159	697.591	856.821	709.74	1078.32	1012.97	1265.57	617.918	1975.57	619.112	1340.2	976.586	492.198	2076.19	602.791	481.953	697.591	970.177	830.794	870.634	998.767	1119.76	404.97	2082.13	586.328	1371.05	880.116	496.497	2707.77
6.42_950.3856m/z		950.386	1	6.42162	0.0324333	0	0.216351	0.194885	1.27359	KOKV	KOK	93.6 - 100 - 26.2	40.2894	102.71	37.7891	126.936	41.5676	18.9337	14.2958	42.5039	0	0	0	4.60092	67.7602	100.961	0	79.755	0	36.4414	111.199	41.5676	21.4385	16.7341	34.3174	0	0	0	4.84909	64.1721	103.285	0	80.4516	0
3.65_200.9320m/z		200.932	1	3.65242	0.108083	1	0.216951	0.194885	18.3366	KOK	KOKV	100	26.3209	166.95	0	0	0	0	10.048	0	0	0	0	102.958	17.2695	0	0	0	90.3402	0	0	0	0	11.7618	0	0	0	0	108.511	16.355	0	0	0	117.822
3.63_70.9455m/z		70.9455	1	3.6308	0.0972833	0	0.2173	0.194885	21.3961	KOK	KOKV	100	21.259	175.52	0	0	0	0	6.95517	0	0	0	0	90.008	7.97519	0	0	0	72.089	0	0	0	0	8.14146	0	0	0	0	94.863	7.55288	0	0	0	94.0188
4.53_378.0117n	378.012	358.994	1	4.52513	0.291817	0	0.217395	0.194885	1.38638	KOK	KOKV	100 - 6.71	691.915	21.34	431.395	373.724	481.896	513.173	413.861	654.33	625.191	747.495	427.18	1190.49	380.208	732.889	590.228	349.747	1117.08	416.01	327.392	481.896	581.065	484.45	528.303	616.426	661.375	279.964	1254.71	360.075	749.76	531.924	352.802	1456.9
6.42_1110.4387m/z		1110.44	2	6.42162	0.0216167	0	0.217424	0.194885	1.08136	KOK	KOKV	100 - 68.8 - 57.9	18.7005	109.52	33.1888	4.92009	14.7147	52.7332	8.87558	6.62236	0	0	0	0	14.1933	19.6601	0	115.751	0	32.0052	4.31012	14.7147	59.7097	10.3894	5.34686	0	0	0	0	13.4417	20.1127	0	116.762	0
4.63_788.8389m/z		788.839	1	4.63322	0.0216167	0	0.218633	0.195211	4.21596	KOK	KOKV	100 - 41.7	16.5819	123.63	18.9757	4.73622	0	3.81995	0	0	0	7.18187	0	0	0	25.6292	60.111	15.9558	23.7775	18.299	4.14905	0	4.32532	0	0	0	6.35443	0	0	0	26.2191	54.1731	16.0952	31.0107
6.41_460.2035m/z		460.204	1	6.41082	0.0324333	0	0.218752	0.195211	1.27698	KOK	KOKV	100 - 26.3 - 4.1	44.3231	72.72	25.0235	68.0226	58.5293	50.1616	10.3401	30.8883	0	0	0	0	99.812	88.5319	0	166.241	0	24.1311	59.5894	58.5293	56.7979	12.1038	24.9391	0	0	0	0	94.5266	90.57	0	167.693	0
4.55_406.0431n	406.043	387.025	1	4.54675	0.291817	0	0.220199	0.196071	1.40996	KOK	KOKV	100 - 8.01	1727.17	24.35	968.134	909.216	1118.01	1277.21	1056.28	1689.58	1556.45	1840.66	1026.59	2880.15	940.685	1895.93	1522.2	801.822	2909.35	933.606	796.495	1118.01	1446.18	1236.44	1364.16	1534.63	1628.6	672.804	3035.51	890.872	1939.57	1371.84	808.826	3794.38
6.41_545.1923m/z		545.192	1	6.41082	0.0324333	1	0.222667	0.197833	1.70782	KOK	KOKV	100	8.94555	54.34	6.21581	3.51515	7.21502	7.4908	4.27948	7.94966	0	0	0	0	0	27.9038	0	43.6606	0	5.99413	3.07936	7.21502	8.48181	5.0094	6.41852	0	0	0	0	0	28.5461	0	44.042	0
3.74_652.0523n	652.052	633.034	1	3.73888	0.162133	0	0.223606	0.198233	1.77857	KOK	KOKV	100 - 9.06	564.888	117.25	371.449	1024.56	518.889	24.3617	0	0	284.003	0	2843.92	0	0	0	0	1675.19	0	358.202	897.538	518.889	27.5847	0	0	280.021	0	1863.84	0	0	0	0	1689.82	0
4.55_638.0368n	638.037	619.019	1	4.54675	0.226967	0	0.224706	0.198774	1.4935	KOK	KOKV	100 - 12.1 - 0.48	1325.75	25.75	697.757	607.189	775.412	990.56	792.009	1194.04	1156.8	1422.09	659.224	2298.59	683.585	1514.15	1117.83	558.238	2352.32	672.872	531.912	775.412	1121.61	927.096	964.064	1140.59	1258.25	432.04	2422.58	647.387	1549.01	1007.41	563.113	3067.9
3.67_118.9698m/z		118.97	1	3.67403	0.1189	1	0.225642	0.199166	1.53143	KOKV	KOK	100	17.1878	54.05	17.4248	20.4382	24.8903	10.0852	0	20.8944	26.5818	12.3895	27.063	0	0	3.45941	8.09666	38.7784	0	16.8033	17.9043	24.8903	11.4194	0	16.87	26.2091	10.9621	17.7364	0	0	3.53905	7.29686	39.1171	0
6.34_843.7272m/z		843.727	1	6.33515	0.721267	9	0.227007	0.199633	1.50985	KOKV	KOK	100 - 31.8	888.125	13.16	869.895	1004.44	882.543	861.653	913.43	1019.39	665.519	0	390.337	797.555	971.251	568.291	334.083	899.859	744.397	838.871	879.918	882.543	975.648	1069.23	823.052	656.189	0	255.818	840.574	919.82	581.373	301.081	907.719	970.846
3.63_195.9767m/z		195.977	1	3.6308	0.108083	0	0.227156	0.199633	24.2296	KOK	KOKV	100	60.707	174.96	0	0	0	0	17.5384	0	0	0	0	254.002	23.343	0	0	0	208.311	0	0	0	0	20.5298	0	0	0	0	267.703	22.107	0	0	0	271.68
4.55_720.0398n	720.04	701.022	1	4.54675	0.226967	0	0.228066	0.199999	1.52572	KOK	KOKV	100 - 14.3	1138.84	26.04	582.866	510.494	654.42	840.989	656.868	1004.05	975.304	1201.55	550.821	2020.07	561.313	1300.9	934.583	462.76	2078.7	562.079	447.205	654.42	952.25	768.905	810.669	961.631	1063.12	360.996	2129.03	531.59	1330.85	842.263	466.802	2711.05
4.63_165.0315m/z		165.032	1	4.63322	0.0432333	22	0.228848	0.200242	1.35561	KOKV	KOK	100	12.7118	61.5	20.1727	6.31838	19.4041	14.18	5.55637	2.45994	20.8911	1.94595	0	17.1544	3.4114	19.4881	0.469348	7.03784	25.5104	19.4532	5.53505	19.4041	16.056	6.50407	1.98615	20.5983	1.72176	0	18.0797	3.23076	19.9368	0.422985	7.09931	33.2708
4.55_734.0549n	734.055	715.037	1	4.54675	0.226967	0	0.229331	0.200242	1.564	KOK	KOKV	100 - 18.8	982.204	30.22	458.974	407.55	515.667	733.405	557.205	883.793	839.451	1004.78	451.021	1735.35	502.904	1187.21	777.94	355.928	1842.5	442.605	357.024	515.667	830.433	652.243	713.57	827.682	889.022	295.589	1828.96	476.274	1214.54	701.093	359.037	2402.99
3.71_594.9757m/z		594.976	1	3.70647	0.162117	0	0.230214	0.20058	1.982	KOKV	KOK	100	80.7437	85.38	100.273	166.27	138.176	32.8974	0	0	127.59	0	159.648	3.4436	0	0	3.19409	156.599	3.02217	96.6968	145.657	138.176	37.2497	0	0	125.801	0	104.63	3.62935	0	0	2.87857	157.967	3.94153
4.63_409.1722m/z		409.172	1	4.63322	0.0324167	6	0.231387	0.200905	3.88206	KOK	KOKV	100	31.9667	55.4	13.7936	9.6836	6.28021	12.5209	8.47864	0	6.88416	3.61015	46.1136	22.815	1.77781	13.5669	145.276	6.20785	16.3662	13.3017	8.48307	6.28021	14.1774	9.92477	0	6.78765	3.19421	30.2218	24.0456	1.68367	13.8792	130.925	6.26207	21.3449
4.63_559.2627m/z		559.263	2	4.63322	0.0324167	0	0.231713	0.200905	1.66749	KOK	KOKV	100 - 45.6 - 36.6	136.811	60.64	139.893	130.774	46.9939	64.9469	121.958	6.87284	62.8827	100.664	49.5573	36.5694	122.691	103.974	400.509	158.769	121.754	134.903	114.561	46.9939	73.5393	142.759	5.5491	62.0011	89.0664	32.4787	38.5419	116.194	106.367	360.946	160.156	158.792
6.16_854.7174m/z		854.717	1	6.16222	0.3891	0	0.232436	0.200905	1.46772	KOKV	KOK	100 - 14.9	589.678	12.94	563.686	678.06	594.138	577.232	635.789	637.19	441.652	0	248.655	645.638	655.817	409.467	253.276	525.071	476.191	543.583	593.997	594.138	653.598	744.231	514.464	435.461	0	162.963	680.463	621.09	418.893	228.257	529.657	621.05
5.11_607.0817n	607.082	606.074	1	5.1059	0.191667	4	0.232688	0.200905	1.5527	KOK	KOKV	100 - 14.9	437.672	99.74	400.985	40.3229	641.537	13.756	231.267	634.545	10.7348	82.4788	266.33	485.03	128.975	237.418	1806.42	301.021	193.707	386.685	35.3239	641.537	15.5759	270.713	512.329	10.5843	72.9763	174.547	511.192	122.145	242.883	1627.98	303.65	252.634
4.63_421.6692m/z		421.669	2	4.63322	0.0216167	0	0.233069	0.200905	1.83342	KOK	KOKV	100 - 72 - 12.5 - 24.9	105.651	80.16	59.1505	164.878	19.9696	25.1947	106.45	0	27.7331	10.1045	29.4268	32.6795	206.729	121.28	220.961	167.276	56.753	57.041	144.437	19.9696	28.5279	124.606	0	27.3443	8.94038	19.2857	34.4422	195.782	124.072	199.134	168.737	74.0175
6.34_903.7077m/z		903.708	1	6.33515	0.69965	0	0.233787	0.200905	1.47735	KOKV	KOK	100 - 48.8	831.116	12.99	794.237	987.932	818.876	838.594	842.315	901.551	634.307	0	422.687	817.317	932.391	550.853	280.673	757.134	739.534	765.912	865.453	818.876	949.538	985.982	727.908	625.414	0	277.02	861.402	883.018	563.534	252.948	763.747	964.503
6.27_143.9823n	143.982	164.957	1	6.2703	1.07807	0	0.234057	0.200905	1.16933	KOKV	KOK	100	699.55	11.5	753.144	719.564	707.918	615.053	662.423	833.869	604.882	191.635	579.545	826.944	652.147	657.235	581.138	576.4	720.946	726.284	630.355	707.918	696.424	775.407	673.262	596.402	169.556	379.821	871.549	617.614	672.365	523.732	581.435	940.26
3.65_490.9697m/z		490.97	2	3.65242	0.0972833	0	0.235872	0.202034	28.1637	KOK	KOKV	100 - 45.5	27.9967	128.78	1.52931	0.8161	3.55244	0	0	0	1.06062	0	3.91134	116.123	0	0	0	3.57081	100.368	1.47477	0.714923	3.55244	0	0	0	1.04575	0	2.5634	122.387	0	0	0	3.602	130.9
3.66_140.9759m/z		140.976	1	3.66323	0.108083	3	0.237319	0.202839	20.5584	KOK	KOKV	100	50.3596	176.25	0	0	0	0	17.1471	0	0	0	0	213.079	17.3798	0	0	0	172.418	0	0	0	0	20.0718	0	0	0	0	224.572	16.4594	0	0	0	224.869
3.64_198.9349m/z		198.935	1	3.64162	0.0972833	1	0.237859	0.202839	16.2163	KOK	KOKV	100	19.6276	175.55	0	0	0	0	8.47256	0	0	0	9.64552e-05	81.9647	7.04994	0	0	4.03838e-06	68.0063	0	0	0	0	9.91766	0	0	0	6.32146e-05	86.3859	6.67662	0	0	4.07365e-06	88.6941
3.66_90.9770n	90.977	89.9697	1	3.66323	0.108083	0	0.239031	0.202839	35.2112	KOK	KOKV	100	25.704	183.77	0	0	0	0	5.10996	0	0	0	0	112.095	2.25041	0	0	0	91.286	0	0	0	0	5.98153	0	0	0	0	118.142	2.13124	0	0	0	119.056
4.63_660.3005m/z		660.301	1	4.63322	0.0324167	0	0.239387	0.202839	1.37149	KOKV	KOK	100	11.7484	52.59	25.0643	5.53252	9.95493	10.6799	11.4371	9.10528	10.4645	5.35558	0	11.0395	7.10067	6.44245	6.17647	12.0162	20.3983	24.1704	4.84662	9.95493	12.0929	13.3878	7.35156	10.3178	4.73856	0	11.6349	6.72467	6.59076	5.56635	12.1212	26.6035
4.54_474.0307n	474.031	455.013	1	4.53593	0.237783	0	0.239705	0.202839	1.3921	KOK	KOKV	100 - 8.47 - 0.8	1135.89	23.48	664.008	579.773	766.623	852.366	718.472	1108.82	1021.61	1283.41	661.714	1817.65	619.634	1301.76	1058.35	508.033	1836.56	640.327	507.895	766.623	965.133	841.016	895.256	1007.29	1135.54	433.673	1915.7	586.822	1331.73	953.8	512.471	2395.24
6.31_794.7389m/z		794.739	1	6.31353	0.55915	0	0.240046	0.202839	1.52335	KOKV	KOK	100 - 10.8	1499.05	14.94	1510.27	1631.8	1492.1	1426.21	1584.81	1784.22	1063.97	0	794.385	1255.18	1635.3	1008.68	660.218	1426.17	1092.47	1456.41	1429.5	1492.1	1614.89	1855.11	1440.57	1049.05	0	520.622	1322.88	1548.71	1031.9	595	1438.62	1424.8
6.32_217.9354n	217.935	216.928	1	6.32435	1.05645	0	0.240554	0.202839	1.25013	KOKV	KOK	100	5362.28	17.1	5909.68	5832.89	5649.64	4660.9	5357.34	6435.13	3690.35	503.333	3702.87	5957.16	5770.42	4244.59	3484.4	5537.15	5115.19	5698.91	5109.76	5649.64	5277.53	6271.1	5195.7	3638.61	445.343	2426.78	6278.49	5464.86	4342.3	3140.2	5585.51	6671.25
3.64_193.9795m/z		193.979	1	3.64162	0.108083	0	0.240817	0.202839	18.7004	KOK	KOKV	100	44.8598	175.94	0	0	0	0	16.7921	0	0	0	0	189.981	16.0871	0	0	0	152.81	0	0	0	0	19.6562	0	0	0	0	200.229	15.2352	0	0	0	199.296
3.63_142.9731m/z		142.973	1	3.6308	0.108083	4	0.243379	0.204192	18.256	KOK	KOKV	100	50.8648	175	0	0	0	0	19.5033	0	0	0	0	209.703	18.793	0	0	0	178.422	0	0	0	0	22.8299	0	0	0	0	221.014	17.7978	0	0	0	232.699
4.55_469.0283m/z		469.028	1	4.54675	0.237783	0	0.243432	0.204192	1.43122	KOK	KOKV	100 - 11.8	719.546	27.93	373.763	347.763	439.302	549.266	440.969	714.711	653.466	757.977	375.704	1182.44	402.812	821.211	640.254	308.23	1267.74	360.433	304.649	439.302	621.933	516.182	577.054	644.305	670.649	246.228	1246.22	381.482	840.116	577.009	310.923	1653.39
6.42_954.3920m/z		954.392	1	6.42162	0.0216167	0	0.245268	0.204458	1.17335	KOK	KOKV	100 - 81.1 - 24.8	42.7644	83.99	22.0642	91.9004	46.5373	55.1603	18.9537	20.5085	0	0	0	1.87256	119.195	119.727	0	101.32	0	21.2773	80.507	46.5373	62.4579	22.1864	16.5585	0	0	0	1.97357	112.883	122.484	0	102.205	0
4.63_576.2668m/z		576.267	2	4.63322	0.0324167	0	0.245451	0.204458	1.26661	KOK	KOKV	100 - 51.3 - 53.7	43.1138	50.02	111.396	24.3185	23.303	11.8599	28.4413	19.5453	19.4073	50.9314	45.052	24.959	17.802	21.2558	49.7977	51.6967	83.4162	107.423	21.3036	23.303	13.429	33.2923	15.7808	19.1352	45.0635	29.5261	26.3052	16.8593	21.7451	44.8786	52.1482	108.792
6.34_337.8942n	337.894	336.887	1	6.33515	0.95905	0	0.246066	0.204458	1.24944	KOKV	KOK	100	4526.79	16.99	4906.3	4813.3	4672.62	3967.67	4699	5512.15	3116.51	365.452	2980.99	5267.06	4900.02	3596.15	2876.35	4586.64	4411.75	4731.33	4216.57	4672.62	4492.59	5500.47	4450.48	3072.82	323.348	1953.67	5551.16	4640.55	3678.94	2592.22	4626.7	5753.83
3.74_701.0215m/z		701.022	1	3.73888	0.151317	0	0.24703	0.204458	1.79924	KOK	KOKV	100 - 14	328.64	118.61	215.703	594.63	302.355	12.7195	0	0	153.18	0	1638.65	0	0	0	0	990.469	0	208.01	520.91	302.355	14.4022	0	0	151.032	0	1073.94	0	0	0	0	999.121	0
4.55_570.0496n	570.05	551.032	1	4.54675	0.226967	0	0.247142	0.204458	1.47473	KOK	KOKV	100 - 14.6	1331.73	26.88	686.241	607.6	775.036	1005.41	829.619	1220.8	1196.51	1457.55	647.127	2261	728.722	1539.13	1156.12	523.513	2340.69	661.767	532.273	775.036	1138.42	971.121	985.671	1179.74	1289.62	424.112	2382.96	690.134	1574.56	1041.92	528.086	3052.73
4.55_966.0484n	966.048	947.031	1	4.54675	0.216167	0	0.247238	0.204458	1.86116	KOK	KOKV	100 - 34.5 - 19.7 - 0.238	594.555	34.56	264.928	156.651	247.586	354.189	301.991	453.392	457.437	598.055	170.727	1255.57	246.77	706.942	445.19	155.306	1177.88	255.479	137.23	247.586	401.047	353.499	366.067	451.024	529.152	111.891	1323.29	233.703	723.217	401.213	156.663	1536.2
4.54_898.0611n	898.061	933.016	1	4.53593	0.216167	0	0.247782	0.204458	1.68053	KOK	KOKV	100 - 25.6 - 11.6	731.355	32.4	310.914	247.369	362.595	532.687	403.62	563.147	626.016	708.85	263.902	1405.66	330.926	940.94	606.902	229.136	1364.52	299.825	216.701	362.595	603.16	472.462	454.682	617.239	627.182	172.955	1481.48	313.402	962.601	546.951	231.137	1779.62
4.55_799.0011m/z		799.001	1	4.54675	0.226967	0	0.247786	0.204458	1.48143	KOK	KOKV	100	139.475	32.72	63.881	55.6126	91.9597	86.8362	93.6274	141.565	125.558	137.652	74.8574	251.995	76.6009	166.996	117.921	50.2747	239.503	61.6027	48.718	91.9597	98.3244	109.597	114.299	123.798	121.793	49.0598	265.588	72.5447	170.84	106.272	50.7138	312.361
6.32_674.7804m/z		674.78	1	6.32435	0.6348	0	0.249846	0.205739	1.48424	KOKV	KOK	100 - 5.99	1744.93	15.98	1770.39	1929.39	1755.75	1601.92	1898.64	2054.14	1204.29	0	869.722	1619.23	1878.35	1094.61	768.033	1732.87	1442.3	1707.25	1690.19	1755.75	1813.85	2222.47	1658.51	1187.41	0	569.996	1706.57	1778.89	1119.8	692.165	1748.01	1881.06
4.99_777.1704m/z		777.17	2	4.98988	0.0864667	0	0.250476	0.20584	1.51433	KOK	KOKV	100 - 7.37	43.0829	60.08	11.8179	33.0412	8.42285	52.4886	25.9329	0	67.4474	66.123	86.9853	32.4242	56.4876	29.4232	4.42696	41.711	27.0818	11.3964	28.9449	8.42285	59.4327	30.3561	0	66.5018	58.5048	57.0082	34.1731	53.4964	30.1005	3.98965	42.0753	35.3203
4.54_586.0247n	586.025	620.981	1	4.53593	0.237783	0	0.252804	0.207332	1.40405	KOK	KOKV	100	252.335	29.9	144.438	116.371	178.352	172.017	147.723	274.335	224.803	286.057	131.2	416.027	145.004	273.788	237.74	109.16	419.702	139.286	101.944	178.352	194.774	172.919	221.497	221.652	253.1	85.9858	438.467	137.326	280.091	214.255	110.113	547.377
4.63_741.3390m/z		741.339	1	4.63322	0.0324167	0	0.253482	0.207468	1.38876	KOKV	KOK	100	16.9675	51	33.2266	11.9321	11.36	17.6493	22.4617	7.32823	14.8145	6.80522	0	16.0604	7.11482	13.6826	13.3177	12.9875	27.7738	32.0417	10.4528	11.36	19.9843	26.2928	5.91678	14.6068	6.02118	0	16.9266	6.73807	13.9976	12.0021	13.101	36.2228
4.94_621.2184m/z		621.218	1	4.93583	0.05405	0	0.254201	0.207637	2.00856	KOK	KOKV	100	27.0231	87.43	42.0197	17.8747	34.2833	0	0	0	0	62.3067	0	5.55303	35.6848	52.4593	0	30.3217	29.8589	40.5211	15.6586	34.2833	0	0	0	0	55.1282	0	5.85256	33.7952	53.667	0	30.5865	38.9421
4.55_816.0583n	816.058	851.012	1	4.54675	0.226967	0	0.254763	0.207678	1.61369	KOK	KOKV	100 - 19.3 - 12	735.166	29.96	322.548	288.413	400.313	549.561	398.473	626.528	603.22	766.205	300.484	1374.25	328.004	886.521	577.661	256.872	1391.33	311.044	252.657	400.313	622.266	466.438	505.856	594.763	677.929	196.93	1448.37	310.635	906.929	520.599	259.116	1814.58
4.55_802.0431n	802.043	783.025	1	4.54675	0.226967	0	0.256155	0.208268	1.50855	KOK	KOKV	100 - 17.2	805.774	27.5	412.782	340.298	463.296	615.303	483.964	712.937	710.386	828.941	360.791	1434.16	426.095	967.006	666.708	313.544	1448.94	398.06	298.109	463.296	696.707	566.511	575.622	700.427	733.437	236.454	1511.52	403.532	989.267	600.849	316.283	1889.72
3.61_852.3803m/z		852.38	1	3.60918	0.0324333	0	0.257004	0.208268	6.23778	KOKV	KOK	100 - 59.4	17.4235	140.55	15.5942	0.16687	4.51913	18.6042	0	0	83.0803	7.86894	0	0	0	0	8.57824	5.89864	0	15.0381	0.146182	4.51913	21.0655	0	0	81.9155	6.96234	0	0	0	0	7.73086	5.95016	0
6.42_426.0219m/z		426.022	1	6.42162	0.0864667	3	0.257314	0.208268	2.59828	KOKV	KOK	100 - 10.9	182.902	101.22	242.975	66.0752	501.731	1.18163	147.58	320.77	0	0	0	31.0372	225.154	91.3892	0	215.567	0	234.31	57.8835	501.731	1.33795	172.751	258.988	0	0	0	32.7113	213.231	93.493	0	217.45	0
5.13_563.0680m/z		563.068	1	5.12752	0.1189	2	0.257648	0.208268	1.34463	KOK	KOKV	100	38.8929	114.38	39.0999	0	69.7091	0	18.1139	75.5484	0	14.892	7.75055	43.6098	3.00685	23.0375	175.706	24.3516	18.7887	37.7054	0	69.7091	0	21.2034	60.9975	0	13.1762	5.07953	45.9621	2.84763	23.5679	158.349	24.5643	24.5044
3.62_301.9832m/z		301.983	1	3.62	0.0972833	0	0.258057	0.208268	25.8347	KOK	KOKV	100 - 27.9	42.9642	182.26	0	0	0	0	11.6413	0	0	0	0	178.635	4.58482	0	0	0	160.493	0	0	0	0	13.6269	0	0	0	0	188.271	4.34204	0	0	0	209.316
3.72_555.9993n	555.999	537.017	1	3.71727	0.18375	0	0.26065	0.209942	1.31371	KOK	KOKV	100 - 9.29	380.835	106	400.54	832.587	459.976	39.4747	0	0	296.663	0	1830.6	0	0	2.52506	3.85309	1209.69	0	386.255	729.367	459.976	44.6971	0	0	292.504	0	1199.74	0	0	2.58319	3.47247	1220.26	0
6.66_242.0796m/z		242.08	1	6.65952	0.5081	11	0.261401	0.210129	2.42134	KOKV	KOK	100	55.3829	180.66	58.7919	1.63537	277.033	0	19.3367	30.8836	0	0	0	41.1678	0	0	139.904	0	1.911	56.6951	1.43263	277.033	0	22.6348	24.9353	0	0	0	43.3884	0	0	126.084	0	2.49233
6.41_465.1857m/z		465.186	2	6.41082	0.0324333	0	0.263268	0.210942	1.35731	KOK	KOKV	100 - 31.8	14.2978	98	9.78586	31.2655	15.5734	4.35306	6.44666	6.31302	0	0	0	0	86.9063	11.2326	0	16.2432	0	9.43686	27.3893	15.5734	4.92896	7.54622	5.0971	0	0	0	0	82.3044	11.4912	0	16.3851	0
5.56_284.0326m/z		284.033	1	5.55983	0.216167	3	0.263453	0.210942	1.47419	KOK	KOKV	100 - 2.7	285.466	19.57	134.336	166.571	192.115	189.08	254.882	201.987	216.526	656.11	394.703	151.389	234.427	236.968	322.167	171.774	116.188	129.545	145.92	192.115	214.095	298.355	163.083	213.49	580.519	258.679	159.555	222.014	242.423	290.343	173.275	151.533
5.53_598.3207m/z		598.321	1	5.52742	0.20535	0	0.264651	0.211178	1.02113	KOKV	KOK	100	39.7487	29.77	46.6496	56.0075	20.3437	32.5431	33.3857	46.9876	42.3238	0	0	17.8516	25.9382	59.3096	96.6603	65.0604	46.5886	44.9859	49.0639	20.3437	36.8485	39.08	37.9376	41.7305	0	0	18.8145	24.5647	60.675	87.112	65.6286	60.761
4.55_652.0527n	652.053	633.035	1	4.54675	0.226967	0	0.264791	0.211178	1.49139	KOK	KOKV	100 - 16.5	1231.4	28.09	611.109	562.979	696.158	938.626	736.635	1128.9	1105.3	1299.07	583.113	2175.67	628.681	1446.85	1037.47	476.096	2204.22	589.315	493.183	696.158	1062.8	862.277	911.465	1089.8	1149.4	382.159	2293.02	595.39	1480.16	934.986	480.254	2874.75
3.62_331.9600m/z		331.96	2	3.62	0.0972833	0	0.265406	0.211253	94.8375	KOK	KOKV	100 - 32.6	31.1465	186.2	0	0	0	0	2.29894	0	0	0	0	135.999	0	0	0	0	113.174	0	0	0	0	2.69106	0	0	0	0	143.334	0	0	0	0	147.602
4.85_485.7168m/z		485.717	2	4.84937	0.237767	0	0.267292	0.212337	1.16938	KOKV	KOK	100 - 56.2 - 9.31	670.693	43.69	936.828	1181.62	365.395	608.796	637.268	397.869	567.082	72.2459	46.1495	973.24	1368.7	416.339	342.806	1008.11	360.774	903.417	1035.13	365.395	689.338	745.962	321.237	559.132	63.9223	30.2453	1025.74	1296.23	425.923	308.942	1016.91	470.524
3.67_608.9895m/z		608.989	1	3.67403	0.1297	0	0.269089	0.213008	1.9986	KOKV	KOK	100	51.7106	89.38	60.6156	104.271	94.4429	13.9004	0	0	88.7447	0	99.5786	4.90252	0	0	0	91.3334	11.1732	58.4538	91.3435	94.4429	15.7394	0	0	87.5005	0	65.2615	5.16695	0	0	0	92.1312	14.5721
4.57_726.9616m/z		726.962	1	4.56837	0.216167	0	0.269379	0.213008	1.54326	KOK	KOKV	100	83.6441	28.18	46.4659	29.6933	59.3211	63.3008	45.3933	57.7975	77.4255	91.7455	32.8858	156.668	44.7992	101.541	69.6108	29.9492	141.953	44.8087	26.012	59.3211	71.6754	53.1357	46.6654	76.34	81.1754	21.5526	165.119	42.427	103.879	62.7344	30.2108	185.136
4.55_1062.0608n	1062.06	1043.04	1	4.54675	0.216167	0	0.269714	0.213008	2.34256	KOK	KOKV	100 - 40.5 - 16.5	385.517	41.42	139.828	79.3665	111.98	218.322	117.965	235.069	249.466	407.298	53.1795	830.589	123.842	497.752	276.591	65.4905	829.398	134.842	69.527	111.98	247.206	138.085	189.794	245.969	360.373	34.8526	875.39	117.284	509.21	249.269	66.0626	1081.7
4.57_668.0268n	668.027	702.985	1	4.56837	0.226967	0	0.271241	0.213575	1.44077	KOK	KOKV	100	362.97	26.93	189.979	172.38	245.972	252.073	220.778	357.23	325.082	390.488	186.176	621.499	173.729	411.937	361.403	151.546	606.98	183.204	151.009	245.972	285.422	258.434	288.426	320.524	345.499	122.016	655.022	164.53	421.42	325.703	152.87	791.627
6.41_785.3513m/z		785.351	2	6.41082	0.0216167	0	0.271487	0.213575	1.58331	KOK	KOKV	100 - 63 - 53.8	48.0565	77.98	52.6109	49.9388	45.4256	3.09255	13.5176	47.8787	0	0	0	0	279.254	45.2018	0	59.9965	0	50.7346	43.7476	45.4256	3.50168	15.8232	38.657	0	0	0	0	264.467	46.2424	0	60.5205	0
6.41_607.2144m/z		607.214	2	6.41082	0.0324333	0	0.272687	0.213907	1.04077	KOK	KOKV	100 - 37.9	11.288	73.69	8.14759	21.6004	17.926	11.3409	2.09459	14.811	0	0	0	0	20.331	41.275	0	28.698	0	7.85701	18.9225	17.926	12.8413	2.45185	11.9584	0	0	0	0	19.2544	42.2252	0	28.9486	0
6.26_734.7594m/z		734.759	1	6.2595	0.688833	0	0.272965	0.213907	1.36156	KOKV	KOK	100 - 16.1	1002.64	12.49	994.773	1137.46	1003.8	983.329	1052.06	1097.53	749.521	0	523.443	1132.13	1146.27	723.024	451.183	956.064	958.985	959.296	996.44	1003.8	1113.42	1231.51	886.14	739.013	0	343.053	1193.2	1085.57	739.668	406.615	964.414	1250.71
3.72_455.0127m/z		455.013	1	3.71727	0.19455	1	0.274501	0.214579	1.41604	KOK	KOKV	100 - 8.73	297.927	105.39	261.953	623.596	312.508	45.3172	0	11.3536	218.035	13.1409	1465.1	0	0	9.93095	8.86477	886.374	0	252.611	546.286	312.508	51.3126	0	9.16685	214.978	11.6269	960.195	0	0	10.1596	7.98909	894.116	0
8.92_100.9859m/z		100.986	1	8.9236	0.108083	8	0.274881	0.214579	1.15728	KOKV	KOK	100	15.3399	36.06	24.5801	12.7029	14.8023	12.6664	19.74	7.31426	15.5732	10.7843	29.384	1.14625	28.0225	10.8851	6.34379	17.3127	2.16232	23.7035	11.128	14.8023	14.3422	23.1069	5.9055	15.3549	9.54181	19.2576	1.20808	26.5386	11.1356	5.71713	17.4639	2.82011
5.57_244.0009m/z		244.001	1	5.57065	0.551217	3	0.276939	0.215699	1.44395	KOK	KOKV	100	338.768	28.02	139.4	187.396	197.23	225.945	326.848	286.565	278.898	816.302	404.723	189.185	331.789	257.062	364.767	204.476	141.844	134.429	164.163	197.23	255.837	382.597	231.372	274.988	722.254	265.246	199.389	314.22	262.98	328.734	206.262	184.993
4.91_570.2617m/z		570.262	1	4.91422	0.0324333	0	0.277381	0.215699	1.07841	KOKV	KOK	100	17.7086	125.59	58.8913	21.5141	0	0	3.49449	34.4718	5.58867	0	0	7.26932	0	119.921	0	0	4.17844	56.791	18.8469	0	0	4.09052	27.8324	5.51031	0	0	7.66143	0	122.682	0	0	5.44954
5.56_773.9982m/z		773.998	1	5.55983	0.06485	0	0.279904	0.217244	2.06564	KOK	KOKV	100	32.0798	69.38	0	14.6066	22.3135	8.93315	42.9076	0	19.9508	35.5288	65.6603	7.17673	50.3159	25.1306	47.8152	25.0109	0	0	12.7957	22.3135	10.115	50.226	0	19.6711	31.4355	43.0323	7.56384	47.6515	25.7092	43.0919	25.2294	0
5.56_316.0447m/z		316.045	1	5.55983	0.19455	4	0.283096	0.219302	1.03055	KOK	KOKV	100	15.4163	42.58	10.8489	24.2914	15.7864	12.5013	18.2309	4.51254	18.5439	0	47.6046	6.73962	7.1605	45.3599	2.18985	10.5162	3.75957	10.462	21.2799	15.7864	14.1552	21.3404	3.6434	18.2839	0	31.1989	7.10315	6.78133	46.4041	1.97353	10.6081	4.90324
3.61_736.4639m/z		736.464	1	3.60918	0.0324333	0	0.283697	0.219348	4.78022	KOKV	KOK	100 - 64.8 - 64.9	30.948	159.04	37.0028	0	6.27386	37.6662	0	0	135.694	36.6431	0	0	0	0	4.31322	10.8371	0	35.6831	0	6.27386	42.6493	0	0	133.791	32.4214	0	0	0	0	3.88715	10.9318	0
4.91_569.9269m/z		569.927	1	4.91422	0.0432333	0	0.28701	0.221429	1.10127	KOK	KOKV	100	17.412	124.7	54.1174	23.2166	0	0	0	22.0924	11.249	0	0	6.07009	0	133.226	0	0	0	52.1873	20.3383	0	0	0	17.8373	11.0913	0	0	6.3975	0	136.293	0	0	0
3.63_409.9865m/z		409.986	1	3.6308	0.0972833	0	0.287498	0.221429	75.8291	KOK	KOKV	100 - 62.2	36.6078	186.29	0	0	0	0	3.37937	0	0	0	0	160.434	0	0	0	0	132.429	0	0	0	0	3.95576	0	0	0	0	169.087	0	0	0	0	172.714
5.97_549.7971m/z		549.797	1	5.97055	0.6348	0	0.288481	0.221429	1.57713	KOK	KOKV	100	263.433	12.51	167.315	200.285	145.892	185.075	139.901	165.905	164.856	47.0693	299.702	426.234	198.985	380.406	301.035	158.29	295.745	161.348	175.455	145.892	209.56	163.763	133.951	162.545	41.6463	196.418	449.225	188.448	389.164	271.298	159.672	385.712
6.25_346.0550m/z		346.055	1	6.24868	0.118883	9	0.288575	0.221429	5.80496	KOKV	KOK	100	24.2373	130.09	0	0	64.1077	0	38.6982	66.8552	0	0	7.42535	25.9768	0	0	0	0	0	0	0	64.1077	0	45.2986	53.9786	0	0	4.8664	27.378	0	0	0	0	0
4.63_514.2359m/z		514.236	1	4.63322	0.0324167	2	0.289471	0.221696	1.21953	KOKV	KOK	100	17.353	39.17	31.3393	14.8274	12.0634	16.7206	15.3908	11.2907	19.8388	8.12217	6.03924	18.3649	8.34861	12.4412	18.0883	16.1682	26.2617	30.2216	12.9892	12.0634	18.9327	18.0159	9.11606	19.5607	7.1864	3.95798	19.3555	7.90652	12.7276	16.3015	16.3094	34.2507
4.55_832.0315n	832.031	866.991	1	4.54675	0.216167	0	0.290722	0.221907	1.49467	KOK	KOKV	100	193.044	36.7	66.0974	81.0713	122.071	146.072	116.458	196.056	176.261	193.21	81.1976	362.433	98.7665	223.919	190.034	68.1933	326.598	63.7401	71.0204	122.071	165.397	136.322	158.295	173.79	170.95	53.215	381.982	93.5365	229.074	171.262	68.7889	425.95
6.42_612.1513n	612.151	611.144	1	6.42162	0.0324333	1	0.290841	0.221907	6.20558	KOKV	KOK	100 - 27.1 - 17.2 - 1.08	646.546	161.65	3062.77	371.346	1062.65	0	8.46351	20.5906	0	0	0	0	88.8679	361.086	0	383.548	0	2953.54	325.308	1062.65	0	9.90707	16.6248	0	0	0	0	84.1621	369.399	0	386.899	0
4.63_701.3519m/z		701.352	2	4.63322	0.0216167	0	0.294433	0.224225	1.40024	KOK	KOKV	100 - 38.1 - 83.4	75.2407	70.95	128.883	54.5271	50.0045	29.9401	77.8049	12.0407	22.939	72.1302	35.9435	38.0796	105.583	28.2233	56.2125	191.519	74.2342	124.287	47.7671	50.0045	33.9011	91.0754	9.72161	22.6174	63.8199	23.5566	40.1336	99.9922	28.873	50.6597	193.192	96.8165
6.34_457.8534n	457.853	456.845	1	6.33515	0.948233	0	0.295771	0.224822	1.19581	KOKV	KOK	100	3441.86	15.93	3652.24	3642.64	3545.47	3093.96	3605.63	4144.37	2408.69	270.703	2372.44	4395.66	3810.42	2897.91	2265.41	3420.5	3593.1	3521.99	3191.04	3545.47	3503.28	4220.62	3346.14	2374.92	239.515	1554.84	4632.76	3608.65	2964.62	2041.62	3450.38	4686.14
4.60_215.1281m/z		215.128	1	4.60078	0.0324167	2	0.299015	0.226055	1.23243	KOK	KOKV	100 - 13.3	42.7005	55.55	8.94536	14.3287	75.2183	11.0897	22.41	90.7579	19.7825	79.4203	15.6929	25.7282	31.4913	60.7565	63.4572	48.0739	16.9836	8.62633	12.5523	75.2183	12.5568	26.2323	73.2776	19.5051	70.2701	10.2847	27.1159	29.8238	62.1551	57.1887	48.4938	22.1502
6.29_1094.6347m/z		1094.63	1	6.29192	0.591567	0	0.300131	0.226055	1.12036	KOKV	KOK	100	196.781	13.01	184.587	193.077	172.912	221.417	233.581	208.321	163.569	0	68.741	413.404	236.373	150.528	82.5893	142.036	311.461	178.004	169.14	172.912	250.71	273.421	168.198	161.276	0	45.0513	435.702	223.856	153.993	74.431	143.276	406.208
5.55_351.5122m/z		351.512	1	5.54903	0.20535	0	0.30034	0.226055	1.84008	KOK	KOKV	100	128.291	64.7	7.01457	42.1097	36.9628	70.4988	126.477	79.3366	125.642	350.392	173.125	51.9882	97.8989	112.156	175.314	51.7329	13.7177	6.7644	36.8891	36.9628	79.8257	148.05	64.056	123.88	310.023	113.462	54.7924	92.7148	114.738	157.996	52.1848	17.8907
4.93_814.2159m/z		814.216	1	4.92503	0.151317	0	0.301617	0.226055	1.45241	KOK	KOKV	100	59.2427	51.45	8.75433	51.3147	34.5715	53.3931	52.6245	18.3203	66.5472	106.479	56.3183	89.4905	66.4778	17.019	28.1092	28.8774	81.1701	8.44211	44.9529	34.5715	60.4569	61.6002	14.7917	65.6142	94.2117	36.9097	94.3175	62.9576	17.4107	25.3326	29.1297	105.862
4.57_884.0463n	884.046	865.028	1	4.56837	0.226967	0	0.301627	0.226055	1.61472	KOK	KOKV	100 - 25.7	463.432	31.2	224.86	179.226	217.669	333.762	260.268	417.861	375.385	496.407	173.364	883.778	202.231	569.647	348.763	150.143	883.122	216.84	157.006	217.669	377.918	304.66	337.379	370.122	439.215	113.619	931.449	191.522	582.761	314.311	151.455	1151.77
3.67_299.9960n	299.996	280.978	1	3.67403	0.19455	0	0.301645	0.226055	2.05072	KOKV	KOK	100	129.198	58.08	171.54	191.364	183.98	106.206	0	62.8572	188.439	30.8981	190.764	8.97992	0	16.4277	23.7309	221.241	11.9702	165.422	167.64	183.98	120.257	0	50.7506	185.797	27.3383	125.022	9.46429	0	16.8059	21.3867	223.173	15.6116
6.42_753.2804m/z		753.28	2	6.42162	0.0324333	0	0.302341	0.226055	1.15652	KOK	KOKV	100 - 92.4 - 50.7	73.0448	77.24	68.4361	42.4002	45.6221	90.8709	40.7713	154.012	0	0	0	10.7933	291.288	65.9068	0	210.436	5.93437	65.9954	37.1436	45.6221	102.893	47.7253	124.349	0	0	0	11.3754	275.863	67.424	0	212.274	7.73963
5.99_802.6515m/z		802.651	1	5.99217	0.05405	0	0.302661	0.226055	5.23032	KOK	KOKV	100 - 19.2	29.3461	68.46	3.40136	8.49528	3.67959	9.14334	3.95478	10.601	0	0	32.5629	18.7265	19.4835	128.73	0	16.0961	19.1704	3.28005	7.44207	3.67959	10.353	4.62932	8.55923	0	0	21.341	19.7366	18.4518	131.693	0	16.2367	25.0022
6.31_685.7710m/z		685.771	1	6.31353	0.634817	0	0.302671	0.226055	1.25452	KOKV	KOK	100 - 20.3	991.365	12.76	943.893	1097.34	983.867	944.119	1080.94	1128.92	760.479	2.80673	675.479	1226.04	1115.7	878.4	555.671	902.176	965.622	910.231	961.3	983.867	1069.02	1265.3	911.482	749.818	2.48336	442.694	1292.17	1056.62	898.621	500.78	910.056	1259.37
6.30_974.6768m/z		974.677	1	6.30273	0.721267	0	0.303831	0.226055	1.23057	KOKV	KOK	100	493.604	15.36	464.194	539.386	492.145	462.321	504.858	619.427	372.898	0	259.803	711.091	594.569	389.237	215.854	454.23	584.162	447.639	472.515	492.145	523.485	590.968	500.123	367.67	0	170.269	749.447	563.085	398.198	194.531	458.197	761.867
4.55_1144.0579n	1144.06	1125.04	1	4.54675	0.20535	0	0.303932	0.226055	3.27933	KOK	KOKV	100 - 47.9 - 23.3	194.281	65.38	25.5358	15.3275	54.2098	101.148	26.4467	109.703	82.3376	170.859	10.7904	552.821	28.83	211.583	101.373	17.8906	460.101	24.6251	13.4272	54.2098	114.529	30.9575	88.574	81.1832	151.174	7.07178	582.64	27.3033	216.453	91.3589	18.0469	600.066
3.73_406.0438n	406.044	387.026	1	3.72808	0.248583	0	0.30409	0.226055	1.26312	KOK	KOKV	100 - 4.89	681.008	92.75	666.649	1425.95	812.547	193.475	0	81.1908	594.228	45.0238	3258.95	1.98997	0	45.3294	48.7805	2046.89	1.10529	642.874	1249.17	812.547	219.072	0	65.5531	585.897	39.8365	2135.84	2.09731	0	46.3729	43.9618	2064.77	1.44152
4.43_485.0035m/z		485.003	1	4.42785	0.0864667	0	0.307259	0.227224	4.31572	KOK	KOKV	100	18.0605	107.83	0	0	4.82451	2.94844	0	11.3808	10.1399	14.9323	0	43.8138	0	18.0118	17.9943	0	49.7315	0	0	4.82451	3.33852	0	9.18878	9.99774	13.2119	0	46.1771	0	18.4264	16.2167	0	64.8601
4.63_938.4097n	938.41	468.198	2	4.63322	0.0324167	0	0.307308	0.227224	1.49517	KOK	KOKV	100 - 33.6 - 18	69.2424	52.41	93.8533	45.3471	34.0023	35.2371	56.8401	16.7984	42.0963	61.2141	24.4564	53.9866	17.3829	95.5354	108.075	79.7386	113.55	90.5061	39.7252	34.0023	39.8988	66.5349	13.563	41.5062	54.1615	16.0282	56.8986	16.4624	97.7347	97.3992	80.4351	148.092
6.42_739.6197m/z		739.62	1	6.42162	0.0324333	3	0.307344	0.227224	1.07248	KOKV	KOK	100 - 32.9	19.0355	105.07	20.8616	17.7032	13.922	59.523	21.239	0	0	0	0	0	15.7466	24.0808	0	102.166	0	20.1176	15.5084	13.922	67.3978	24.8615	0	0	0	0	0	14.9128	24.6351	0	103.058	0
4.55_716.9983m/z		716.998	1	4.54675	0.07565	0	0.309994	0.228766	1.21494	KOK	KOKV	100 - 3.29	84.9508	27.97	50.6162	44.8657	69.8795	74.0058	64.3452	102.716	83.024	105.227	43.6428	108.46	72.0225	112.578	78.337	54.1593	105.181	48.8111	39.3035	69.8795	83.7966	75.3201	82.9322	81.8601	93.1037	28.6025	114.31	68.2087	115.169	70.5987	54.6324	137.177
4.63_597.2810m/z		597.281	2	4.63322	0.0324167	0	0.311159	0.229208	1.54925	KOK	KOKV	100 - 48.3	25.9569	82.64	48.1685	10.8958	13.8856	10.1052	20.5165	5.69277	8.01703	6.27164	8.75797	19.7485	13.1215	36.8897	25.3021	24.5702	72.9939	46.4506	9.54498	13.8856	11.4421	24.0159	4.59632	7.90463	5.54907	5.73978	20.8137	12.4266	37.7389	22.8027	24.7848	95.1989
4.56_504.0203n	504.02	538.979	1	4.55755	0.237783	0	0.312348	0.229289	1.28646	KOK	KOKV	100	132.645	27.48	81.3135	72.2794	119.023	100.637	74.9537	142.761	130.794	146.773	92.8032	212.784	77.9512	148.472	121.964	61.6616	198.752	78.4135	63.3185	119.023	113.951	87.738	115.265	128.96	129.863	60.8211	224.261	73.8234	151.89	109.916	62.2001	259.213
4.91_241.0571m/z		241.057	1	4.91422	0.162133	7	0.312402	0.229289	1.31262	KOK	KOKV	100	28.6016	43.02	7.11321	19.0499	18.6632	20.4594	33.0651	15.9257	38.2518	40.3668	39.9181	41.6129	21.0356	35.1035	13.1501	11.9496	25.6765	6.85952	16.6882	18.6632	23.1662	38.7047	12.8583	37.7155	35.716	26.1614	43.8575	19.9217	35.9116	11.8511	12.054	33.4874
6.25_865.7094m/z		865.709	1	6.24868	0.602383	48	0.314835	0.230657	1.23167	KOKV	KOK	100 - 17.6	602.371	12.5	585.696	679.342	548.013	612.66	633.143	685.371	472.371	0	388.763	831.601	717.603	515.81	309.275	518.81	630.678	564.808	595.12	548.013	693.713	741.133	553.366	465.749	0	254.786	876.457	679.604	527.684	278.724	523.342	822.534
4.96_127.0010m/z		127.001	1	4.95745	0.202483	11	0.315989	0.230771	1.09991	KOK	KOKV	100 - 1.15	179.376	15.03	135.547	163.065	150.656	148.49	165.037	212.749	166.037	186.334	252.551	171.894	201.377	173.052	144.821	149.135	155.846	130.713	142.848	150.656	168.135	193.186	171.773	163.709	164.867	165.516	181.166	190.713	177.035	130.515	150.438	203.255
5.54_166.0076m/z		166.008	1	5.53822	0.648483	1	0.31613	0.230771	1.27584	KOK	KOKV	100	298.359	29.45	127.878	201.369	190.373	229.811	338.186	269.486	279.862	598.781	360.365	196.864	294.808	236.566	333.775	204.006	161.706	123.317	176.404	190.373	260.214	395.868	217.582	275.938	529.794	236.175	207.483	279.197	242.012	300.804	205.788	210.898
3.72_570.0133n	570.013	551.032	1	3.71727	0.216167	0	0.320539	0.233569	1.64966	KOK	KOKV	100 - 5.25	831.524	110.1	664.884	1527.06	788.672	73.5335	0	0	474.254	0	4138.67	9.54754	0	0	0	2492.44	11.54	641.171	1337.74	788.672	83.2619	0	0	467.605	0	2712.39	10.0625	0	0	0	2514.21	15.0506
4.54_750.0296n	750.03	731.012	1	4.53593	0.226967	0	0.321768	0.234025	1.43651	KOK	KOKV	100	249.561	32.91	140.632	102.314	172.115	170.778	132.76	264.024	233.473	268.271	108.252	449.992	147.29	280.354	236.972	88.2987	417.062	135.617	89.6298	172.115	193.371	155.404	213.172	230.2	237.363	70.9457	474.264	139.491	286.808	213.563	89.07	543.934
5.91_500.8095m/z		500.809	1	5.9057	0.937433	0	0.322319	0.234025	1.30547	KOK	KOKV	100	708.054	9.8	531.648	618.57	499.494	556.265	456.637	552.521	581.485	233.07	940.456	1070.81	585.083	840.984	740.788	534.76	718.483	512.687	541.882	499.494	629.858	534.522	446.103	573.333	206.217	616.354	1128.56	554.101	860.343	667.611	539.431	937.049
5.34_565.0473m/z		565.047	1	5.34368	0.1297	3	0.325292	0.235506	2.46785	KOKV	KOK	100 - 12	141.644	61.45	153.285	29.9706	267.778	17.0305	169.598	341.317	12.5294	3.60652	70.2702	72.0322	93.751	41.9674	94.9733	72.4501	10.1152	147.818	26.255	267.778	19.2836	198.525	275.578	12.3538	3.19101	46.0535	75.9175	88.7866	42.9335	85.5916	73.0829	13.1923
6.41_851.3898m/z		851.39	1	6.41082	0.0216167	0	0.325523	0.235506	1.21502	KOKV	KOK	100 - 39.8	20.2874	88.71	38.5524	12.4265	20.4579	2.22895	19.6023	48.7435	0	0	5.93959	0	53.6525	42.4408	0	31.5438	0	37.1775	10.8859	20.4579	2.52384	22.9457	39.3553	0	0	3.89267	0	50.8115	43.4178	0	31.8193	0
3.62_462.9884m/z		462.988	1	3.62	0.0972833	0	0.327057	0.236194	59.8124	KOK	KOKV	100 - 82.2 - 86.3	61.5291	186.63	0	0	0	0	7.20092	0	0	0	0	272.946	0	0	0	0	219.288	0	0	0	0	8.42912	0	0	0	0	287.668	0	0	0	0	285.996
3.74_373.0097m/z		373.01	1	3.73888	0.291817	1	0.328981	0.23624	1.33282	KOK	KOKV	100 - 4.53	488.288	86.01	457.834	922.523	531.896	152.96	0	101.984	397.311	93.3462	2284.4	0	0	72.4029	72.0271	1384.13	0	441.505	808.152	531.896	173.197	0	82.3417	391.74	82.5916	1497.15	0	0	74.0697	64.9121	1396.22	0
4.61_496.9463m/z		496.946	1	4.6116	0.0216167	1	0.329058	0.23624	1.24781	KOK	KOKV	100 - 61.7 - 48.5	32.3501	40.92	16.8112	30.0221	8.42732	33.973	41.6974	22.0865	28.4613	23.8908	33.7823	16.4045	55.2373	19	40.0176	43.0252	27.4435	16.2116	26.3001	8.42732	38.4676	48.8094	17.8325	28.0622	21.1383	22.1402	17.2893	52.3123	19.4374	36.0645	43.401	35.7919
6.59_426.0218m/z		426.022	1	6.59455	0.0757833	3	0.329638	0.23624	1.05021	KOKV	KOK	100	10.1351	136.75	0	0	19.4442	0	16.6042	34.897	0	0	0	0	0	0	0	0	77.2042	0	0	19.4442	0	19.4363	28.1756	0	0	0	0	0	0	0	0	100.69
8.30_232.9639m/z		232.964	1	8.29673	0.0432333	1	0.330635	0.23624	1.29689	KOKV	KOK	100	6.03416	51.87	3.98983	5.89096	8.21798	7.58549	8.96065	7.59421	0	2.54661	9.55964	12.9974	0	8.38659	0	3.73217	0	3.84754	5.16062	8.21798	8.58903	10.489	6.13153	0	2.25321	6.26517	13.6984	0	8.57966	0	3.76477	0
4.63_605.2575m/z		605.258	1	4.63322	0.0324167	2	0.330838	0.23624	1.5372	KOK	KOKV	100 - 76.7 - 69.1 - 75.7 - 67.1 - 56.6	156.302	47.55	173.104	139.553	86.179	95.7804	111.764	18.7045	86.6727	108.245	358.805	88.0564	56.653	82.1346	332.984	75.4894	148.053	166.931	122.252	86.179	108.452	130.827	15.1019	85.4576	95.774	235.152	92.8061	53.653	84.0254	300.091	76.1487	193.091
5.98_516.8239m/z		516.824	1	5.98135	0.807733	0	0.330992	0.23624	1.17356	KOKV	KOK	100	341.853	10.7	319.598	398.687	336.124	346.67	327.401	376.096	288.393	18.5184	317.606	384.399	356.648	347.752	291.216	303.265	310.965	308.2	349.259	336.124	392.533	383.244	303.659	284.35	16.3848	208.152	405.133	337.763	355.758	262.449	305.914	405.561
6.27_745.7511m/z		745.751	1	6.2703	0.721267	0	0.331201	0.23624	1.18015	KOKV	KOK	100 - 19.1	846.52	10.63	828.998	928.433	836.618	856.33	901.853	911.454	661.953	0	500.448	1320.22	977.128	735.911	455.212	763.695	985.787	799.433	813.33	836.618	969.62	1055.67	735.904	652.673	0	327.982	1391.43	925.386	752.852	410.245	770.365	1285.67
4.97_724.1839m/z		724.184	1	4.96827	0.137633	2	0.332639	0.236475	1.97665	KOK	KOKV	100	27.286	95.31	0	6.22484	9.66572	32.9667	3.75689	0	44.0153	65.7674	57.6248	14.0433	24.9747	3.08872	0	6.13701	46.6522	0	5.45311	9.66572	37.3281	4.39767	0	43.3982	58.1902	37.766	14.8007	23.6522	3.15982	0	6.19061	60.844
5.75_186.9393m/z		186.939	1	5.75438	0.205367	0	0.332725	0.236475	1.12552	KOKV	KOK	100	30.9566	13.9	27.2893	28.1957	33.7343	37.5263	25.4967	33.9769	30.4772	0	50.8365	25.7835	11.9709	34.1545	45.7267	21.0971	30.4647	26.3161	24.7001	33.7343	42.491	29.8455	27.4328	30.0499	0	33.3171	27.1742	11.337	34.9408	41.2097	21.2814	39.7322
3.74_310.0251n	310.025	291.007	1	3.73888	0.3999	1	0.334193	0.236475	1.16751	KOK	KOKV	100 - 2.78	480.753	83.01	595.917	967.64	603.718	175.14	0	103.267	436.749	119.66	2146.33	0	0	116.599	80.2824	1383.15	0	574.664	847.676	603.718	198.31	0	83.3769	430.626	105.873	1406.66	0	0	119.283	72.3519	1395.23	0
6.28_925.6896m/z		925.69	1	6.28112	0.624	0	0.33424	0.236475	1.1668	KOKV	KOK	100 - 32.4	528.735	13.26	431.615	607.702	483.583	576.875	590.096	553.716	457.561	0	322.292	859.992	637.549	458.206	285.585	444.895	616.667	416.222	532.362	483.583	653.194	690.744	447.068	451.146	0	211.223	906.379	603.789	468.754	257.374	448.781	804.259
8.98_296.9188m/z		296.919	1	8.97765	0.0972833	0	0.33445	0.236475	1.19303	KOKV	KOK	100	25.5474	51.33	48.6893	23.9337	26.8338	16.6073	32.9731	6.82824	22.9664	39.5343	32.9049	13.1257	2.26484	0	35.0111	32.8564	15.6132	46.9529	20.9665	26.8338	18.8045	38.5971	5.51309	22.6444	34.9795	21.5651	13.8337	2.14491	0	31.5526	33.1434	20.3629
4.63_681.2858m/z		681.286	1	4.63322	0.0324167	2	0.335705	0.236485	1.19125	KOKV	KOK	100 - 48.1	31.7259	59.87	68.0285	22.1569	45.2363	20.4357	32.5714	16.1584	17.4941	14.6118	0	57.3161	7.58636	22.2321	42.3146	16.6206	52.3788	65.6023	19.41	45.2363	23.1393	38.1269	13.0462	17.2488	12.9283	0	60.4077	7.18464	22.7439	38.1347	16.7657	68.3127
6.42_739.9543m/z		739.954	1	6.42162	0.0324333	0	0.33621	0.236485	1.00917	KOK	KOKV	100	14.9389	90.35	17.8867	17.4569	14.8253	39.6517	13.8012	0	0	0	0	0	18.7422	21.4328	0	79.3359	0	17.2488	15.2927	14.8253	44.8976	16.1551	0	0	0	0	0	17.7497	21.9262	0	80.0288	0
5.31_531.0757m/z		531.076	1	5.31125	0.162133	1	0.33628	0.236485	1.4541	KOKV	KOK	100 - 5.8	235.501	45.19	48.9349	156.855	169.837	262.062	342.964	391.452	276.404	144.604	267.58	195.782	142.807	78.0053	242.151	56.9693	167.753	47.1897	137.409	169.837	296.732	401.46	316.057	272.529	127.944	175.366	206.343	135.245	79.801	218.231	57.4669	218.784
6.22_985.6687m/z		985.669	1	6.21627	0.526717	0	0.336798	0.236485	1.14067	KOKV	KOK	100 - 19.3	329.08	9.05	307.876	359.005	286.344	352.977	348.364	348.616	300.381	0	241.186	519.942	424.43	313.082	150.266	230.433	428.647	296.895	314.497	286.344	399.675	407.782	281.471	296.17	0	158.068	547.987	401.955	320.289	135.422	232.446	559.044
4.63_728.8328m/z		728.833	2	4.63322	0.0324167	0	0.338633	0.237362	1.88653	KOK	KOKV	65.1 - 100 - 38.4	44.0895	65.69	56.468	21.7131	23.6867	13.187	22.2387	12.2097	14.0916	14.8189	4.91278	60.5749	14.6977	76.1396	69.4384	32.8938	79.2399	54.4541	19.0212	23.6867	14.9316	26.0318	9.85806	13.894	13.1116	3.21972	63.8423	13.9194	77.8923	62.5791	33.1811	103.345
4.89_549.7642m/z		549.764	2	4.8926	0.0864667	0	0.342231	0.239469	2.59546	KOK	KOKV	100 - 58	35.9892	85.83	7.2223	0	7.63122	21.4299	20.3258	5.99628	34.458	62.0104	30.7754	71.91	8.21933	10.4502	0	25.4792	79.0695	6.96472	0	7.63122	24.2651	23.7926	4.84137	33.9749	54.866	20.1695	75.7888	7.78409	10.6908	0	25.7017	103.123
3.61_357.4633m/z		357.463	2	3.60918	0.0972833	0	0.345908	0.241499	33.04	KOK	KOKV	100 - 79	32.0912	186.53	0	0	0	0	6.79898	0	0	0	0	141.874	0	0	0	0	114.855	0	0	0	0	7.95863	0	0	0	0	149.526	0	0	0	0	149.795
5.57_421.9813m/z		421.981	1	5.57065	0.216167	0	0.346324	0.241499	1.16555	KOKV	KOK	100	117.163	29.05	95.4673	127.123	141.261	130.226	167.037	67.1	91.9301	56.8318	161.403	72.3886	153.826	100.182	111.962	97.0975	50.4813	92.0626	111.363	141.261	147.454	195.527	54.1763	90.6413	50.2841	105.78	76.2932	145.68	102.489	100.903	97.9456	65.8379
5.12_132.0302m/z		132.03	1	5.1167	0.2133	6	0.348744	0.242769	1.4019	KOK	KOKV	100	60.1801	95.53	60.4437	7.89806	64.8369	11.7346	115.411	40.169	0	33.9989	20.7764	66.0045	17.7753	30.8879	258.231	26.1991	27.5678	58.288	6.9189	64.8369	13.2871	135.095	32.4323	0	30.0818	13.6164	69.5648	16.834	31.599	232.722	26.428	35.9541
3.64_116.9724m/z		116.972	1	3.64162	0.2486	0	0.3506	0.243257	1.79809	KOKV	KOK	100	88.5294	47.92	81.9545	102.485	102.937	95.2612	0	100.216	136.851	70.7815	104.958	5.67768	0	39.4259	45.1443	126.59	1.30416	79.0317	89.7793	102.937	107.864	0	80.9143	134.933	62.6266	68.7874	5.98393	0	40.3335	40.6849	127.695	1.70089
4.90_519.6684m/z		519.668	2	4.90342	0.07565	0	0.350645	0.243257	1.4035	KOKV	KOK	100 - 41.1 - 4.66	27.6232	50.4	30.4194	23.8062	46.7052	35.929	34.9138	4.17233	17.4168	11.0643	12.9168	24.9553	12.2907	37.5843	0	23.7313	34.9106	29.3345	20.8548	46.7052	40.6823	40.8688	3.36872	17.1726	9.78959	8.46538	26.3014	11.6399	38.4496	0	23.9386	45.5305
4.63_805.3775m/z		805.378	1	4.63322	0.0216167	1	0.351442	0.243326	1.32841	KOK	KOKV	100 - 80.5	44.4531	52.12	52.8995	26.4484	14.5649	17.9877	54.9498	52.0376	15.3565	44.9532	31.3821	44.7273	13.7236	21.5041	87.1745	52.8903	59.2701	51.0129	23.1694	14.5649	20.3674	64.3221	42.015	15.1412	39.774	20.5671	47.1399	12.9969	21.9991	78.5632	53.3522	77.3003
6.41_674.3294m/z		674.329	1	6.41082	0.0324333	1	0.351946	0.243326	1.0595	KOK	KOKV	100 - 38.8	30.041	59.67	34.8025	44.2776	36.8221	44.0599	11.0493	27.4658	0	4.30445	8.91314	0	56.3661	67.8278	0	102.916	0	33.5613	38.7882	36.8221	49.889	12.9339	22.1758	0	3.80852	5.84147	0	53.3814	69.3892	0	103.815	0
6.28_696.7627m/z		696.763	1	6.28112	0.559167	0	0.353295	0.243842	1.13525	KOKV	KOK	100 - 4.55	1533.65	11.34	1544.55	1662.51	1503.37	1470.89	1545.13	1785.55	1223.55	0	1057.02	2630.43	1741.25	1417.32	891.922	1415.17	1654.39	1489.47	1456.4	1503.37	1665.48	1808.67	1441.64	1206.4	0	692.746	2772.32	1649.05	1449.95	803.816	1427.53	2157.66
3.61_502.6312m/z		502.631	1	3.60918	0.0432333	0	0.355915	0.245233	2.5313	KOKV	KOK	100	29.4401	94.27	24.2467	7.80016	10.3391	34.3401	0	18.3089	111.046	33.3053	0	16.2315	0	6.44955	13.5916	6.77337	16.6921	23.382	6.83313	10.3391	38.8832	0	14.7825	109.489	29.4681	0	17.107	0	6.59802	12.249	6.83253	21.7699
6.41_893.3256m/z		893.326	2	6.41082	0.0324333	0	0.357275	0.245752	1.82103	KOKV	KOK	100 - 68.4	12.9284	85.56	20.2389	13.1869	27.8226	6.91982	0	22.3307	0	0	0	4.83879	17.2048	18.978	0	15.7377	0.036799	19.5171	11.552	27.8226	7.8353	0	18.0297	0	0	0	5.09979	16.2937	19.4149	0	15.8751	0.0479934
4.63_954.4128m/z		954.413	1	4.63322	0.0324167	0	0.361463	0.248085	1.07394	KOKV	KOK	100	12.5949	39.48	16.5872	17.9474	10.398	15.4628	9.08064	3.99607	14.6921	8.35102	0	11.9075	0	21.197	15.4762	12.0457	24.8446	15.9956	15.7224	10.398	17.5085	10.6295	3.22641	14.4861	7.38889	0	12.5498	0	21.685	13.9475	12.1509	32.4024
4.63_1012.6034m/z		1012.6	1	4.63322	0.129683	0	0.361892	0.248085	1.02557	KOK	KOKV	100 - 59.3	171.879	52.19	211.215	108.512	175.962	301.251	89.0962	56.1907	230.932	15.1536	5.26798	372.364	33.5011	287.183	184.238	70.5668	406.76	203.683	95.0593	175.962	341.106	104.293	45.3682	227.694	13.4077	3.45251	392.449	31.7271	293.794	166.038	71.1832	530.498
4.74_653.2906m/z		653.291	2	4.74128	0.07565	0	0.363263	0.248231	3.29314	KOKV	KOK	100 - 51.1 - 26.6	30.0224	132.46	83.1479	2.14416	85.7163	0	0	39.1483	0	0	0	2.50079	0	0	0	51.473	18.9593	80.1825	1.87834	85.7163	0	0	31.6082	0	0	0	2.63568	0	0	0	51.9226	24.7267
6.29_576.8047m/z		576.805	1	6.29192	0.926617	0	0.36333	0.248231	1.13457	KOKV	KOK	100	3107.57	13.94	3238.59	3380.45	3086.68	2918.01	3202.7	3651.62	2274.94	197.903	2410.08	4289.36	3512.31	2758.35	2185.31	3033.76	3524.78	3123.09	2961.36	3086.68	3304.05	3748.96	2948.3	2243.04	175.102	1579.51	4520.73	3326.32	2821.84	1969.44	3060.25	4597.04
4.63_1062.5228m/z		1062.52	1	4.63322	0.0216167	0	0.365142	0.248931	1.25041	KOK	KOKV	100 - 42.1	83.1662	100.99	82.8568	262.185	31.8899	18.9911	55.8211	9.86176	3.97191	51.029	35.5887	23.5156	79.8855	20.6081	239.77	187.771	27.1612	79.9018	229.68	31.8899	21.5035	65.3421	7.96234	3.91623	45.1498	23.324	24.7841	75.6553	21.0825	216.085	189.411	35.4238
7.27_131.0346m/z		131.035	1	7.27273	0.281033	33	0.365584	0.248931	1.12208	KOKV	KOK	100	32.6317	30.54	23.6416	33.0345	43.218	37.5267	41.9778	15.5788	33.4443	48.3533	31.4573	1.03743	22.7142	21.8636	47.5182	9.88166	49.8257	22.7984	28.939	43.218	42.4914	49.1377	12.5782	32.9754	42.7824	20.6164	1.09339	21.5114	22.3669	42.8242	9.96797	64.9829
5.54_725.0127m/z		725.013	1	5.53822	0.2702	0	0.368631	0.249476	1.42221	KOK	KOKV	100 - 17.7	490.693	38	157.977	296.836	274.291	337.614	569.887	333.304	445.243	985.353	747.175	235.45	463.577	428.351	612.089	308.903	144.644	152.343	260.036	274.291	382.28	667.089	269.108	439.001	871.829	489.681	248.15	439.029	438.212	551.625	311.601	188.645
6.57_673.7570m/z		673.757	1	6.57293	0.0432167	0	0.368846	0.249476	Infinity	KOK	KOKV	100	4.59789	282.84	0	0	0	0	0	0	0	0	0	0	0	0	0	0	36.7831	0	0	0	0	0	0	0	0	0	0	0	0	0	0	47.9727
5.99_802.9775m/z		802.977	1	5.99217	0.0324167	0	0.368846	0.249476	Infinity	KOK	KOKV	100	8.69791	282.84	0	0	0	0	0	0	0	0	0	0	0	69.5833	0	0	0	0	0	0	0	0	0	0	0	0	0	0	71.1851	0	0	0
5.99_803.3108m/z		803.311	1	5.99217	0.0324167	0	0.368846	0.249476	Infinity	KOK	KOKV	100	6.53615	282.84	0	0	0	0	0	0	0	0	0	0	0	52.2892	0	0	0	0	0	0	0	0	0	0	0	0	0	0	53.493	0	0	0
5.19_258.1828m/z		258.183	1	5.19237	0.0864667	6	0.36967	0.249616	1.5967	KOK	KOKV	100	12.3301	71.1	13.9062	20.2733	6.79997	11.2221	1.854	0	0	2.02533	0	19.1868	18.3894	18.2577	5.73206	23.1556	11.8939	13.4102	17.7599	6.79997	12.7068	2.17022	0	0	1.79199	0	20.2217	17.4156	18.678	5.16583	23.3578	15.5121
4.94_608.2804n	608.28	607.273	1	4.93583	0.0864667	0	0.370432	0.249714	1.04805	KOK	KOKV	100 - 23.4	117.818	32.9	151.488	155.856	89.6791	74.4275	146.114	93.6046	75.7485	37.9915	12.8404	166.842	157.267	207.314	0	194.819	165.473	146.085	136.534	89.6791	84.2741	171.035	75.5759	74.6865	33.6144	8.41533	175.841	148.939	212.087	0	196.521	215.81
4.77_651.3454m/z		651.345	2	4.77372	0.356667	0	0.373472	0.250757	1.07506	KOK	KOKV	100 - 69.2 - 26.3	547.091	45.36	639.733	779.356	485.73	756.6	698.113	202.658	0.0577539	393.536	158.476	582.961	375.931	660.593	642.097	564.808	998.325	616.917	682.734	485.73	856.696	817.185	163.625	0.0569442	348.196	103.862	614.406	356.024	675.8	578.669	569.741	1302.02
7.37_857.1766m/z		857.177	1	7.37	0.162117	1	0.374181	0.250757	1.79355	KOK	KOKV	100	63.1793	57	40.6223	59.865	49.2286	46.8821	25.2082	0	24.7741	107.456	88.4351	84.4088	90.665	66.0696	7.72721	56.2246	4.44815	39.1736	52.4432	49.2286	53.0845	29.5078	0	24.4268	95.0758	57.9584	88.9618	85.864	67.5906	6.96389	56.7157	5.8013
3.63_354.9853m/z		354.985	1	3.6308	0.0972833	1	0.3742	0.250757	27.1853	KOK	KOKV	100 - 85.5	42.4752	185.74	0	0	0	0	10.9371	0	0	0	0	181.517	0	0	0	0	158.284	0	0	0	0	12.8025	0	0	0	0	191.308	0	0	0	0	206.435
4.57_980.0265n	980.027	961.045	1	4.56837	0.216167	0	0.374455	0.250757	1.67218	KOK	KOKV	100 - 31.2 - 39.3	484.647	42.99	176.151	157.448	210.011	346.835	243.654	472.881	421.831	476.592	148.2	999.188	179.819	605.622	393.127	119.715	954.917	169.869	137.929	210.011	392.721	285.212	381.802	415.917	421.683	97.1266	1053.08	170.297	619.564	354.293	120.761	1245.41
5.89_511.7993m/z		511.799	1	5.8949	0.183733	0	0.376928	0.251678	1.59659	KOK	KOKV	100	59.6337	49.77	13.7569	46.6161	27.4366	64.358	20.0014	34.7572	54.5284	31.8424	100.514	75.821	14.0554	104.253	85.8132	14.0132	50.7581	13.2663	40.8368	27.4366	72.8724	23.4129	28.0628	53.7639	28.1737	65.8746	79.9107	13.3111	106.653	77.3363	14.1356	66.1989
7.01_221.0667m/z		221.067	1	7.00538	0.0324333	5	0.377549	0.251678	1.32272	KOK	KOKV	100	6.49177	36.84	5.99664	7.2606	2.09799	5.74708	5.11226	5.26298	2.87776	8.54153	6.06401	8.1114	7.67494	1.55333	6.13382	4.24677	9.60831	5.78278	6.36046	2.09799	6.5074	5.98422	4.24931	2.83741	7.55745	3.97421	8.54893	7.26853	1.58909	5.52791	4.28387	12.5312
7.39_385.0724m/z		385.072	1	7.39162	0.324267	3	0.377955	0.251678	1.9761	KOK	KOKV	100	109.55	11.03	60.9614	57.6568	64.6543	51.9908	55.0599	50.578	47.1615	98.4323	130.534	5.74554	90.6742	99.7567	200.83	83.7504	166.676	58.7873	50.5088	64.6543	58.869	64.451	40.8364	46.5004	87.0917	85.5493	6.05545	85.8727	102.053	180.992	84.4819	217.379
3.74_816.0568n	816.057	797.039	1	3.73888	0.108083	0	0.378623	0.251678	1.66781	KOK	KOKV	100 - 5.17	204.797	124.1	146.456	417.496	200.046	0.176773	0	0	95.3824	0	973.782	0	0	0	0	664.595	0	141.233	365.737	200.046	0.20016	0	0	94.0451	0	638.195	0	0	0	0	670.4	0
4.95_180.9971m/z		180.997	1	4.94665	0.0756667	1	0.378935	0.251678	1.38005	KOK	KOKV	100 - 17.9	10.3394	71.53	9.14759	1.62632	15.4671	7.56483	7.22667	0	11.4119	0.0371601	0	0.143285	56.5995	18.8863	0	2.64618	4.40318	8.82135	1.4247	15.4671	8.56564	8.45927	0	11.2519	0.0328788	0	0.151014	53.6024	19.321	0	2.6693	5.74264
4.54_634.9949m/z		634.995	1	4.53593	0.237783	0	0.383927	0.254575	1.3495	KOK	KOKV	100	167.573	29.74	103.001	82.0495	115.072	110.711	109.594	189.224	159.568	184.584	87.4977	279.717	90.1075	197.046	152.291	65.7042	283.635	99.3274	71.8774	115.072	125.358	128.287	152.779	157.331	163.318	57.344	294.804	85.3361	201.582	137.248	66.278	369.919
3.61_792.4250m/z		792.425	1	3.60918	0.0324333	0	0.385261	0.254667	4.54468	KOKV	KOK	100 - 57	26.016	157.48	30.1082	0	7.71326	30.7104	0	0	113.58	27.197	0	0	0	3.32023	7.4368	7.842	0	29.0344	0	7.71326	34.7733	0	0	111.988	24.0636	0	0	0	3.39667	6.70218	7.9105	0
6.19_805.7306m/z		805.731	1	6.19465	0.7753	8	0.385322	0.254667	1.07672	KOKV	KOK	100 - 30.3	763.675	11.69	707.199	832.695	734.071	770.21	831.228	863.19	607.132	15.2135	535.622	1332.84	926.062	726.91	442.175	660.155	1035.13	681.977	729.461	734.071	872.107	973.004	696.936	598.62	13.4607	351.034	1404.74	877.024	743.643	398.496	665.921	1350.02
3.72_160.0342n	160.034	141.016	1	3.71727	0.237783	5	0.386899	0.255293	1.05666	KOK	KOKV	100 - 2.12	876.625	60.68	888.936	1660.74	1111.86	567.632	60.9293	562.389	954.843	459.432	3311.76	75.6404	43.9099	424.866	430.086	2220.98	46.3376	857.233	1454.85	1111.86	642.728	71.3215	454.07	941.456	406.5	2170.45	79.7204	41.5847	434.647	387.601	2240.37	60.4337
3.70_416.9510m/z		416.951	1	3.69565	0.0864667	0	0.387673	0.255387	1.62993	KOKV	KOK	100	25.4632	80.33	50.5312	42.5052	38.14	15.5718	0	0	31.4944	0	24.8704	27.3258	0	0	0	57.4431	15.3392	48.729	37.2356	38.14	17.632	0	0	31.0528	0	16.2995	28.7998	0	0	0	57.9448	20.0055
4.63_982.4402m/z		982.44	1	4.63322	0.0324167	0	0.398714	0.262235	1.2002	KOKV	KOK	100 - 24.7	28.6036	62.22	64.5732	29.7144	16.5984	11.0687	35.3663	23.1138	19.7908	0	7.60638	35.8522	15.8974	21.1998	29.2194	39.7185	41.1661	62.2702	26.0305	16.5984	12.5331	41.3984	18.662	19.5133	0	4.98505	37.7861	15.0556	21.6878	26.3331	40.0654	53.689
3.74_865.0278m/z		865.028	1	3.73888	0.0972833	0	0.40288	0.264545	1.57781	KOK	KOKV	100 - 12.6	105.489	124.97	75.7579	227.501	114.849	0	0	0	49.8972	0	483.263	0	0	0	0	360.65	0	73.0561	199.297	114.849	0	0	0	49.1977	0	316.72	0	0	0	0	363.8	0
4.75_730.1226n	730.123	729.115	1	4.7521	0.172933	0	0.407505	0.267149	1.15664	KOKV	KOK	100	77.667	48.09	76.0029	28.4683	52.1463	69.2524	148.824	90.3904	78.5846	4.65803	173.15	52.0309	86.2767	81.7864	36.6259	53.5063	49.1572	73.2924	24.939	52.1463	78.4143	174.208	72.9808	77.4829	4.12137	113.479	54.8374	81.7081	83.6692	33.0079	53.9736	64.1111
6.28_1056.6404m/z		1056.64	1	6.28112	0.721267	0	0.410272	0.268528	1.02499	KOK	KOKV	100	359.973	15.73	317.006	408.361	376.189	360.573	369.868	383.608	242.768	0	211.142	773.461	481.972	321.205	175.157	344.916	571.935	305.7	357.734	376.189	408.276	432.953	309.723	239.364	0	138.378	815.181	456.45	328.599	157.854	347.928	745.92
5.77_402.8317m/z		402.832	1	5.7652	0.33505	0	0.414709	0.270355	1.47461	KOK	KOKV	100	135.343	35.35	51.6516	124.186	102.898	100.67	66.3153	61.519	135.237	176.945	308.49	84.8095	49.7599	176.263	170.724	66.4	49.3504	49.8095	108.79	102.898	113.988	77.6262	49.6701	133.341	156.559	202.177	89.3841	47.1249	180.321	153.86	66.9799	64.363
6.28_937.6882n	937.688	936.681	1	6.28112	0.786117	0	0.415325	0.270355	1.01995	KOKV	KOK	100	1199.4	12.98	1190.82	1315.21	1182.4	1192.08	1185.61	1418.76	910.925	3.52345	924.048	2339.45	1368.77	1217.14	750.827	1158.15	1645.57	1148.35	1152.15	1182.4	1349.79	1387.83	1145.5	898.154	3.11751	605.6	2465.64	1296.29	1245.16	676.659	1168.27	2146.16
5.57_587.0012m/z		587.001	2	5.57065	0.172933	0	0.416028	0.270355	1.3951	KOK	KOKV	100 - 13.7	147.632	35.2	83.9465	115.677	138.027	80.62	170.184	85.4278	66.8736	106.114	282.898	62.0228	199.02	143.539	205.107	140.028	42.3303	80.9526	101.336	138.027	91.2858	199.211	68.9741	65.9361	93.8882	185.405	65.3682	188.481	146.843	184.846	141.251	55.2073
7.24_402.1366n	402.137	401.129	1	7.24028	0.5916	0	0.4161	0.270355	1.2836	KOK	KOKV	100 - 17.7 - 0.113	1442.38	11.9	1081.74	1287.75	1313.69	1053.44	1016.34	1148.72	964.204	1337.68	1689.11	530.051	1166.55	1240.99	2332.48	930.538	2311.62	1043.16	1128.1	1313.69	1192.81	1189.69	927.467	950.686	1183.57	1107.01	558.642	1104.78	1269.55	2102.07	938.665	3014.82
5.26_284.0324m/z		284.032	1	5.25722	0.0324167	3	0.416398	0.270355	1.0908	KOKV	KOK	100	7.37612	51.98	2.18267	3.1044	7.06769	6.71761	11.7954	11.939	8.82607	7.1598	5.92376	8.66303	0	3.16913	17.2417	0	11.9394	2.10483	2.71953	7.06769	7.60633	13.8073	9.63948	8.70233	6.33491	3.8823	9.1303	0	3.24208	15.5385	0	15.5714
4.64_530.7566m/z		530.757	2	4.64402	0.0864667	0	0.42451	0.274887	1.12058	KOK	KOKV	100 - 63	351.846	75.04	234.679	921.826	217.59	162.009	602.107	7.7155	51.9663	267.297	322.801	88.5347	490.146	119.727	678.125	756.296	91.8418	226.31	807.542	217.59	183.443	704.803	6.22946	51.2378	236.501	211.557	93.3102	464.191	122.483	611.138	762.901	119.78
3.72_228.0217n	228.022	209.004	1	3.71727	0.378283	0	0.424736	0.274887	1.07858	KOK	KOKV	100	264.223	79.29	373.492	546.64	337.035	117.457	0	63.1225	277.057	81.2752	1140.2	10.5231	0	101.38	34.007	746.4	0	360.171	478.87	337.035	132.997	0	50.9648	273.173	71.9113	747.259	11.0907	0	103.714	30.6477	752.919	0
5.54_590.9904m/z		590.99	2	5.53822	0.1189	0	0.426741	0.275744	1.44208	KOK	KOKV	100 - 7.86	223.987	36.74	89.8074	122.725	140.697	145.597	220.17	120.832	247.428	445.218	459.842	110.579	215.489	157.888	218.338	111.04	73.4996	86.6045	107.51	140.697	164.859	257.723	97.5588	243.959	393.924	301.37	116.544	204.078	161.523	196.77	112.01	95.8585
4.63_623.2959m/z		623.296	2	4.63322	0.0324167	0	0.434371	0.280204	1.11139	KOKV	KOK	100 - 44.5 - 83.7	32.7866	66.86	81.6246	30.2779	20.6077	24.6712	29.3076	19.1225	23.8949	23.9115	0	37.694	13.7023	19.8201	27.2424	39.772	73.8611	78.7135	26.5242	20.6077	27.9352	34.3064	15.4395	23.5599	21.1566	0	39.7272	12.9768	20.2764	24.5514	40.1194	96.33
5.92_680.7457m/z		680.746	1	5.9165	0.54835	0	0.435026	0.280204	1.60473	KOK	KOKV	100	205.804	21.04	115.127	172.898	107.319	150.953	93.0124	127.525	130.906	31.2	264.359	365.065	141.877	299.364	237.74	72.8216	234.003	111.021	151.463	107.319	170.924	108.877	102.963	129.071	27.6053	173.255	384.756	134.365	306.256	214.255	73.4577	305.188
4.58_112.9853m/z		112.985	1	4.57917	0.07565	6	0.43723	0.281176	1.05579	KOKV	KOK	100 - 0.607	119.055	12.07	133.241	128.167	105.128	106.623	100.027	130.383	129.816	122.32	141.998	126.222	112.302	113.189	98.2226	98.4716	89.3874	128.49	112.278	105.128	120.729	117.088	105.271	127.996	108.227	93.0624	133.031	106.355	115.795	88.52	99.3317	116.58
7.21_752.2190n	752.219	751.212	1	7.20787	0.559183	0	0.438944	0.281398	1.14849	KOK	KOKV	100 - 14.8	1408.08	13.04	1192.12	1431.23	1438.13	1205.28	1222.05	1057.83	1035.57	1849.45	2203.68	814.901	1473.15	1458.95	1176.35	1234.19	1053.96	1149.61	1253.79	1438.13	1364.74	1430.49	854.088	1021.05	1636.37	1444.24	858.856	1395.15	1492.54	1060.15	1244.97	1374.58
6.16_922.6840m/z		922.684	1	6.16222	0.42945	0	0.438989	0.281398	1.01676	KOK	KOKV	100	92.8434	28.99	64.6207	102.475	67.1809	118.179	107.101	119.907	59.7282	0	78.1278	190.871	119.804	113.574	32.7875	67.7939	139.789	62.316	89.7709	67.1809	133.813	125.369	96.812	58.8909	0	51.2032	201.167	113.46	116.189	29.5486	68.386	182.313
5.55_240.0417m/z		240.042	1	5.54903	0.162117	6	0.439659	0.281398	1.68113	KOK	KOKV	100	53.472	35.68	13.9009	23.194	29.9867	34.8124	49.2232	31.8317	39.7011	144.327	72.4758	21.5154	41.3494	45.287	69.9223	24.2192	8.67958	13.4051	20.3185	29.9867	39.418	57.6189	25.7008	39.1445	127.699	47.499	22.6759	39.1598	46.3296	63.0152	24.4308	11.32
4.63_617.2795m/z		617.28	2	4.63322	0.0324167	1	0.441233	0.28196	1.45812	KOKV	KOK	100 - 50.5	32.3628	63.92	58.8177	18.41	22.978	32.6702	25.992	4.75777	62.9142	13.9056	6.49119	24.3701	7.21622	20.877	27.6254	26.3048	50.769	56.72	16.1276	22.978	36.9924	30.4252	3.8414	62.0322	12.3035	4.25418	25.6846	6.8341	21.3576	24.8965	26.5346	66.2132
4.63_655.2882n	655.288	654.306	1	4.63322	0.0324167	0	0.444908	0.283861	1.17452	KOKV	KOK	100 - 55.4 - 42.6	112.719	35.56	229.41	107.854	102.16	81.9357	103.834	77.7915	86.0464	101.571	71.2283	83.683	90.9246	41.6647	97.4216	126.639	154.63	221.228	94.4831	102.16	92.7756	121.544	62.8085	84.84	89.8687	46.6814	88.1968	86.1099	42.6238	87.7981	127.745	201.669
5.06_855.3898m/z		855.39	2	5.06267	0.0540333	0	0.445953	0.28408	1.21087	KOK	KOKV	100 - 55.4	5.61134	173.88	6.28019	21.9762	0	4.18267	0	0	0	0	0	0	0	0	0	0	44.8907	6.05621	19.2517	0	4.73602	0	0	0	0	0	0	0	0	0	0	58.5467
4.56_344.9789m/z		344.979	1	4.55755	0.0540333	0	0.449073	0.285578	1.04753	KOKV	KOK	100 - 1.95	97.8726	10.94	107.729	104.383	94.1676	85.5662	82.8495	100.201	110.211	96.3253	102.02	105.418	97.9222	102.288	85.5107	74.6227	83.3501	103.887	91.4423	94.1676	96.8865	96.9805	80.9016	108.666	85.2275	66.8616	111.104	92.7369	104.643	77.0637	75.2745	108.706
6.11_996.6589m/z		996.659	1	6.10818	0.721267	0	0.449727	0.285578	1.07166	KOK	KOKV	100	301.012	14.54	252.258	316.768	254.994	293.53	283.356	342.043	223.248	0	243.003	659.106	351.358	311.508	161.002	233.577	448.546	243.261	277.497	254.994	332.363	331.686	276.164	220.118	0	159.259	694.657	332.752	318.679	145.098	235.618	584.996
5.93_620.7681m/z		620.768	1	5.92732	0.915817	0	0.450541	0.285578	1.30704	KOK	KOKV	100	710.97	10.55	540.991	618.781	535.492	545.336	469.893	614.04	483.132	185.526	938.454	1106.12	575.696	855.356	748.184	523.268	755.153	521.697	542.068	535.492	617.483	550.039	495.773	476.358	164.151	615.042	1165.78	545.211	875.046	674.276	527.838	984.874
5.77_627.8313m/z		627.831	1	5.7652	0.108083	0	0.451124	0.285578	3.55026	KOK	KOKV	100	12.1016	110.18	2.66122	9.52606	0	5.8204	5.85296	0	0	0	0	42.6673	4.92333	21.3046	0	3.14385	24.774	2.56631	8.34506	0	6.59042	6.85126	0	0	0	0	44.9688	4.66263	21.7951	0	3.17131	32.3104
4.63_630.2764m/z		630.276	1	4.63322	0.0324167	0	0.453071	0.286363	1.11338	KOKV	KOK	100	12.5328	56.21	20.2269	7.41584	6.40707	14.7313	9.19201	6.27874	23.4774	7.49512	0	11.2485	5.54925	7.77332	17.5768	9.69126	30.7181	19.5056	6.49646	6.40707	16.6802	10.7598	5.06943	23.1482	6.63159	0	11.8552	5.2554	7.95227	15.8405	9.77591	40.0627
3.61_500.6373m/z		500.637	1	3.60918	0.0432333	0	0.457824	0.288077	1.79469	KOKV	KOK	100 - 13.3	24.378	128.2	18.6825	9.05526	10.8939	23.1074	0	5.66504	103.242	30.4116	0	49.0673	0	3.11027	6.626	6.29994	13.1521	18.0162	7.93263	10.8939	26.1645	0	4.57393	101.795	26.9078	0	51.714	0	3.18187	5.97147	6.35496	17.1531
4.63_750.3259m/z		750.326	1	4.63322	0.0324167	1	0.458756	0.288077	1.62159	KOKV	KOK	100	37.082	62.86	118.093	45.0604	21.3717	17.0227	36.3271	12.4381	9.26085	13.2232	5.59198	54.226	17.739	17.4761	23.4091	26.1506	25.1262	113.882	39.474	21.3717	19.2747	42.5231	10.0424	9.13102	11.6997	3.66486	57.1509	16.7996	17.8784	21.0967	26.379	32.7697
7.16_1120.3122m/z		1120.31	2	7.16463	0.364617	0	0.459187	0.288077	1.61325	KOK	KOKV	100 - 74.8 - 1.24	474.136	48.96	375.323	463.657	451.937	259.783	260.191	83.0297	163.383	658.279	862.152	31.0825	552.931	446.002	499.168	446.233	297.24	361.937	406.175	451.937	294.152	304.57	67.0378	161.092	582.437	565.035	32.7591	523.652	456.269	449.859	450.131	387.661
5.78_605.8486m/z		605.849	1	5.776	0.151317	0	0.459193	0.288077	2.57018	KOK	KOKV	100	31.1052	83.25	23.6162	32.4827	11.7894	7.27855	9.54947	0	0	0	6.56589	59.9327	49.4428	30.7895	0	41.2153	60.8951	22.774	28.4557	11.7894	8.24148	11.1783	0	0	0	4.30313	63.1654	46.8247	31.4983	0	41.5753	79.4197
4.57_644.9584m/z		644.958	1	4.56837	0.162117	0	0.459441	0.288077	1.30091	KOK	KOKV	100	84.1057	19.08	53.5031	47.4704	72.8924	70.2511	58.5399	83.4513	66.4517	100.596	52.2907	142.675	44.8686	105.252	82.3359	29.9469	114.88	51.595	41.5853	72.8924	79.5452	68.5246	67.3782	65.52	89.0065	34.2701	150.371	42.4926	107.675	74.2025	30.2084	149.827
5.64_541.9396m/z		541.94	1	5.6355	0.183733	0	0.460049	0.288077	1.49862	KOK	KOKV	100	35.7698	68.73	29.2038	49.2577	46.0735	22.939	19.4087	0.196685	0	0	14.6365	51.0497	67.4231	45.9114	10.295	58.3513	38.491	28.1623	43.1509	46.0735	25.9737	22.7191	0.158802	0	0	9.59244	53.8032	63.8529	46.9683	9.27802	58.861	50.2001
4.88_921.4808n	921.481	459.732	2	4.8818	0.205367	0	0.461381	0.288466	1.34716	KOK	KOKV	100 - 45.6 - 10.7 - 1.01	1002.65	30.22	528.529	494.985	667.866	769.442	659.956	1066.31	1022.8	1545.39	1137.37	1137.29	761.11	950.408	199.888	832.965	1456.77	509.68	433.619	667.866	871.238	772.52	860.93	1008.46	1367.35	745.409	1198.63	720.807	972.287	180.143	840.24	1899.92
3.73_223.0195m/z		223.019	1	3.72808	0.302633	3	0.464824	0.290171	1.2433	KOK	KOKV	100	177.074	77.35	157.15	338.336	192.297	80.7566	0	59.2119	169.209	58.2239	779.124	1.56055	0	45.6334	40.2454	488.124	3.68483	151.546	296.391	192.297	91.4405	0	47.8074	166.837	51.5158	510.62	1.64473	0	46.6839	36.2699	492.387	4.80577
4.63_838.3625m/z		838.363	1	4.63322	0.0324167	0	0.472729	0.294651	1.35147	KOKV	KOK	100	11.0967	58.57	18.9719	12.079	7.07715	10.0204	11.3674	0	18.161	7.17449	0	3.03129	0	14.0528	11.4598	12.1125	17.8562	18.2953	10.5815	7.07715	11.3461	13.3063	0	17.9064	6.3479	0	3.19479	0	14.3763	10.3278	12.2183	23.2881
4.62_499.2491m/z		499.249	2	4.6224	0.0216167	0	0.47578	0.296097	1.95279	KOK	KOKV	100 - 48.3	15.817	90.74	21.9577	4.259	4.0805	7.51786	13.4162	0	5.46662	4.68471	0	7.23118	6.44867	48.8883	12.0465	14.4954	32.7414	21.1746	3.73099	4.0805	8.51246	15.7045	0	5.38998	4.14498	0	7.62123	6.10719	50.0137	10.8565	14.622	42.7015
3.74_783.0237m/z		783.024	1	3.73888	0.1297	0	0.478057	0.29618	1.82934	KOK	KOKV	100 - 8.75	196.577	124.77	110.714	366.72	183.185	0	0	0	91.5871	0	970.998	0	0	0	0	597.988	3.62768	106.765	321.255	183.185	0	0	0	90.3031	0	636.37	0	0	0	0	603.211	4.73123
4.65_118.0507m/z		118.051	1	4.65483	0.20535	6	0.478608	0.29618	1.27919	KOK	KOKV	100	85.344	60.65	103.083	47.4353	48.036	22.4612	68.5189	156.135	21.3522	65.4955	96.4764	68.6284	68.2594	125.204	186.939	56.6131	15.1361	99.4068	41.5545	48.036	25.4328	80.2056	126.062	21.0529	57.9496	63.2284	72.3302	64.6449	128.086	168.473	57.1076	19.7406
4.63_504.2498n	504.25	503.243	1	4.63322	0.0324167	0	0.479679	0.29618	1.16115	KOKV	KOK	100	127.965	63.99	227.142	237.768	56.211	74.0322	166.342	40.5682	93.69	13.962	20.5802	85.3278	242.833	46.5346	151.963	212.781	107.664	219.041	208.29	56.211	83.8265	194.714	32.7545	92.3765	12.3534	13.4878	89.9303	229.974	47.6058	136.952	214.639	140.415
8.71_141.0164m/z		141.016	1	8.70743	0.9295	22	0.479718	0.29618	1.50072	KOK	KOKV	100 - 12.9	485.07	15.11	301.697	293.493	341.846	295.003	285.828	425.272	319.429	399.168	381.641	485.916	955.725	1071.8	154.551	238.541	193.22	290.937	257.107	341.846	334.031	334.579	343.362	314.951	353.179	250.119	512.126	905.116	1096.47	139.284	240.625	251.999
7.21_387.1135m/z		387.114	1	7.20787	0.861817	4	0.480077	0.29618	1.13311	KOK	KOKV	100 - 14.3 - 2.02	5112.27	10.66	4157.17	5139.12	5232.6	4389.97	4408.82	4242.41	4012.05	7666.54	7119.18	4919.32	4812.94	5376.14	3101.06	3781.8	4121.2	4008.91	4501.99	5232.6	4970.76	5160.8	3425.3	3955.8	6783.26	4665.75	5184.66	4558.08	5499.9	2794.73	3814.83	5374.89
4.63_827.3882m/z		827.388	1	4.63322	0.0324167	2	0.480298	0.29618	1.69405	KOK	KOKV	100	15.9091	67.38	20.6497	9.86518	3.9755	10.9175	7.01832	0	13.3123	7.24199	0	18.0099	7.4944	20.981	14.533	30.8331	28.1798	19.9132	8.64214	3.9755	12.3619	8.21538	0	13.1256	6.40762	0	18.9814	7.09755	21.4639	13.0974	31.1024	36.7522
4.63_579.2580n	579.258	578.251	1	4.63322	0.0324167	2	0.482812	0.297277	1.16708	KOKV	KOK	100	44.917	43.91	84.1145	50.4259	38.465	42.2964	44.6449	20.4121	34.0602	18.1536	21.9886	47.1889	31.5654	26.8697	60.5084	39.0713	62.5481	81.1146	44.1743	38.465	47.8921	52.2597	16.4806	33.5827	16.0621	14.4109	49.7342	29.8939	27.4883	54.5312	39.4125	81.5755
4.63_430.1819m/z		430.182	1	4.63322	0.0324167	0	0.485628	0.298475	1.65029	KOKV	KOK	100	9.18123	64.66	17.6776	7.34215	4.94078	9.92083	8.1476	0	16.2397	3.88201	7.95212	8.84952	0	3.9343	6.29382	2.67048	10.9251	17.0472	6.4319	4.94078	11.2333	9.53728	0	16.012	3.43475	5.21164	9.32686	0	4.02487	5.6721	2.6938	14.2485
6.42_715.7893m/z		715.789	2	6.42162	0.0216167	0	0.486231	0.298475	1.04425	KOK	KOKV	100 - 86.8	12.5528	119.3	0	40.7269	3.27539	17.4959	8.73062	13.9175	0	0	0	0	45.0727	34.0444	0	21.3055	0	0	35.6777	3.27539	19.8105	10.2197	11.2369	0	0	0	0	42.6859	34.8281	0	21.4916	0
7.22_1025.3401m/z		1025.34	1	7.21867	0.364617	0	0.489465	0.300006	1.11709	KOKV	KOK	100 - 27.1	378.921	43.5	305.293	562.735	585.552	407.845	414.533	132.199	244.289	585.911	676.888	18.996	337.518	239.799	310.258	295.492	248.774	294.405	492.97	585.552	461.802	485.236	106.737	240.865	518.407	443.617	20.0207	319.646	245.319	279.61	298.073	324.452
4.63_689.3200m/z		689.32	1	4.63322	0.0324167	2	0.492698	0.300768	1.04048	KOKV	KOK	100	10.557	48.6	21.6848	8.73482	6.64301	9.91706	11.1073	8.48926	7.32269	5.78407	0	12.6927	4.70656	13.5363	14.7445	7.87231	21.8339	20.9114	7.65192	6.64301	11.2291	13.0018	6.85419	7.22003	5.11768	0	13.3773	4.45734	13.8479	13.288	7.94107	28.4759
4.63_545.2494m/z		545.249	2	4.63322	0.0432333	0	0.492795	0.300768	1.11784	KOK	KOKV	100 - 33.5 - 55	64.1454	50.86	163.499	63.6985	45.4127	30.9958	58.5595	15.7689	23.7489	70.7409	25.0548	28.6936	84.2303	34.6147	80.1344	119.403	70.292	157.668	55.8015	45.4127	35.0964	68.5475	12.7317	23.416	62.5907	16.4203	30.2413	79.7701	35.4115	72.2185	120.446	91.6751
5.56_527.0191m/z		527.019	2	5.55983	0.18375	0	0.492936	0.300768	1.75758	KOK	KOKV	100 - 20.9 - 3.43	573.316	55.69	86.8152	239.143	199.768	323.727	566.576	299.082	568.266	1480.09	1072.97	136.02	456.506	405.384	761.166	196.592	77.8036	83.719	209.495	199.768	366.555	663.213	241.477	560.299	1309.56	703.199	143.357	432.332	414.716	685.977	198.309	101.472
5.56_682.0525n	682.052	340.02	2	5.55983	0.421517	0	0.494044	0.300991	1.42148	KOK	KOKV	100 - 15.5 - 0.779	2555.3	45.81	712.513	1319.75	1349.65	1593.16	3093.72	1858.64	2656.05	5326.44	4147.1	989.601	2471.03	1887.12	3580.74	1416.72	623.679	687.102	1156.13	1349.65	1803.93	3621.39	1500.66	2618.81	4712.77	2717.91	1042.98	2340.19	1930.56	3227.03	1429.1	813.405
4.76_657.3455m/z		657.346	2	4.7629	0.281017	0	0.494863	0.301037	1.07582	KOK	KOKV	100 - 68.6 - 28.7 - 12.9	501.011	32.96	729.267	470.546	407.411	271.882	322.428	495.125	563.264	293.699	20.4368	267.233	949.868	717.133	122.312	628.616	1008.79	703.259	412.209	407.411	307.851	377.422	399.761	555.367	259.862	13.3938	281.647	899.569	733.642	110.23	634.107	1315.67
5.55_516.0286m/z		516.029	2	5.54903	0.2594	0	0.498641	0.302881	1.89149	KOK	KOKV	100 - 22.4 - 1.6	705.617	64.94	64.7278	251.721	236.373	321.391	743.906	333.873	659.353	1932.22	1268.58	124.147	529.342	436.665	1029.71	263.276	60.9983	62.4194	220.513	236.373	363.91	870.788	269.568	650.109	1709.6	831.399	130.843	501.312	446.718	927.994	265.576	79.5542
5.35_754.4088m/z		754.409	2	5.35448	0.21615	0	0.499946	0.303219	1.13193	KOKV	KOK	100 - 60	133.055	82.27	121.832	302.193	8.17871	223.992	97.8652	4.65382	172.671	0	0.00446867	216.165	319.388	26.9284	53.4844	223.446	100.962	117.487	264.728	8.17871	253.625	114.557	3.75748	170.25	0	0.00292866	227.825	302.475	27.5483	48.2011	225.397	131.675
4.91_570.5944m/z		570.594	1	4.91422	0.0324333	0	0.501093	0.30346	1.75597	KOK	KOKV	100	7.44567	172.29	19.9738	0	0	0	0	4.94645	4.76118	0	0	0	0	59.5654	0	0	0	19.2614	0	0	0	0	3.99374	4.69443	0	0	0	0	60.9366	0	0	0
4.63_849.4189m/z		849.419	1	4.63322	0.0216167	0	0.503344	0.304241	1.01521	KOK	KOKV	100 - 88.9 - 56.3	73.7059	30.17	141.509	59.4663	52.1075	48.571	151.664	19.3073	35.5878	66.7046	74.1043	68.7954	57.6511	38.3212	93.5801	111.91	78.5808	136.462	52.0939	52.1075	54.9968	177.532	15.5886	35.0888	59.0194	48.5663	72.5062	54.5983	39.2033	84.3361	112.887	102.485
5.56_741.0222m/z		741.022	1	5.55983	0.0864667	0	0.503885	0.304241	2.74138	KOK	KOKV	100	49.4318	76.24	2.36184	34.2742	24.9648	15.1389	33.491	0	15.9916	60.3664	136.008	1.01652	62.5584	35.7678	81.3806	18.3573	0	2.27761	30.025	24.9648	17.1418	39.2033	0	15.7674	53.4115	89.1364	1.07135	59.2458	36.5912	73.3416	18.5176	0
5.79_595.8660n	595.866	594.859	1	5.78682	0.19455	0	0.506808	0.305551	2.20582	KOK	KOKV	100	89.9374	71.89	90.992	57.097	28.4779	36.0678	53.1074	17.8101	1.85698	3.32054	16.7249	187.354	141.51	90.8602	6.40951	118.023	155.297	87.7469	50.0184	28.4779	40.8395	62.1655	14.3798	1.83094	2.93797	10.9611	197.46	134.016	92.9519	5.77636	119.054	202.539
4.70_457.6756m/z		457.676	2	4.69807	0.0540333	0	0.508327	0.306011	8.44106	KOK	KOKV	100 - 20.4	33.2206	127.77	11.1797	8.94798	0	0	0	0	7.42155	0	0	0	205.411	39.8635	0	17.6664	2.8236	10.7809	7.83865	0	0	0	0	7.3175	0	0	0	194.534	40.7811	0	17.8207	3.68256
5.92_609.7764m/z		609.776	1	5.9165	0.656417	0	0.509492	0.306258	1.60124	KOK	KOKV	100	254.293	8.45	168.167	164.563	141.383	171.262	142.754	172.368	151.172	29.7195	336.238	471.296	167.76	345.997	241.752	115.445	326.137	162.17	144.161	141.383	193.92	167.102	139.169	149.053	26.2955	220.363	496.717	158.877	353.962	217.871	116.454	425.35
5.55_272.0313m/z		272.031	1	5.54903	0.0432333	2	0.510592	0.306348	1.64689	KOK	KOKV	100	14.2173	73.17	0	8.19755	15.7338	4.66166	15.9719	3.26064	12.6042	41.686	15.8615	4.7838	10.7023	13.175	16.051	11.4787	0	0	7.18126	15.7338	5.27839	18.6961	2.63263	12.4275	36.8832	10.3953	5.04184	10.1356	13.4783	14.4655	11.5789	0
3.65_102.9568m/z		102.957	1	3.65242	0.302633	1	0.511154	0.306348	1.85074	KOKV	KOK	100	70.9343	48.2	100.108	60.3418	86.0524	72.9012	0	79.536	97.6006	60.5845	49.4786	15.2502	0	48.2608	43.4037	79.667	9.97488	96.5379	52.8609	86.0524	82.5459	0	64.217	96.2323	53.6044	32.4271	16.0728	0	49.3717	39.1162	80.3628	13.0093
5.85_470.8173m/z		470.817	1	5.85167	0.0864667	0	0.512849	0.306909	1.70468	KOK	KOKV	100	17.8512	85.95	3.46953	5.76759	3.87875	4.63676	0	14.2462	41.3046	10.367	35.3498	6.87732	0	35.7812	33.3177	1.08848	20.0283	3.34579	5.05255	3.87875	5.2502	0	11.5023	40.7256	9.17255	23.1674	7.24828	0	36.6049	30.0265	1.09799	26.121
4.63_589.2456m/z		589.246	1	4.63322	0.0324167	1	0.518043	0.309442	1.01372	KOK	KOKV	100 - 43.1	38.12	36	59.665	37.32	56.9707	26.7554	53.1771	2.22046	27.1207	37.0933	34.8457	27.764	39.3718	22.1688	28.1195	63.661	51.9356	57.5371	32.6932	56.9707	30.2951	62.2471	1.79279	26.7405	32.8197	22.8371	29.2616	37.2869	22.6792	25.3418	64.217	67.7347
3.74_276.9917m/z		276.992	1	3.73888	0.41865	1	0.518609	0.309442	1.13736	KOK	KOKV	100	256.857	76.7	349.529	498.589	294.282	111.06	0	80.7567	246.634	95.6242	1103.86	5.83045	0	106.62	50.7242	687.837	4.36419	337.063	436.776	294.282	125.753	0	65.2026	243.177	84.6072	723.442	6.14494	0	109.075	45.7136	693.845	5.69179
4.95_766.1774m/z		766.177	1	4.94665	0.137633	0	0.520885	0.310343	1.58176	KOK	KOKV	100	44.5364	79.05	0	26.0512	20.1918	41.3515	31.7578	2.67905	75.0625	82.1052	101.128	15.6615	64.864	21.4655	0	27.251	43.8158	0	22.8215	20.1918	46.8222	37.1744	2.16306	74.0102	72.6457	66.2769	16.5062	61.4292	21.9597	0	27.4891	57.1447
5.89_489.8175m/z		489.818	1	5.8949	0.29975	0	0.521953	0.310523	1.36236	KOK	KOKV	100	109.593	23.72	58.1522	107.626	72.8081	105.841	67.5998	71.5687	79.5121	22.9014	170.312	110.702	69.2391	184.727	143.686	75.0217	100.157	56.0782	94.2834	72.8081	119.843	79.1298	57.7843	78.3973	20.2629	111.619	116.673	65.5727	188.979	129.493	75.677	130.626
5.49_610.9883m/z		610.988	1	5.49498	0.151317	0	0.525358	0.312013	1.56346	KOK	KOKV	100	89.3515	68.48	7.79442	26.7114	20.5081	78.452	94.1972	64.146	108.24	207.052	184.733	20.5845	94.0875	79.0474	91.9702	27.1788	10.1588	7.51644	23.3999	20.5081	88.831	110.264	51.7912	106.723	183.197	121.07	21.6948	89.1053	80.8671	82.8852	27.4162	13.2491
6.42_1033.7657m/z		1033.77	1	6.42162	0.0324333	0	0.525997	0.312013	1.16008	KOK	KOKV	100 - 29.3	10.6328	152.99	0	10.5958	7.49915	39.4387	6.6254	0	0	0	0	0.120514	0.328963	38.8005	0	45.7555	0.0568305	0	9.28214	7.49915	44.6563	7.75545	0	0	0	0	0.127014	0.311543	39.6937	0	46.1551	0.0741186
4.63_694.3008m/z		694.301	2	4.63322	0.0324167	0	0.527097	0.312208	1.22657	KOK	KOKV	100 - 60.3 - 91.6	67.2578	48.59	82.3288	63.92	46.7883	38.1421	92.3584	15.1236	45.1779	71.3426	23.3201	38.8539	96.463	32.3843	66.4536	126.287	82.9586	79.3926	55.9955	46.7883	43.1882	108.111	12.2108	44.5445	63.1231	15.2834	40.9496	91.355	33.1298	59.8892	127.39	108.195
6.42_704.7653m/z		704.765	1	6.42162	0.0864667	0	0.531676	0.314395	4.58759	KOK	KOKV	100	7.63995	224.81	0	0	0	11.6575	0	0	0	0	0	48.7822	0	0	0	0	12.3374	0	0	0	13.1997	0	0	0	0	0	51.4135	0	0	0	0	16.0905
5.59_635.9864m/z		635.986	1	5.59227	0.0756667	1	0.532341	0.314395	1.54997	KOK	KOKV	100	23.4078	73.7	22.2176	36.3596	23.8926	10.1931	9.23474	3.81748	0	0	28.0576	12.1744	51.9632	21.4382	24.2637	41.4844	7.88129	21.4252	31.8519	23.8926	11.5416	10.8098	3.08221	0	0	18.3883	12.831	49.2116	21.9317	21.8669	41.8467	10.2788
4.63_712.3486m/z		712.349	1	4.63322	0.0324167	0	0.534216	0.314923	1.09732	KOKV	KOK	100	15.6267	59.41	35.2309	15.0467	13.6126	12.9671	12.2594	5.1467	15.1238	11.6387	0	16.658	9.79488	11.5753	11.8898	21.9433	30.4265	33.9745	13.1813	13.6126	14.6826	14.3503	4.15543	14.9117	10.2978	0	17.5565	9.27621	11.8418	10.7153	22.135	39.6824
5.56_767.0029m/z		767.003	1	5.55983	0.108083	0	0.535224	0.314923	2.09125	KOK	KOKV	100	70.1254	102	0	4.62327	6.41829	45.9131	69.5514	22.2789	85.9447	194.455	175.154	9.41199	53.3795	38.6149	82.5458	7.44242	0	0	4.0501	6.41829	51.9873	81.4143	17.9879	84.7398	172.052	114.792	9.91967	50.5528	39.5039	74.3917	7.50743	0
4.63_505.7972m/z		505.797	1	4.63322	0.162117	0	0.535568	0.314923	1.24722	KOK	KOKV	100	59.7926	45.25	53.8686	46.3881	30.719	87.5758	21.9748	36.4827	58.5762	4.54256	0	97.0888	35.025	118.403	89.5783	38.5723	95.1309	51.9475	40.6371	30.719	99.1619	25.7229	29.456	57.755	4.0192	0	102.326	33.1703	121.129	80.7296	38.9092	124.07
5.55_576.0091m/z		576.009	1	5.54903	0.151317	0	0.536925	0.315264	1.48731	KOK	KOKV	100	119.73	39.27	42.1835	115.552	101.125	70.5672	118.249	45.0498	70.782	103.179	225.303	61.6373	163.421	116.447	177.883	96.4644	13.5096	40.6791	101.226	101.125	79.9031	138.418	36.373	69.7897	91.2912	147.658	64.962	154.767	119.127	160.311	97.307	17.6193
4.63_463.2068m/z		463.207	1	4.63322	0.0432333	4	0.538751	0.315878	1.00038	KOKV	KOK	100	17.5986	46.46	20.9266	27.5822	18.8627	8.03214	25.9356	15.3285	6.52265	5.27877	0	12.6337	21.7414	22.4393	29.4053	37.9661	11.27	20.1802	24.1627	18.8627	9.09477	30.3592	12.3761	6.4312	4.67059	0	13.3152	20.5902	22.9559	26.5006	38.2977	14.6984
6.42_498.2317m/z		498.232	1	6.42162	0.0216167	0	0.545737	0.319283	1.19621	KOKV	KOK	100 - 27.4	49.2343	115.18	67.6427	147.537	92.4928	36.9678	0	0	0	0	0	0	94.045	168.905	0	66.3185	0	65.2303	129.246	92.4928	41.8585	0	0	0	0	0	0	89.065	172.793	0	66.8977	0
5.56_538.0116m/z		538.012	2	5.55983	0.21615	0	0.546964	0.319283	1.81451	KOK	KOKV	100 - 21	467.53	66.9	46.5695	163.898	139.828	248.72	499.399	221.265	483.953	1294.56	859.697	86.9358	383.361	340.869	579.834	159.262	35.7191	44.9086	143.579	139.828	281.625	584.578	178.649	477.168	1145.41	563.426	91.6251	363.061	348.716	522.556	160.653	46.585
4.63_677.3154m/z		677.315	1	4.63322	0.0324167	1	0.547	0.319283	1.04052	KOKV	KOK	100 - 64.9 - 31.5	37.065	56.04	82.2617	30.2754	40.0372	25.9541	36.9585	15.1551	28.813	26.8455	0	33.0591	33.6941	26.5189	60.9302	42.5954	61.33	79.328	26.522	40.0372	29.3878	43.2622	12.2362	28.409	23.7526	0	34.8423	31.9099	27.1294	54.9113	42.9675	79.9869
4.63_574.2891n	574.289	573.282	1	4.63322	0.0324167	0	0.54771	0.319283	1.16593	KOK	KOKV	100 - 46.7	78.0701	42.71	114.992	79.9867	80.174	54.2675	47.7158	25.4387	66.1433	64.5691	104.836	73.7941	32.2845	46.4812	60.6776	116.472	125.447	110.891	70.0703	80.174	61.447	55.8543	20.5391	65.2159	57.1299	68.707	77.7745	30.5749	47.5512	54.6837	117.489	163.608
5.54_391.0043m/z		391.004	1	5.53822	0.5296	3	0.550642	0.320183	1.10527	KOKV	KOK	100	386.866	33.88	168.236	292.839	346.473	378.16	524.8	517.259	480.294	605.94	588.423	194.067	387.578	293.954	335.588	252.411	142.19	162.236	256.535	346.473	428.19	614.312	417.633	473.56	536.128	385.639	204.534	367.054	300.721	302.438	254.615	185.445
5.99_647.7732m/z		647.773	1	5.99217	0.1405	0	0.550836	0.320183	1.14003	KOK	KOKV	100 - 6.22	181.686	15.25	141.468	184.617	154.754	179.587	123.941	185.875	145.343	0	230.152	217.216	221.72	271.965	136.855	164.197	211.38	136.422	161.729	154.754	203.346	145.081	150.075	143.305	0	150.836	228.933	209.979	278.225	123.336	165.631	275.683
3.74_947.0271m/z		947.027	1	3.73888	0.07565	0	0.552636	0.320769	2.27574	KOK	KOKV	100	73.468	153.05	28.8664	134.294	54.8883	0	0	0	7.93275	0	362.925	0	0	0	0	224.819	0	27.8369	117.645	54.8883	0	0	0	7.82153	0	237.853	0	0	0	0	226.783	0
4.99_254.0424m/z		254.042	1	4.98988	0.321367	5	0.555317	0.321422	1.04455	KOK	KOKV	100	153.655	20	184.433	170.051	250.068	85.809	161.209	88.2506	89.891	185.127	156.132	168.809	110.27	141.678	157.036	114.203	195.987	177.856	148.969	250.068	97.1614	188.705	71.2532	88.6307	163.798	102.325	177.914	104.431	144.939	141.524	115.2	255.607
5.53_509.9565m/z		509.956	1	5.52742	0.0756667	0	0.555347	0.321422	1.517	KOK	KOKV	100	33.7086	60.22	0	12.8827	15.3424	28.9588	29.2763	29.6861	39.3974	59.8804	95.6798	5.80578	43.2944	25.3045	19.3443	17.316	3.04393	0	11.2855	15.3424	32.7899	34.2698	23.9684	38.8451	52.9815	62.7063	6.11894	41.0018	25.887	17.4334	17.4672	3.96991
5.58_647.9842n	647.984	646.977	1	5.58145	0.1297	0	0.556597	0.321686	1.09993	KOK	KOKV	100	63.363	43.34	41.6556	88.6126	85.8296	60.8943	65.9411	38.5517	21.7594	0	83.7052	66.2511	127.496	83.6847	33.1749	92.5896	20.0022	40.17	77.6268	85.8296	68.9505	77.1882	31.1264	21.4543	0	54.8585	69.8246	120.745	85.6112	29.8978	93.3983	26.087
5.79_710.8880m/z		710.888	1	5.78682	0.2486	0	0.557681	0.321853	1.75743	KOK	KOKV	100	124.438	72.54	173.159	108.678	96.3765	46.9058	62.4877	8.04201	0	0	45.36	175.236	236.233	121.311	25.0886	201.701	190.577	166.983	95.2042	96.3765	53.1113	73.1457	6.49309	0	0	29.7279	184.688	223.724	124.103	22.6103	203.462	248.552
5.25_486.2676m/z		486.268	1	5.2464	0.18375	1	0.563112	0.324525	1.29989	KOK	KOKV	100 - 9.42	132.573	18.22	83.5143	128.75	90.2521	107.593	90.8013	88.0682	124.938	102.257	28.8127	196.089	127.841	188.577	92.7851	150.2	174.026	80.5359	112.788	90.2521	121.828	106.289	71.1059	123.186	90.4756	18.8832	206.666	121.071	192.918	83.6196	151.512	226.965
5.55_485.9547m/z		485.955	1	5.54903	0.19455	0	0.564964	0.325131	1.1101	KOKV	KOK	100 - 33.3	82.8035	39.41	40.5742	70.142	75.0349	124.361	128.863	59.6823	80.9675	18.2241	107.457	72.1086	119.186	97.2639	64.1434	64.8764	53.4673	39.1271	61.4461	75.0349	140.813	150.842	48.1872	79.8323	16.1245	70.4248	75.9981	112.874	99.5029	57.8072	65.4431	69.7323
5.16_277.0238m/z		277.024	1	5.15993	0.1297	7	0.569741	0.327414	1.02605	KOK	KOKV	100	20.7327	80.62	18.7749	31.3437	50.072	17.6816	6.09029	1.47709	16.0055	24.0216	2.05286	11.0562	0.951846	8.90275	88.552	3.22198	27.1024	18.1053	27.4579	50.072	20.0209	7.12906	1.1926	15.7811	21.2541	1.3454	11.6526	0.901443	9.1077	79.8047	3.25013	35.3471
5.83_282.9582m/z		282.958	1	5.83005	0.0864667	0	0.570808	0.327563	1.85725	KOK	KOKV	100	12.533	109.18	0	5.48909	2.52356	2.46993	4.74061	3.71433	28.2998	41.2155	9.00086	9.59471	0	21.0143	4.02271	0	15.4162	0	4.80858	2.52356	2.79669	5.54918	2.99893	27.903	36.467	5.89896	10.1122	0	21.4981	3.62534	0	20.1058
4.63_506.2798m/z		506.28	1	4.63322	0.1405	1	0.576051	0.329357	1.14318	KOK	KOKV	100	38.3354	51.94	68.3823	20.0794	16.5711	41.6684	26.531	32.532	28.9736	1.64299	2.79631	60.5671	20.2318	75.2467	50.358	34.7717	61.0686	65.9436	17.59	16.5711	47.1811	31.0561	26.2662	28.5674	1.4537	1.83263	63.8341	19.1604	76.9789	45.3835	35.0754	79.646
5.94_527.8156m/z		527.816	1	5.93812	0.807733	0	0.576943	0.329357	1.0506	KOK	KOKV	100	356.119	8.77	334.703	385.987	311.906	366.176	343.622	330.111	300.258	12.0049	372.778	556.592	404.388	451.407	341.815	303.731	406.235	322.766	338.134	311.906	414.621	402.231	266.53	296.049	10.6217	244.311	586.614	382.975	461.798	308.05	306.384	529.814
4.63_535.2394m/z		535.239	1	4.63322	0.0324167	0	0.577651	0.329357	1.35007	KOK	KOKV	100 - 83.7	37.7933	57.37	52.9114	23.458	26.6482	29.1636	15.9279	3.52201	44.3235	45.0886	3.05991	35.253	22.896	67.1482	29.7978	32.2247	66.8779	51.0244	20.5498	26.6482	33.0219	18.6446	2.84366	43.7021	39.8939	2.00539	37.1546	21.6836	68.694	26.8543	32.5062	87.2224
5.56_801.0089m/z		801.009	1	5.55983	0.1297	0	0.577663	0.329357	1.62043	KOK	KOKV	100	54.0542	69.81	46.2941	71.9911	58.3207	18.705	30.7851	0	7.40936	0	76.3858	25.0963	99.1385	55.3078	65.291	97.7031	13.5109	44.6431	63.0659	58.3207	21.1797	36.0358	0	7.30548	0	50.0615	26.45	93.8888	56.5811	58.8414	98.5565	17.621
7.16_483.1310m/z		483.131	1	7.16463	0.1297	2	0.578123	0.329357	1.1927	KOK	KOKV	100 - 7.07	57.9725	22.9	48.9776	45.5164	68.5531	45.9016	30.6825	49.5458	51.065	48.1134	68.8244	0	45.4078	40.4699	134.125	31.0261	95.8133	47.2309	39.8735	68.5531	51.9743	35.9158	40.0031	50.3491	42.5702	45.1059	0	43.0034	41.4015	120.876	31.2971	124.96
7.19_149.0454m/z		149.045	1	7.18625	0.162133	25	0.579204	0.329357	1.3219	KOK	KOKV	100	11.0846	63.95	3.9471	9.12162	21.5708	9.28626	12.792	0	1.97954	16.7028	20.1994	0	9.07891	9.18506	13.4984	2.99215	17.0197	3.80634	7.99076	21.5708	10.5148	14.9739	0	1.95179	14.7784	13.2382	0	8.59815	9.39651	12.165	3.01829	22.1972
5.58_452.9679m/z		452.968	1	5.58145	0.205367	0	0.579898	0.329357	1.09101	KOKV	KOK	100	92.3898	30.07	81.671	114.417	100.061	105.476	127.569	71.09	46.4442	28.4428	113.632	86.3719	125.389	105.743	63.778	89.8859	64.2194	78.7583	100.232	100.061	119.431	149.327	57.3978	45.7931	25.1659	74.4721	91.0307	118.749	108.177	57.4778	90.671	83.7553
5.96_800.7043m/z		800.704	1	5.95973	0.4943	0	0.580889	0.329357	1.71253	KOK	KOKV	100	194.103	21.82	83.0427	117.956	104.01	160.124	94.6801	123.28	110.306	12.1124	236.614	376.575	130.596	277.909	188.837	87.2487	242.932	80.0811	103.332	104.01	181.308	110.829	99.5358	108.76	10.7169	155.071	396.887	123.68	284.307	170.183	88.0108	316.833
5.94_757.7292m/z		757.729	1	5.93812	0.129683	0	0.581251	0.329357	1.20691	KOK	KOKV	100 - 98.3	43.5376	19.13	26.2873	33.8302	40.1273	43.5303	44.9165	32.0467	31.7767	0	111.444	59.9495	32.6137	44.2376	27.0733	21.2385	51.7435	25.3498	29.6361	40.1273	49.2892	52.5776	25.8744	31.3312	0	73.0381	63.1832	30.8867	45.256	24.3989	21.424	67.4841
5.98_898.6828m/z		898.683	1	5.98135	0.742883	0	0.586382	0.3318	1.29991	KOK	KOKV	100	292.204	10.54	206.674	235.753	213.289	243.036	211.438	264.698	198.621	0	255.826	645.841	276.015	346.45	178.515	210.027	424.955	199.303	206.525	213.289	275.189	247.501	213.716	195.837	0	167.662	680.677	261.399	354.425	160.881	211.861	554.228
7.20_342.1157n	342.116	341.108	1	7.19705	1.04567	27	0.589582	0.333146	1.07262	KOK	KOKV	100 - 12.9 - 2.48	9025.26	9.14	7920.22	9395.91	9572.02	7962.13	7927.96	8452.86	7668.32	11121.9	12543.2	6113.62	8591.15	8835.34	9063.17	7041.78	8891.95	7637.76	8231.05	9572.02	9015.5	9280.17	6824.8	7560.81	9840.56	8220.5	6443.38	8136.23	9038.74	8167.89	7103.29	11596.9
4.51_808.9658m/z		808.966	1	4.51432	0.06485	0	0.59635	0.336479	1.41198	KOK	KOKV	100 - 2.79	27.5841	54.05	9.7864	9.03981	29.0496	18.9932	20.1738	12.283	37.4242	42.5872	0	53.5903	0	38.394	27.7913	8.5377	49.7728	9.43738	7.9191	29.0496	21.506	23.6147	9.91722	36.8995	37.6806	0	56.4809	0	39.2778	25.046	8.61227	64.9139
4.63_1075.5252n	1075.53	536.755	2	4.63322	0.0324167	0	0.597142	0.336479	1.3714	KOK	KOKV	100 - 70.4 - 31 - 12	504.827	71.34	497.835	846.942	135.481	228.463	504.007	125.759	238.298	281.835	135.309	189.846	1406.72	255.966	416.191	1067.82	284.931	480.08	741.942	135.481	258.689	589.972	101.537	234.957	249.364	88.6783	200.086	1332.23	261.858	375.078	1077.15	371.608
4.63_731.3524m/z		731.352	1	4.63322	0.0432333	0	0.599702	0.33694	1.08058	KOK	KOKV	100	15.6901	62.41	34.2801	11.7211	14.6053	10.0054	10.539	6.95876	13.5306	9.36117	0	25.2585	7.48022	23.3465	7.01312	12.4072	40.6543	33.0576	10.268	14.6053	11.3291	12.3366	5.61847	13.3409	8.28265	0	26.6209	7.08412	23.8839	6.32035	12.5156	53.0215
6.42_1033.0921m/z		1033.09	1	6.42162	0.0324333	1	0.600371	0.33694	2.29463	KOK	KOKV	100	5.92201	193.2	0	0	0	18.0656	0	0	0	0	0	0	0	17.5799	0	29.7961	0	0	0	0	20.4557	0	0	0	0	0	0	0	17.9846	0	30.0564	0
6.32_1192.6058m/z		1192.61	1	6.32435	0.0432333	0	0.600534	0.33694	1.50982	KOK	KOKV	100	12.1098	48.1	10.3519	9.88237	12.0261	5.54109	11.6755	2.64993	4.01773	0	0	27.1934	19.5929	23.1929	0	9.87693	17.022	9.98267	8.6572	12.0261	6.27417	13.6669	2.13954	3.9614	0	0	28.6602	18.5554	23.7268	0	9.9632	22.2002
5.93_762.7124m/z		762.712	1	5.92732	0.55915	0	0.602218	0.33694	1.23138	KOK	KOKV	100	370.574	8.23	275.007	324.915	287.863	302.852	286.774	343.657	285.53	100.586	553.118	510.577	299.276	440.918	423.352	288.261	348.504	265.199	284.633	287.863	342.919	335.687	277.467	281.527	88.9972	362.501	538.117	283.428	451.068	381.532	290.779	454.521
6.42_1034.0956m/z		1034.1	1	6.42162	0.0324333	0	0.602725	0.33694	2.30388	KOK	KOKV	100	6.62894	195.91	0	0	0	20.141	0	0	0	0	0	0	0	18.5812	0	34.4503	0	0	0	0	22.8057	0	0	0	0	0	0	0	19.009	0	34.7512	0
5.56_830.9759m/z		830.976	1	5.55983	0.1189	0	0.604403	0.33694	1.2995	KOK	KOKV	100	51.406	71.65	0	20.2682	18.1576	47.5363	67.3039	44.4923	79.1503	122.157	116.425	7.72475	42.5817	55.7433	47.9584	8.26412	10.3939	0	17.7554	18.1576	53.8252	78.7835	35.9229	78.0407	108.083	76.3024	8.14142	40.3269	57.0265	43.2209	8.3363	13.5557
4.63_473.2196m/z		473.22	1	4.63322	0.0324167	3	0.605089	0.33694	1.36393	KOKV	KOK	100	10.4345	59.06	19.0963	7.57535	16.0001	10.0861	8.63886	0	11.6445	0	5.05893	16.06	3.51998	6.66166	9.54167	4.46759	15.8927	18.4153	6.63619	16.0001	11.4205	10.1123	0	11.4812	0	3.31551	16.9262	3.33359	6.81502	8.59912	4.50661	20.7273
5.57_756.0106m/z		756.011	1	5.57065	0.0864667	0	0.606791	0.33694	2.1262	KOK	KOKV	100	50.9945	94.94	0.927133	13.5788	10.4794	24.7494	45.9037	8.61939	63.6292	138.736	111.019	3.8347	47.6941	32.2251	64.6682	9.2436	0.534945	0.894067	11.8953	10.4794	28.0237	53.7332	6.95926	62.7372	122.752	72.7595	4.04154	45.1685	32.9669	58.2802	9.32434	0.697677
5.82_654.8374m/z		654.837	1	5.81923	0.0864667	0	0.60711	0.33694	1.34701	KOK	KOKV	100	20.5833	68.85	30.5599	19.6046	19.2644	9.33681	22.2408	5.18345	0.775239	0.268092	0	36.5439	42.5305	8.06325	0	31.0735	46.1867	29.47	17.1741	19.2644	10.5721	26.0343	4.18509	0.76437	0.237205	0	38.5151	40.2784	8.24887	0	31.3449	60.2369
6.01_838.7035m/z		838.703	1	6.01378	0.796917	4	0.608425	0.33694	1.14395	KOK	KOKV	100	637.663	13.63	550.167	622.245	545.163	567.629	520.289	667.789	428.678	9.80001	560.41	1263.02	647.154	734.947	522.688	502.464	860.817	530.546	545.101	545.163	642.725	609.031	539.17	422.668	8.67093	367.28	1331.15	612.885	751.866	471.056	506.853	1122.68
5.94_260.8922m/z		260.892	1	5.93812	0.95905	0	0.608683	0.33694	1.10383	KOK	KOKV	100	348.358	13.04	287.845	380.251	303.523	302.006	257.407	324.888	353.204	199.44	419.983	552.913	290.659	379.591	330.553	270	343.726	277.579	333.109	303.523	341.961	301.311	262.313	348.252	176.462	275.248	582.737	275.268	388.33	297.9	272.358	448.289
7.21_1047.3212m/z		1047.32	1	7.20787	0.17295	0	0.609066	0.33694	1.34245	KOK	KOKV	100 - 9.7	136.07	45.24	109.689	157	159.99	89.9851	94.7731	35.4991	62.5755	175.488	245.687	14.4797	129.536	132.807	155.409	109.16	125.991	105.777	137.536	159.99	101.89	110.938	28.6618	61.6982	155.269	161.017	15.2607	122.677	135.864	140.058	110.114	164.318
5.60_492.9527m/z		492.953	1	5.60307	0.1297	0	0.609378	0.33694	1.07643	KOKV	KOK	100 - 2.69	168.989	28.28	154.23	211.475	225.385	196.834	161.231	150.299	83.4696	47.0044	164.134	196.357	213.079	188.676	103.811	172.036	170.826	148.729	185.257	225.385	222.874	188.731	121.351	82.2993	41.5889	107.57	206.949	201.795	193.019	93.5566	173.538	222.793
7.66_144.9756m/z		144.976	1	7.66182	0.0432167	2	0.609603	0.33694	1.08319	KOK	KOKV	100	7.91866	34.51	9.71887	10.7258	6.51647	3.53828	7.76545	7.90084	5.00796	10.2524	16.13	0	9.19096	6.00599	10.148	10.2437	1.3782	9.37226	9.39603	6.51647	4.00638	9.08994	6.3791	4.93775	9.07124	10.5712	0	8.70427	6.14425	9.14554	10.3332	1.79745
8.96_127.0009m/z		127.001	1	8.95603	0.551217	11	0.611437	0.337067	1.23295	KOK	KOKV	100 - 29.2	188.471	24.19	115.178	94.8696	169.76	162.024	152.332	205.085	170.789	254.245	117.494	358.328	110.316	178.172	167.911	67.9673	253.337	111.07	83.1081	169.76	183.459	178.314	165.584	168.395	224.953	77.0027	377.656	104.475	182.274	151.324	68.5609	330.403
4.63_669.3027m/z		669.303	1	4.63322	0.0324167	1	0.611496	0.337067	1.10466	KOKV	KOK	100 - 68.8 - 54 - 54.2 - 50.8	83.9714	45.68	173.095	80.0425	69.2406	64.2036	91.6603	45.3441	64.2131	58.3112	19.5088	79.786	132.573	52.6277	80.982	74.4433	109.892	166.922	70.1191	69.2406	72.6976	107.294	36.6106	63.3129	51.5931	12.7856	84.0896	125.553	53.8392	72.9824	75.0935	143.321
4.63_793.3774m/z		793.377	2	4.63322	0.0324167	0	0.613434	0.337675	1.70236	KOK	KOKV	100 - 29.2	23.2621	51.62	23.3334	12.8242	12.2592	14.643	15.672	0	16.9205	11.7567	0	33.8244	14.5989	10.6442	35.1791	21.3983	58.6955	22.5013	11.2343	12.2592	16.5803	18.345	0	16.6833	10.4022	0	35.6489	13.8258	10.8893	31.7041	21.5852	76.5509
4.94_360.6361m/z		360.636	1	4.93583	0.0756667	0	0.615385	0.33829	1.60259	KOK	KOKV	100	33.3756	20.31	20.1783	19.9677	26.423	14.3287	17.1039	24.0086	23.7721	91.6809	95.452	16.8917	11.5226	26.1033	0	4.47043	20.8841	19.4587	17.4922	26.423	16.2243	20.0211	19.3845	23.4388	81.1182	62.5571	17.8029	10.9124	26.7042	0	4.50948	27.2371
5.55_692.0361m/z		692.036	2	5.54903	0.108083	0	0.616772	0.338593	2.52105	KOK	KOKV	100 - 23.9	156.44	102.29	0	26.2985	15.103	46.8709	144.768	42.4218	158.914	439.233	357.005	4.92536	105.79	73.1421	238.01	33.4174	0	0	23.0381	15.103	53.0718	169.46	34.2512	156.686	388.628	233.973	5.19103	100.188	74.8259	214.498	33.7093	0
5.79_545.8689m/z		545.869	1	5.78682	0.162133	2	0.62223	0.340682	2.22023	KOK	KOKV	100	42.8632	75.9	23.5624	38.1808	30.833	17.5572	25.007	0	0	0	8.37551	85.6412	84.1642	29.9898	0	65.1826	69.5524	22.7221	33.4473	30.833	19.88	29.2723	0	0	0	5.48912	90.2607	79.7074	30.6801	0	65.752	90.7106
5.80_643.8451m/z		643.845	1	5.79762	0.151317	0	0.624235	0.340682	2.64084	KOK	KOKV	100	36.1045	92.46	47.4946	14.4807	12.2438	0	15.1745	6.30744	0	0	0	49.6017	76.1302	27.3955	0.492011	61.2738	73.9424	45.8008	12.6855	12.2438	0	17.7627	5.0926	0	0	0	52.2772	72.0988	28.0262	0.443409	61.809	96.4361
6.00_860.6923m/z		860.692	1	6.00297	0.807733	4	0.624824	0.340682	1.06658	KOK	KOKV	100	374.363	13.21	335.959	422.011	348.106	354.172	351.401	377.416	267.894	21.3455	373.754	702.578	374.054	454.448	324.868	309.108	434.752	323.977	369.692	348.106	401.029	411.337	304.724	264.139	18.8862	244.95	740.474	354.247	464.909	292.777	311.808	567.005
4.89_611.7800m/z		611.78	2	4.8926	0.0756667	0	0.625122	0.340682	2.88051	KOK	KOKV	100 - 43.1	107.125	68.49	28.0026	79.3948	0	20.0068	52.2559	47.4769	33.1894	11.5262	0	83.3061	526.604	31.1663	71.6814	97.535	35.1781	27.0039	69.5518	0	22.6537	61.1688	38.3327	32.7241	10.1982	0	87.7996	498.719	31.8838	64.6006	98.387	45.8795
5.16_623.2985m/z		623.299	2	5.15993	0.389083	0	0.626009	0.340682	1.2329	KOK	KOKV	100 - 68.3 - 22.8 - 1.33	802.732	24.26	501.815	436.762	776.225	725.03	622.504	890.568	604.743	1357.92	652.257	960.75	410.248	686.467	273.467	740.115	1340.62	483.919	382.614	776.225	820.949	728.68	719.04	596.265	1201.48	427.474	1012.57	388.524	702.27	246.453	746.579	1748.45
4.58_630.9417m/z		630.942	1	4.57917	0.0324333	0	0.626218	0.340682	1.01667	KOKV	KOK	100	11.1487	24.21	14.5132	7.37843	14.3046	10.2432	11.2132	11.8638	8.52428	15.183	6.28067	19.4219	9.29919	15.702	9.21923	3.04802	9.57329	13.9956	6.46368	14.3046	11.5984	13.1258	9.57875	8.40477	13.4337	4.11621	20.4695	8.80677	16.0635	8.30854	3.07465	12.4855
4.63_510.2291m/z		510.229	1	4.63322	0.0324167	0	0.626464	0.340682	1.06881	KOKV	KOK	100	12.5247	36.27	18.4835	17.2529	11.7587	12.2002	17.9364	0	10.0409	10.5174	20.1005	8.92	10.0609	7.42775	8.17721	14.5661	13.9765	17.8243	15.114	11.7587	13.8143	20.9957	0	9.90009	9.30566	13.1734	9.40114	9.52815	7.59874	7.36945	14.6933	18.2282
4.96_168.0279m/z		168.028	1	4.95745	0.07565	11	0.633841	0.344232	3.35887	KOKV	KOK	100	30.2122	76.56	35.5507	10.5345	34.0794	0	37.2776	94.0429	0	5.56129	2.90388	19.409	7.13941	12.7086	4.16916	18.1565	1.91011	34.2829	9.22845	34.0794	0	43.6357	75.9298	0	4.92056	1.90314	20.4559	6.76135	13.0012	3.75732	18.3151	2.49117
6.40_789.3933m/z		789.393	2	6.4	0.06485	0	0.640241	0.346885	2.53686	KOK	KOKV	100 - 68.5 - 36.6	46.8138	110.21	47.3282	1.1092	30.8856	0	10.3036	39.5475	0	0	0	0	32.4299	311.175	0	30.906	0	45.6403	0.971682	30.8856	0	12.0611	31.9305	0	0	0	0	30.7127	318.338	0	31.1759	0
3.74_734.0551n	734.055	715.037	1	3.73888	0.18375	0	0.640439	0.346885	1.68811	KOK	KOKV	100 - 2.61	475.107	120.4	337.773	931.567	439.889	0	0	0	260.868	0	2323.25	17.716	0	0	0	1437.55	22.3371	325.727	816.075	439.889	0	0	0	257.211	0	1522.6	18.6716	0	0	0	1450.11	29.1322
5.16_216.9092m/z		216.909	1	5.15993	0.0432333	0	0.645764	0.349302	1.43251	KOK	KOKV	100	7.90683	88.99	0	1.94707	11.1514	11.2842	0	7.81504	6.43924	14.9927	0	0	0	5.11584	40.8889	0	2.25717	0	1.70568	11.1514	12.777	0	6.30983	6.34897	13.2654	0	0	0	5.23361	36.8498	0	2.94381
4.63_847.3820m/z		847.382	2	4.63322	0.0216167	0	0.646665	0.349323	1.55756	KOK	KOKV	100 - 38.8	26.7657	97.72	35.0751	44.3859	10.7659	6.51468	19.6226	0	3.92683	4.96931	0	15.2438	81.4633	10.6884	55.1804	13.0842	33.4966	33.8241	38.8832	10.7659	7.37656	22.9695	0	3.87177	4.39679	0	16.066	77.1496	10.9344	49.7295	13.1985	43.6864
3.62_94.9249m/z		94.9249	1	3.62	0.172933	1	0.647833	0.349488	1.06601	KOK	KOKV	100	45.3065	50.72	35.188	25.6448	26.1338	41.9914	28.5658	54.5474	85.4366	38.3812	6.97675	112.979	29.797	14.6976	25.7186	37.2911	96.6105	33.933	22.4655	26.1338	47.5468	33.438	44.0413	84.2388	33.9592	4.5724	119.073	28.2191	15.036	23.178	37.6169	126
6.42_950.7197m/z		950.72	1	6.42162	0.0324333	0	0.653987	0.352339	1.13122	KOKV	KOK	100 - 25.3	22.8716	145.57	0.879272	110.85	23.7378	20.971	3.43016	0.232316	0	0	0	0	43.1749	74.1283	0	44.4446	0	0.847913	97.1077	23.7378	23.7454	4.01522	0.187571	0	0	0	0	40.8887	75.8347	0	44.8328	0
5.61_563.9246m/z		563.925	1	5.61388	0.151317	0	0.658075	0.353669	1.33934	KOK	KOKV	100	19.4289	62.2	20.573	11.8568	25.4163	23.1236	13.8386	2.18058	4.55526	0	0	39.8926	19.857	38.9182	2.22385	23.2481	31.2917	19.8393	10.3868	25.4163	26.1828	16.1989	1.76059	4.49139	0	0	42.0443	18.8055	39.8141	2.00417	23.4511	40.8107
6.04_828.7182n	828.718	827.711	1	6.04333	0.3646	49	0.658202	0.353669	1.36651	KOK	KOKV	100 - 13.6	313.011	16.9	173.194	271.768	240.67	275.379	214.335	237.47	190.591	0	325.14	494.639	335.677	418.698	279.148	189.732	461.056	167.017	238.075	240.67	311.811	250.893	191.732	187.919	0	213.089	521.319	317.902	428.336	251.573	191.389	601.311
8.97_324.9131m/z		324.913	1	8.96683	0.0324333	0	0.660352	0.354354	1.03607	KOK	KOKV	100	5.15681	74.45	2.70296	8.71195	3.014	6.43695	10.4829	3.49204	0	10.2833	3.80733	5.96044	0	0	13.3851	0	7.8184	2.60657	7.63188	3.014	7.28854	12.2709	2.81946	0	9.09851	2.49524	6.28194	0	0	12.0629	0	10.1968
4.63_521.2506n	521.251	520.243	1	4.63322	0.0324167	0	0.661311	0.3544	1.07044	KOKV	KOK	100 - 67.8 - 31.6	75.0871	40.44	136	79.0187	62.695	66.3751	72.0523	35.515	73.9533	44.8161	19.1664	59.5473	83.2718	58.3769	96.3832	94.6854	104.922	131.15	69.2224	62.695	75.1564	84.3417	28.6747	72.9165	39.6527	12.5612	62.7592	78.8623	59.7207	86.8622	95.5125	136.84
4.62_549.2681n	549.268	548.252	1	4.6224	0.0324167	0	0.66757	0.356918	1.10471	KOKV	KOK	100 - 27.1	66.7693	42.63	133.206	69.6713	57.9998	59.8383	67.2929	27.0865	52.2902	26.3263	21.0615	50.6904	74.2719	59.6902	83.6951	82.2675	85.522	128.455	61.0338	57.9998	67.7548	78.7705	21.8695	51.5571	23.2932	13.8032	53.4246	70.3389	61.0643	75.4275	82.9861	111.538
7.22_455.1010m/z		455.101	1	7.21867	0.548367	19	0.667772	0.356918	1.11065	KOK	KOKV	100	292.031	12.95	253.621	297.103	313.324	260.082	269.051	227.941	219.437	475.435	462.663	438.24	290.329	319.614	41.5353	237.215	71.2146	244.576	260.27	313.324	294.49	314.94	184.039	216.361	420.659	303.219	461.878	274.955	326.972	37.4324	239.287	92.8785
5.16_118.9420m/z		118.942	1	5.15993	0.0324167	3	0.670443	0.357507	1.22271	KOKV	KOK	100	3.2982	107.43	0	0	4.78601	6.55627	0	2.99031	8.75482	10.788	0	0	0	2.00303	6.81445	0	1.97423	0	0	4.78601	7.42366	0	2.41436	8.63208	9.54507	0	0	0	2.04914	6.14131	0	2.5748
4.64_264.0161m/z		264.016	1	4.64402	0.0324167	1	0.670638	0.357507	1.57642	KOK	KOKV	100	1.35184	194.48	0	0	6.00276	0	0	0	0	3.90334	0	0	0	0	0	0	6.91136	0	0	6.00276	0	0	0	0	3.45363	0	0	0	0	0	0	9.01382
4.64_930.4270n	930.427	464.206	2	4.64402	0.129683	0	0.673094	0.358035	1.10573	KOK	KOKV	100 - 39 - 11.2 - 2.57	204.39	28.56	218.48	193.148	268.591	114.424	182.732	190.93	125.612	326.603	270.685	140.37	148.329	226.164	101.676	207.049	214.244	210.688	169.203	268.591	129.563	213.899	154.156	123.851	288.974	177.401	147.941	140.474	231.37	91.6322	208.857	279.418
7.18_409.0956m/z		409.096	1	7.17543	0.1297	3	0.673397	0.358035	1.1486	KOK	KOKV	100 - 3.46	178.539	12.79	167.646	180.257	169.381	125.769	137.652	163.96	143.419	205.273	279.205	163.888	215.88	204.013	108.75	179.498	71.8053	161.667	157.909	169.381	142.408	161.13	132.38	141.409	181.623	182.984	172.728	204.449	208.709	98.0073	181.066	93.6487
5.05_515.2832m/z		515.283	1	5.05185	0.213283	0	0.675162	0.358066	1.07013	KOK	KOKV	100 - 3.5	95.6939	47.1	125.068	147.263	85.9759	108.069	86.8404	40.4579	32.2836	8.38078	8.74998	104.366	150.198	117.712	125.042	139.298	111.804	120.607	129.006	85.9759	122.366	101.652	32.6655	31.831	7.41521	5.73453	109.996	142.245	120.421	112.69	140.515	145.815
5.55_608.9823m/z		608.982	2	5.54903	0.140517	0	0.675223	0.358066	1.21296	KOK	KOKV	100 - 3.91	94.9584	34.14	37.1248	86.3723	89.3362	97.3682	115.333	54.6597	67.813	76.8815	178.37	59.142	120.577	101.174	122.293	77.6245	23.6044	35.8008	75.6642	89.3362	110.25	135.004	44.132	66.8623	68.0238	116.9	62.3321	114.192	103.503	110.213	78.3025	30.7849
6.41_811.3863m/z		811.386	1	6.41082	0.0216167	1	0.67829	0.359222	1.21975	KOK	KOKV	100 - 28	11.1528	115.43	14.5054	0	10.3554	0	10.3557	28.7881	0	0	0	0	13.5529	34.8644	0	40.8049	0	13.9881	0	10.3554	0	12.122	23.2434	0	0	0	0	12.8353	35.667	0	41.1613	0
6.41_313.0372m/z		313.037	2	6.41082	0.0216167	0	0.680243	0.359622	1.14942	KOK	KOKV	100 - 54.8	6.30123	111.91	9.81568	0	14.7935	0	3.25793	10.5074	0	0	0	0	13.9279	6.45234	0	30.0296	0	9.46561	0	14.7935	0	3.81361	8.48362	0	0	0	0	13.1903	6.60088	0	30.2919	0
7.23_765.2275m/z		765.227	1	7.22948	0.30265	0	0.681466	0.359622	1.43256	KOK	KOKV	100 - 34.6	117.61	25.05	68.8248	103.022	112.227	88.7098	78.4083	53.6874	69.8058	114.967	121.86	0	79.6061	90.6064	253.82	41.0175	239.007	66.3702	90.2498	112.227	100.446	91.7817	43.347	68.8272	101.721	79.8642	0	75.3907	92.6922	228.747	41.3758	311.714
7.38_311.0360m/z		311.036	1	7.38082	0.270233	7	0.681707	0.359622	1.61287	KOK	KOKV	100	70.9605	25.83	41.2648	59.4616	55.8007	40.966	47.2494	37.2064	26.0254	88.8465	118.414	95.2103	92.138	91.2031	0	79.859	2.01317	39.7932	52.0898	55.8007	46.3857	55.3083	30.0403	25.6606	78.6103	77.6059	100.346	87.259	93.3026	0	80.5565	2.62559
5.64_481.9597m/z		481.96	1	5.6355	0.216167	0	0.683113	0.359895	1.06504	KOKV	KOK	100	64.0451	56.19	73.2032	105.153	104.202	73.1171	69.2807	10.8516	12.5088	0	48.0673	86.4902	97.1709	68.5573	27.062	91.6984	62.0263	70.5925	92.1163	104.202	82.7904	81.0974	8.7615	12.3334	0	31.5022	91.1555	92.0254	70.1356	24.3888	92.4994	80.8949
6.30_1143.6213m/z		1143.62	1	6.30273	0.0864667	0	0.686243	0.36054	1.16683	KOK	KOKV	100 - 46.7	18.198	77.54	0	3.48497	19.9891	30.5741	30.087	15.2615	9.77579	0	0	40.1378	16.6835	24.4128	0	22.2565	42.0931	0	3.05292	19.9891	34.619	35.2187	12.3221	9.63873	0	0	42.3028	15.8	24.9748	0	22.4509	54.898
4.63_890.4326n	890.433	889.403	1	4.63322	0.0324167	0	0.686671	0.36054	1.92053	KOK	KOKV	100 - 38.4	62.5983	70.48	56.7571	66.1844	29.4515	18.121	37.3089	0	20.3367	7.03073	0	44.2829	229.346	43.985	46.6023	77.5937	51.9453	54.7329	57.9792	29.4515	20.5184	43.6724	0	20.0516	6.22071	0	46.6715	217.202	44.9976	41.9988	78.2714	67.7473
4.70_518.6977m/z		518.698	2	4.69807	0.118883	0	0.68772	0.36054	1.07614	KOKV	KOK	100 - 55.2 - 13.4	142.855	71.84	337.703	219.041	122.275	28.1645	135.411	146.483	10.9091	4.71106	5.31083	218.272	221.1	179.776	205.493	175.623	51.6924	325.66	191.885	122.275	31.8906	158.507	118.27	10.7562	4.16829	3.4806	230.045	209.392	183.915	185.194	177.157	67.4175
4.63_516.2546n	516.255	515.247	1	4.63322	0.0324167	2	0.687897	0.36054	1.04455	KOK	KOKV	100	30.6376	53	53.0135	23.7752	24.2781	24.9398	23.477	8.22815	47.6039	6.53066	1.89617	31.8021	38.257	23.0803	47.7822	31.2378	64.5148	51.1229	20.8277	24.2781	28.2393	27.4813	6.64337	46.9365	5.77825	1.24271	33.5175	36.2312	23.6116	43.0622	31.5107	84.1405
5.96_740.7265m/z		740.727	1	5.95973	0.7645	0	0.689545	0.3606	1.33896	KOK	KOKV	100	523.379	8.07	391.776	445.41	392.479	401.984	357.422	397.5	349.618	74.7323	673.134	897.617	445.903	650.527	503.469	363.9	577.75	377.803	390.19	392.479	455.165	418.385	320.94	344.717	66.1222	441.157	946.034	422.291	665.502	453.735	367.079	753.505
5.95_789.7130m/z		789.713	1	5.94893	0.129683	0	0.689792	0.3606	1.24923	KOK	KOKV	100 - 10.2	70.5582	42.47	43.6122	40.9332	48.228	105.938	52.049	67.729	36.8791	0	76.2525	111.215	48.3088	124.109	68.7298	36.804	99.046	42.0568	35.8585	48.228	119.953	60.9266	54.6841	36.3621	0	49.9741	117.214	45.7507	126.966	61.9405	37.1255	129.176
6.66_302.1012m/z		302.101	1	6.65952	0.129817	3	0.691851	0.361163	8.22642	KOKV	KOK	100	5.64119	248.83	0	0	39.4883	0	0	0	0	0	0	0	0	0	4.87539	0	0.610538	0	0	39.4883	0	0	0	0	0	0	0	0	0	4.39378	0	0.796267
4.89_470.7236m/z		470.724	2	4.8926	0.0864667	0	0.692651	0.361163	1.74944	KOK	KOKV	100 - 28.9	31.6064	56.26	8.3748	5.48	12.3564	24.2361	16.1578	27.515	32.3455	57.4963	35.9503	36.1194	22.8784	19.5033	0	25.1779	55.7253	8.07613	4.80061	12.3564	27.4425	18.9137	22.2155	31.8921	50.872	23.561	38.0677	21.6669	19.9522	0	25.3978	72.6772
5.92_729.7352m/z		729.735	1	5.9165	0.591567	1	0.698906	0.363956	1.89748	KOK	KOKV	100	216.871	15.97	104.377	106.455	112.073	137.722	84.0863	130.357	124.988	5.3639	241.347	460.542	144.928	281.54	217.739	92.6278	290.877	100.654	93.2568	112.073	155.943	98.4283	105.249	123.236	4.74591	158.174	485.383	137.254	288.021	196.231	93.4369	379.363
5.16_96.9601m/z		96.9601	1	5.15993	0.267333	4	0.702997	0.365556	1.27752	KOK	KOKV	100	190.399	25.58	133.771	144.27	224.171	127.852	105.521	139.205	168.475	323.414	128.807	149.537	88.1661	130.641	469.902	85.0086	147.712	129	126.384	224.171	144.767	123.518	112.394	166.113	286.153	84.4172	157.603	83.4975	133.648	423.484	85.7511	192.647
5.56_438.0170n	438.017	418.999	1	5.55983	0.2594	0	0.704173	0.365556	1.04408	KOKV	KOK	100 - 1.77	421.059	26.97	241.662	357.01	367.82	407.954	583.801	474.499	514.67	226.765	675.291	329.073	449.913	463.302	499.425	322.229	260.278	233.044	312.75	367.82	461.925	683.376	383.108	507.454	200.639	442.57	346.823	426.088	473.968	450.09	325.044	339.456
7.20_180.0629n	180.063	161.045	1	7.19705	0.948283	20	0.704687	0.365556	1.01938	KOKV	KOK	100 - 6.47 - 0.511	11514.9	11.57	11389.5	12273.3	13501.6	10219.9	10621.9	12630.9	9967.31	12984.3	15990.4	6992.97	11199.3	10795.6	12797.2	8975.24	10633.1	10983.3	10751.7	13501.6	11572	12433.6	10198.2	9827.57	11488.3	10479.7	7370.17	10606.3	11044.2	11533.1	9053.63	13867.8
6.13_802.6436m/z		802.644	1	6.1298	0.118883	0	0.706709	0.366137	1.8175	KOK	KOKV	100 - 11	41.4986	55.02	18.5053	6.24302	29.7064	28.1596	18.5807	44.7326	13.9017	0	5.70862	47.7049	8.7769	7.96108	16.7365	143.074	102.027	17.8454	5.46904	29.7064	31.885	21.7499	36.1169	13.7068	0	3.7413	50.2781	8.31213	8.14435	15.0833	144.324	133.064
4.56_188.0292n	188.029	223.02	1	4.55755	0.1297	4	0.708041	0.366358	1.03072	KOK	KOKV	100 - 0.854	320.07	14.7	282.189	285.072	276.31	288.792	284.21	406.387	350.764	364.784	330.268	371.039	301.796	362.73	274.042	239.358	316.547	272.125	249.73	276.31	326.998	332.685	328.115	345.847	322.756	216.45	391.053	285.815	371.08	246.972	241.449	412.842
5.77_568.9475m/z		568.948	1	5.7652	0.345867	0	0.7161	0.369447	1.14371	KOK	KOKV	100	140.031	65.96	228.104	169.538	196.359	96.0913	119.336	31.6552	15.9607	0	45.1661	187.74	261.285	142.861	38.3318	255.129	189.732	219.969	148.519	196.359	108.804	139.691	25.5583	15.7369	0	29.6008	197.866	247.449	146.15	34.5453	257.357	247.45
6.42_955.0545m/z		955.055	1	6.42162	0.0324167	0	0.716766	0.369447	1.25038	KOK	KOKV	100 - 13.4	23.5859	133.86	0	66.7394	10.7606	38.6426	15.8985	0	0	0	0	0	63.8622	81.1648	0	43.6602	0	0	58.4653	10.7606	43.7549	18.6101	0	0	0	0	0	60.4805	83.0333	0	44.0415	0
4.63_736.3479n	736.348	735.337	1	4.63322	0.0324167	0	0.717215	0.369447	1.09801	KOK	KOKV	100 - 46.6	39.3326	53.5	78.363	29.3147	31.5356	29.912	43.8238	10.9516	26.8517	26.6379	21.07	41.1405	30.7969	14.6221	58.7935	43.2323	78.3679	75.5683	25.6804	31.5356	33.8693	51.2985	8.84228	26.4752	23.5689	13.8088	43.3596	29.1661	14.9587	52.9857	43.6099	102.208
5.55_659.0582m/z		659.058	1	5.54903	0.20535	0	0.717658	0.369447	1.45028	KOK	KOKV	100	113.006	52.23	16.8736	49.7151	88.4368	75.5944	136.586	60.7849	117.448	131.664	256.08	8.38769	126.313	90.3567	197.295	93.9488	0	16.2718	43.5517	88.4368	85.5954	159.883	49.0774	115.801	116.495	167.829	8.84011	119.624	92.4367	177.806	94.7693	0
4.63_971.9446m/z		971.945	2	4.63322	0.0216167	0	0.719876	0.370119	1.07454	KOK	KOKV	100 - 61.4 - 41 - 64.5	47.7799	68.73	74.0969	146.715	12.946	8.73867	42.0807	0	26.6796	11.0544	0	47.084	85.5464	70.4738	24.7259	83.9595	59.3952	71.4543	128.526	12.946	9.89478	49.2581	0	26.3056	9.78082	0	49.6236	81.0165	72.0961	22.2834	84.6929	77.4635
4.63_712.3359n	712.336	733.359	1	4.63322	0.0324167	0	0.722393	0.370942	1.03596	KOK	KOKV	100	31.024	47.25	61.1415	22.5261	24.1119	27.8416	25.9584	19.0816	28.9678	22.8872	3.77553	35.5774	22.4633	36.4609	23.3903	31.3549	72.2823	58.9609	19.7334	24.1119	31.5249	30.386	15.4064	28.5616	20.2504	2.4744	37.4964	21.2738	37.3003	21.0798	31.6288	94.2708
3.74_324.0403n	324.04	358.993	1	3.73888	0.378283	5	0.725417	0.371237	1.25088	KOK	KOKV	100 - 1.61	585.073	86.08	610.056	1162.88	680.39	197.534	0	107.358	515.891	123.163	2614.4	67.0447	0	120.542	65.4516	1628.9	61.0885	588.299	1018.71	680.39	223.667	0	86.6803	508.659	108.973	1713.42	70.661	0	123.316	58.9861	1643.12	79.6719
6.41_477.7265m/z		477.727	2	6.41082	0.0324333	0	0.725679	0.371237	1.61003	KOK	KOKV	100 - 59.3 - 19.3	19.3186	105.45	27.3605	28.8125	15.0681	12.7501	0	0	0.00105984	0	0	0	22.233	56.6668	0	75.649	0	26.3847	25.2405	15.0681	14.4369	0	0	0.00104498	0	0	0	21.0557	57.9712	0	76.3098	0
5.97_658.7638m/z		658.764	1	5.97055	0.82935	0	0.725717	0.371237	1.39793	KOK	KOKV	100	465.451	12.41	369.804	387.14	298.776	338.009	288.744	360.465	287.769	47.0534	462.675	871.352	473.689	542.246	464.817	296.987	564.788	356.615	339.144	298.776	382.726	337.993	291.038	283.734	41.6323	303.227	918.352	448.606	554.729	418.901	299.581	736.599
5.25_733.1205m/z		733.121	1	5.2464	0.118883	1	0.732816	0.374396	1.14078	KOKV	KOK	100 - 11.2	64.9106	46.63	1.25783	53.2944	51.3374	87.5948	90.4711	64.8567	105.562	45.7311	91.5009	84.4651	33.5118	41.9705	81.0911	18.3252	58.6058	1.21298	46.6872	51.3374	99.1835	105.902	52.3651	104.082	40.4623	59.9676	89.021	31.7372	42.9367	73.0807	18.4853	76.434
4.63_747.3494m/z		747.349	2	4.63322	0.0216167	0	0.735225	0.374752	1.32063	KOKV	KOK	100 - 26	15.21	86.39	41.8767	19.8148	12.1491	10.0662	12.9707	0	9.59271	6.82464	0	11.2649	4.56436	9.85152	8.63673	18.1898	32.8062	40.3832	17.3582	12.1491	11.398	15.183	0	9.45822	6.03836	0	11.8725	4.32266	10.0783	7.78357	18.3487	42.7859
4.63_499.7544n	499.754	480.737	1	4.63322	0.0324167	0	0.735362	0.374752	1.01248	KOK	KOKV	100	142.437	85.46	209.568	35.4699	146.87	320.959	32.5456	6.10943	233.246	19.982	5.77893	499.909	27.3591	302.353	100.459	18.3302	165.326	202.094	31.0725	146.87	363.422	38.0966	4.93273	229.976	17.6798	3.78738	526.874	25.9103	309.313	90.5357	18.4903	215.619
5.98_587.7953m/z		587.795	1	5.98135	0.82935	0	0.736387	0.374795	1.16454	KOK	KOKV	100	572.585	9.86	484.557	560.154	478.815	504.02	469.959	534.637	409.65	26.286	515.584	1064.06	635.405	658.228	466.998	469.896	744.221	467.276	490.709	478.815	570.701	550.117	431.664	403.907	23.2575	337.902	1121.46	601.758	673.38	420.867	474.001	970.616
4.17_209.0039m/z		209.004	1	4.16835	0.0540333	6	0.737297	0.374795	1.02847	KOKV	KOK	100	7.80729	69.72	8.47085	5.14922	15.2136	0	0	9.25148	16.5659	7.09509	14.8273	7.98204	0	7.50281	2.4136	15.0624	5.84586	8.16874	4.51084	15.2136	0	0	7.4696	16.3337	6.27765	9.71749	8.41259	0	7.67553	2.17518	15.1939	7.6242
5.58_657.9706m/z		657.971	1	5.58145	0.0972833	1	0.741894	0.376644	1.56345	KOK	KOKV	100	32.7206	63.28	28.8768	38.5778	35.6119	16.7268	17.9151	4.23057	4.56061	0	44.5394	23.7296	58.8844	50.7462	22.7681	47.755	13.3423	27.847	33.7951	35.6119	18.9398	20.9708	3.41574	4.49667	0	29.1901	25.0096	55.7663	51.9144	20.519	48.1721	17.4011
7.27_289.0541m/z		289.054	1	7.27273	0.775333	10	0.742794	0.376644	1.13012	KOK	KOKV	100	340.165	9.28	304.973	337.634	330.459	285.972	297.755	296.011	254.195	463.357	543.561	272.909	366.257	395.998	170.854	327.112	181.271	294.097	295.775	330.459	323.806	348.541	238.998	250.631	409.972	356.238	287.629	346.862	405.114	153.977	329.969	236.414
3.62_92.9279m/z		92.9279	1	3.62	0.19455	3	0.744464	0.377019	1.1162	KOK	KOKV	100	69.2447	52.95	55.6302	32.6066	39.2239	61.486	38.3413	80.5919	126.374	55.1003	9.4721	171.901	45.3816	23.347	41.1904	56.3843	151.181	53.6462	28.5642	39.2239	69.6205	44.8808	65.0696	124.602	48.752	6.2078	181.173	42.9785	23.8845	37.1215	56.8768	197.171
4.63_896.4203n	896.42	895.413	1	4.63322	0.0540333	0	0.746473	0.377565	1.50687	KOKV	KOK	100 - 48.9 - 21.3	208.329	45.67	236.51	447.057	100.607	152.163	349.198	14.1612	158.608	177.788	127.509	49.7298	236.869	69.4321	196.533	132.337	115.826	228.075	391.632	100.607	172.294	408.758	11.4337	156.384	157.304	83.5667	52.4122	224.326	71.0305	177.119	133.493	151.061
4.62_1034.5234n	1034.52	516.254	2	4.6224	0.0216167	0	0.749568	0.378657	2.32581	KOK	KOKV	100 - 69.8 - 11.9	161.375	63.23	110.643	35.1033	71.2742	87.773	37.498	11.27	132.129	6.64328	0	102.13	10.9096	644.298	134.411	58.1419	334.462	106.697	30.7514	71.2742	99.3852	43.8938	9.09932	130.276	5.8779	0	107.639	10.3319	659.13	121.134	58.6498	436.207
4.63_804.3655n	804.366	785.348	1	4.63322	0.0324167	0	0.753961	0.380402	1.37649	KOKV	KOK	100	24.159	62.93	49.6591	22.8185	30.8318	15.2603	35.9996	0	14.5434	11.2936	0	25.1819	14.9394	6.99814	28.4698	22.2105	31.3159	47.8881	19.9896	30.8318	17.2792	42.1397	0	14.3395	9.99243	0	26.5402	14.1483	7.15924	25.6575	22.4045	40.8424
4.63_795.3397m/z		795.34	2	4.63322	0.0324333	0	0.756788	0.381353	1.26229	KOK	KOKV	100 - 35.2	13.7821	79.13	24.0153	20.3031	5.31744	4.05621	10.6758	0	12.0602	6.458	0	5.02457	6.3507	18.1974	28.5429	17.573	28.11	23.1588	17.786	5.31744	4.59283	12.4967	0	11.8911	5.71396	0	5.29559	6.01441	18.6164	25.7234	17.7264	36.6612
5.16_165.9555n	165.956	200.948	1	5.15993	0.0972833	0	0.761002	0.383001	1.02238	KOKV	KOK	100	28.8519	50.45	14.1356	7.63428	45.4394	38.5442	24.2221	28.5109	43.4767	59.2473	17.0619	11.0676	15.1284	33.896	57.1635	6.56167	25.6361	13.6315	6.68782	45.4394	43.6436	28.3535	23.0196	42.8672	52.4213	11.182	11.6646	14.3273	34.6763	51.5168	6.61898	33.4347
4.63_769.3603m/z		769.36	2	4.63322	0.0324167	0	0.76223	0.383142	1.08683	KOK	KOKV	100 - 25.5	32.2569	48.12	48.9958	37.0564	8.0994	16.6407	38.6434	35.4812	22.8414	20.0877	49.7693	11.075	38.3275	16.2423	28.1651	53.53	40.8587	47.2484	32.4623	8.0994	18.8423	45.2346	28.6474	22.5211	17.7733	32.6177	11.6723	36.298	16.6162	25.3829	53.9976	53.2881
4.63_621.2868m/z		621.287	1	4.63322	0.0324167	2	0.76615	0.384162	1.14165	KOKV	KOK	100	14.5478	32.84	30.2885	11.0712	18.6353	12.1147	12.7095	5.45154	11.5639	12.6996	5.84622	15.4406	9.14409	11.3355	15.688	12.41	19.3784	29.2083	9.6986	18.6353	13.7175	14.8772	4.40155	11.4017	11.2365	3.83148	16.2734	8.65988	11.5965	14.1383	12.5184	25.2734
5.62_470.9706m/z		470.971	1	5.62468	0.3891	1	0.766485	0.384162	1.00028	KOKV	KOK	100 - 9.33 - 2.45	550.704	33.46	698.985	728.562	692.648	502.448	597.201	409.039	226.045	114.037	357.775	760.007	845.307	630.045	310.627	726.833	659.755	674.057	638.238	692.648	568.921	699.061	330.256	222.875	100.899	234.478	801.002	800.546	644.549	279.942	733.182	860.455
3.70_330.9629m/z		330.963	1	3.69565	0.2486	1	0.767104	0.384162	1.30903	KOK	KOKV	100	68.434	96.48	112.128	118.944	67.2874	8.26864	3.97723	0	55.3443	0	218.671	86.3213	4.19261	3.50423	0	161.926	72.8568	108.129	104.198	67.2874	9.36256	4.65559	0	54.5684	0	143.312	90.9774	3.9706	3.5849	0	163.341	95.0202
4.63_557.2807m/z		557.281	2	4.63322	0.0216167	0	0.768673	0.384412	1.87538	KOK	KOKV	100 - 20.1	42.9464	72.99	47.6201	46.0166	16.3864	15.9691	16.4907	6.92895	10.8891	11.5518	0	28.7968	96.3994	30.0252	93.6668	27.8731	55.258	45.9217	40.3117	16.3864	18.0818	19.3033	5.5944	10.7365	10.2209	0	30.3501	91.2947	30.7164	84.4142	28.1165	72.0678
4.99_667.1328m/z		667.133	1	4.98988	0.0944	0	0.769499	0.384412	1.29567	KOK	KOKV	100 - 4.48	25.3359	80.52	0	11.9584	18.7866	35.5745	32.4417	0	38.1187	28.1603	60.4065	0	41.7557	19.1513	0	32.9525	20.2604	0	10.4759	18.7866	40.2809	37.975	0	37.5843	24.9159	39.5891	0	39.5446	19.5922	0	33.2403	26.4238
4.63_566.2470m/z		566.247	2	4.63322	0.0324167	0	0.771479	0.384926	1.0668	KOK	KOKV	100 - 13.8	25.5017	48.34	42.1509	34.2827	22.4083	23.8094	18.6935	6.17551	19.8133	12.564	5.89001	21.1748	6.38449	26.5163	16.3895	56.9275	58.1669	40.6476	30.0325	22.4083	26.9594	21.8819	4.98608	19.5355	11.1164	3.86018	22.3169	6.04641	27.1267	14.7705	57.4247	75.8616
5.61_428.0134n	428.013	448.988	1	5.61388	0.497167	1	0.78025	0.388824	1.02753	KOK	KOKV	100	674.311	44.01	996.454	876.461	877.542	529.953	682.132	454.413	176.754	44.076	494.76	778.611	1096.75	720.907	443.958	1116.27	699.15	960.917	767.801	877.542	600.064	798.478	366.891	174.276	38.9979	324.254	820.609	1038.68	737.503	400.103	1126.02	911.835
4.63_731.8475m/z		731.848	1	4.63322	0.0324167	0	0.781351	0.38885	1.05389	KOK	KOKV	100	9.05955	62.41	17.0442	2.37222	7.84677	4.94853	13.8958	4.2258	9.84097	11.1186	0	9.97925	3.71732	12.0706	4.6256	8.22739	22.7376	16.4364	2.07812	7.84677	5.60321	16.2659	3.4119	9.703	9.83764	0	10.5175	3.52048	12.3484	4.16868	8.29925	29.6545
6.18_358.8686m/z		358.869	1	6.18383	0.95905	0	0.782223	0.38885	1.03082	KOK	KOKV	100	600.649	9.76	619.679	629.473	590.058	550.86	536.535	655.381	496.859	158.672	604.739	927.393	630.164	651.098	534.605	573.857	724.669	597.579	551.434	590.058	623.737	628.048	529.152	489.893	140.391	396.332	977.416	596.795	666.086	481.795	578.869	945.117
5.38_294.9035m/z		294.903	1	5.3761	0.0324167	0	0.785544	0.389596	1.05915	KOKV	KOK	100	3.72458	125.74	0	7.64268	9.70416	0	0	8.72524	0	0	0	0	2.24435	12.0884	0	13.7998	0	0	6.69518	9.70416	0	0	7.04472	0	0	0	0	2.1255	12.3667	0	13.9203	0
5.54_329.5307m/z		329.531	1	5.53822	0.1297	0	0.785646	0.389596	1.60954	KOK	KOKV	100	52.3639	70.49	0	28.0618	23.3351	24.9753	62.4064	25.0095	63.9455	85.9188	120.774	6.85958	37.431	46.5338	103.509	17.8845	0	0	24.5828	23.3351	28.2795	73.0506	20.1926	63.049	76.0199	79.1523	7.22958	35.4489	47.605	93.2846	18.0407	0
8.38_818.4566m/z		818.457	2	8.3832	0.497167	0	0.789661	0.391108	1.09169	KOK	KOKV	100 - 83.2 - 40.5 - 2.29	1262.42	20.53	935.701	1354.68	850.097	1461.36	1014.25	1117.96	1360.65	1545.71	784.759	1437.04	1606.76	1424.62	517.056	1400.73	1382.68	902.33	1186.74	850.097	1654.7	1187.24	902.637	1341.58	1367.63	514.313	1514.55	1521.68	1457.42	465.98	1412.97	1803.29
4.63_754.8672m/z		754.867	2	4.63322	0.0324167	0	0.791749	0.391663	1.00555	KOK	KOKV	100 - 99.4 - 41.1 - 22.5 - 5.83 - 7.78 - 1.85 - 4.09	2409.05	101.64	2477.71	6757.55	229.966	1404.39	4492.67	90.89	1317.15	118.651	153.078	516.55	5943.46	466.708	5244.32	6149.18	680.486	2389.35	5919.77	229.966	1590.19	5258.95	73.3842	1298.69	104.981	100.324	544.412	5628.74	477.452	4726.27	6202.89	887.493
5.13_509.7088m/z		509.709	1	5.12752	0.1189	0	0.794459	0.392525	3.38665	KOKV	KOK	100	36.4578	95.3	30.809	0	54.6192	0	23.7835	145.993	0	0	24.2038	10.5309	0	3.57242	4.67644	20.5442	22.5934	29.7102	0	54.6192	0	27.8401	117.874	0	0	15.8626	11.0989	0	3.65466	4.21449	20.7237	29.4664
4.63_644.3189n	644.319	643.312	1	4.63322	0.0324167	0	0.797719	0.393656	1.08264	KOK	KOKV	100 - 35.9	143.892	38.7	205.646	202.219	75.1204	96.5177	128.751	102.723	119.381	105.9	98.6506	83.0873	398.878	30.7575	169.236	134.312	130.314	198.312	177.148	75.1204	109.287	150.711	82.9377	117.707	93.6986	64.6534	87.569	377.756	31.4655	152.519	135.486	169.956
3.62_215.0325m/z		215.032	1	3.62	0.4835	35	0.804642	0.396589	1.94057	KOK	KOKV	100	307.188	94.22	67.2282	46.4035	67.7647	131.728	477.448	189.647	127.866	186.87	0	757.454	479.78	137.393	217.661	7.18306	671.161	64.8306	40.6506	67.7647	149.156	558.882	153.121	126.074	165.34	0	798.311	454.374	140.556	196.16	7.2458	875.332
5.27_214.0480m/z		214.048	1	5.26802	0.378283	17	0.805874	0.396713	1.83675	KOKV	KOK	100	73.3126	159.5	76.1547	8.72026	355.496	0	21.8773	50.9397	0	2.44096	0	115.156	3.48729	8.26285	165.569	17.5233	6.87436	73.4387	7.63916	355.496	0	25.6088	41.1285	0	2.15973	0	121.368	3.30263	8.45306	149.213	17.6764	8.96557
5.99_718.7447m/z		718.745	1	5.99217	0.84015	0	0.807325	0.396945	1.12418	KOK	KOKV	100	886.091	12.09	822.728	887.034	751.575	761.58	743.369	915.554	635.638	89.951	878.201	1573.82	926.387	996.139	781.415	725.595	1117.22	793.387	777.063	751.575	862.336	870.16	739.214	626.726	79.5875	575.553	1658.71	877.332	1019.07	704.225	731.933	1457.08
6.00_707.7524m/z		707.752	1	6.00297	0.299767	0	0.809027	0.3973	1.19792	KOK	KOKV	100 - 15.3	312.599	11.37	273.626	296.939	223.666	289.957	249.979	269.03	223.47	13.1981	419.96	401.242	318.276	365.567	377.539	234.722	370.292	263.867	260.126	223.666	328.318	292.616	217.214	220.337	11.6775	275.232	422.884	301.422	373.982	340.245	236.772	482.937
6.32_625.2965m/z		625.297	1	6.32435	0.06485	0	0.812537	0.397617	1.3671	KOK	KOKV	100 - 13.9	21.1105	136.3	40.7114	49.6022	13.9455	0	0	0	3.83343	0	0	0	46.1507	58.3449	0	64.3881	0	39.2594	43.4527	13.9455	0	0	0	3.77969	0	0	0	43.7069	59.688	0	64.9505	0
7.81_100.9853m/z		100.985	1	7.81313	0.140617	8	0.813397	0.397617	1.22845	KOK	KOKV	100	15.3708	37.12	5.986	18.3795	14.986	14.667	14.7345	6.45552	12.3785	20.8218	24.3698	0	17.7669	26.1311	14.32	14.7025	4.8548	5.77251	16.1009	14.986	16.6074	17.2477	5.21216	12.205	18.4229	15.9714	0	16.826	26.7326	12.9054	14.8309	6.33165
5.54_456.9764m/z		456.976	1	5.53822	0.162117	1	0.813862	0.397617	1.17129	KOK	KOKV	100 - 7.1	234.33	34.79	82.9377	159.231	164.73	219.025	236.549	243.979	293.978	393.384	474.216	113.855	249.021	217.919	189.717	165.033	71.4969	79.9798	139.491	164.73	248.001	276.895	196.987	289.857	348.062	310.791	119.997	235.835	222.935	170.977	166.475	93.2466
4.63_496.7149m/z		496.715	2	4.63322	0.0216167	0	0.814012	0.397617	1.09198	KOKV	KOK	100 - 75.4 - 29.8	456.212	94.38	576.004	1229.32	31.8504	337.34	744.464	38.2114	236.295	41.6665	68.5087	154.98	660.789	58.51	1251.42	950.985	155.419	555.462	1076.91	31.8504	381.969	871.441	30.8517	232.983	36.8661	44.899	163.34	625.798	59.857	1127.8	959.291	202.698
4.64_835.8920m/z		835.892	2	4.64402	0.06485	0	0.814579	0.397617	1.72599	KOK	KOKV	96.7 - 100	244.701	76.78	250.012	319.353	55.9181	78.7257	144.26	13.8416	130.312	36.9659	0	163.198	1032	110.363	404.294	86.0222	124.764	241.096	279.761	55.9181	89.141	168.865	11.1756	128.485	32.707	0	172.001	977.354	112.904	364.357	86.7736	162.718
5.32_553.0575m/z		553.058	1	5.32207	0.33505	0	0.819923	0.399743	1.03224	KOKV	KOK	100	154.113	44.46	17.3676	105.279	149.399	179.506	222.229	193.865	211.148	216.366	251.172	118.215	156.882	140.516	179.587	68.8843	62.7781	16.7482	92.227	149.399	203.254	260.133	156.526	208.188	191.438	164.612	124.591	148.575	143.751	161.847	69.486	81.8754
5.79_535.8860n	535.886	556.859	1	5.78682	0.205367	0	0.826395	0.402415	1.56414	KOK	KOKV	100	90.8062	61.09	107.05	97.5117	73.3877	35.7549	51.2819	23.8622	17.5372	0.14491	14.5972	161.192	163.265	106.17	16.6115	129.762	134.706	103.232	85.4226	73.3877	40.4851	60.0286	19.2663	17.2913	0.128215	9.56666	169.886	154.62	108.614	14.9706	130.896	175.685
4.63_558.2830m/z		558.283	1	4.63322	0.0324167	0	0.829383	0.403385	1.11451	KOK	KOKV	100	37.5702	22.84	41.7697	38.8467	23.8313	41.5079	32.94	23.4396	33.6359	51.4836	60.4789	36.9835	14.532	24.6315	36.182	25.8915	50.3785	40.28	34.0306	23.8313	46.9993	38.5583	18.925	33.1643	45.5521	39.6365	38.9784	13.7625	25.1985	32.6078	26.1177	65.7038
5.51_403.9939m/z		403.994	1	5.5058	0.194533	2	0.83323	0.40477	1.29171	KOK	KOKV	100	90.6942	61.7	0	46.8941	47.9431	81.7658	120.586	72.9739	121.325	210.434	199.181	5.48809	94.4252	78.7256	89.4679	45.3948	2.43701	0	41.0804	47.9431	92.5832	141.153	58.9188	119.624	186.189	130.539	5.78412	89.4251	80.5379	80.6301	45.7913	3.17836
5.55_410.9896m/z		410.99	1	5.54903	0.1297	0	0.836244	0.405538	1.11718	KOK	KOKV	100	38.8337	49.51	33.3475	49.2425	45.9202	41.7491	50.91	8.89826	13.2557	10.7446	62.6309	24.5483	59.5356	48.9504	46.782	47.6898	9.78799	32.1582	43.1376	45.9202	47.2725	59.5934	7.18442	13.0698	9.5067	41.0469	25.8724	56.383	50.0772	42.1607	48.1063	12.7655
5.55_823.9934n	823.993	822.986	1	5.54903	0.118883	0	0.836813	0.405538	1.36717	KOK	KOKV	100	114.699	49.16	110.365	125.787	118.571	85.0179	93.1808	23.5875	30.7598	4.6333	191.814	103.79	183.75	116.914	138.253	134.491	43.9504	106.429	110.193	118.571	96.2656	109.074	19.0444	30.3286	4.09949	125.711	109.388	174.02	119.606	124.596	135.665	57.3203
4.63_816.3907n	816.391	815.383	1	4.63322	0.0432333	0	0.841549	0.407346	1.24795	KOK	KOKV	100 - 37.6 - 14.8	51.3943	66.67	87.9338	63.566	29.0628	20.7885	51.8107	12.826	22.2929	30.7592	0	39.1669	76.6681	28.0075	103.243	47.6703	85.6387	84.7977	55.6854	29.0628	23.5388	60.6476	10.3557	21.9804	27.2154	0	41.2795	72.6082	28.6523	93.0447	48.0867	111.69
5.79_583.8644m/z		583.864	1	5.78682	0.0972667	0	0.843285	0.407397	2.13126	KOK	KOKV	100	26.1962	80.11	19.2398	25.5682	8.11584	17.3439	15.7719	0	0	0	0	42.5193	65.3278	14.9958	0	55.4258	31.3007	18.5537	22.3984	8.11584	19.6384	18.462	0	0	0	0	44.8127	61.8685	15.341	0	55.91	40.8225
7.24_102.0313n	102.031	101.024	1	7.24028	0.613217	7	0.843666	0.407397	1.05683	KOK	KOKV	100 - 1.99	1259.8	9.96	1104.05	1350.64	1362.74	1135.92	1159.97	1172.98	1058.08	1474.95	1845.1	669.225	1263.85	1148.41	1406.72	1054.77	1215.35	1064.67	1183.19	1362.74	1286.2	1357.82	947.059	1043.25	1305.02	1209.23	705.323	1196.92	1174.84	1267.76	1063.99	1585.06
4.63_609.8048m/z		609.805	1	4.63322	0.0324167	0	0.847879	0.408944	1.42647	KOK	KOKV	100 - 84.4	15.9336	83.02	31.9093	2.46162	9.91055	7.28971	8.42259	3.4127	14.783	14.0619	0	10.0617	2.82878	28.5141	39.4671	11.3271	21.2081	30.7713	2.15644	9.91055	8.25412	9.85917	2.7554	14.5757	12.4418	0	10.6044	2.67899	29.1705	35.5685	11.426	27.6597
8.35_829.4481m/z		829.448	2	8.35077	0.291817	0	0.850329	0.409638	1.23274	KOK	KOKV	100 - 57.5 - 14.4	204.088	43.05	115.145	205.868	115.279	273.509	133.543	83.6512	231.903	246.787	48.2015	244.278	245.237	260.533	36.4155	257.699	293.552	111.038	180.346	115.279	309.693	156.32	67.5396	228.652	218.354	31.5902	257.454	232.251	266.53	32.8183	259.95	382.852
7.27_92.0467n	92.0467	73.0289	1	7.27273	1.03485	1	0.857145	0.412263	1.0073	KOK	KOKV	100	867.017	7.56	805.857	960.404	926.412	813.386	803.06	893.985	822.01	974.165	1278.73	522.505	842.916	830.049	948.453	717.612	821.71	777.117	841.337	926.412	920.995	940.032	721.799	810.486	861.93	838.05	550.689	798.281	849.157	854.762	723.88	1071.68
5.93_538.8063m/z		538.806	1	5.92732	0.807733	0	0.858146	0.412263	1.25978	KOK	KOKV	100	384.103	9.87	318.032	349.336	266.307	321.608	273.971	319.073	285.947	49.5074	473.961	618.107	350.411	477.602	401.745	263.286	438.208	306.69	306.027	266.307	364.156	320.7	257.618	281.939	43.8035	310.623	651.447	331.856	488.596	362.06	265.585	571.513
5.75_567.8496m/z		567.85	1	5.75438	0.1189	0	0.85883	0.412263	1.75314	KOK	KOKV	100 - 11.2	20.0738	63	17.755	22.5845	9.52799	12.398	9.29315	8.5924	0	0	1.46514	48.7809	35.3375	28.3263	2.98745	12.3694	31.3234	17.1218	19.7846	9.52799	14.0383	10.8782	6.93747	0	0	0.96022	51.4121	33.4663	28.9784	2.69234	12.4774	40.8521
5.55_371.0069m/z		371.007	1	5.54903	0.20535	2	0.862566	0.413566	1.38697	KOK	KOKV	100	130.4	52.39	17.0281	65.1921	75.6632	92.5535	139.378	101.151	167.155	349.53	228.659	29.2182	112.294	97.5497	138.587	76.6617	10.6974	16.4208	57.1099	75.6632	104.798	163.151	81.6692	164.812	309.26	149.858	30.7943	106.347	99.7953	124.897	77.3313	13.9516
4.07_209.0042m/z		209.004	1	4.07107	0.06485	6	0.866252	0.414843	1.06232	KOK	KOKV	100	8.73485	79.18	5.51593	14.671	7.66852	3.50092	0	18.9156	7.28493	8.2726	32.4018	1.7334	0	11.2687	4.5643	8.53787	3.1001	5.31921	12.8521	7.66852	3.96408	0	15.2724	7.1828	7.3195	21.2354	1.8269	0	11.5281	4.11343	8.61244	4.04317
5.49_476.9702m/z		476.97	1	5.49498	0.20535	0	0.869295	0.415378	1.12497	KOK	KOKV	100	73.847	57.65	2.72835	45.9361	39.4257	73.9014	108.067	94.7937	94.6524	151.872	164.2	24.3456	89.1365	56.0163	53.7433	46.54	4.92225	2.63104	40.2411	39.4257	83.6784	126.499	76.536	93.3254	134.375	107.613	25.6588	84.4164	57.3058	48.4344	46.9465	6.41962
4.63_732.3496m/z		732.35	1	4.63322	0.0324167	0	0.86942	0.415378	1.23949	KOK	KOKV	100	17.2928	38.7	25.2104	12.4415	14.5627	11.0228	14.5284	11.4548	8.44006	11.7946	4.37361	19.7658	9.86961	35.8593	8.79122	12.1741	35.7141	24.3113	10.899	14.5627	12.4811	17.0064	9.24855	8.32174	10.4357	2.86636	20.8319	9.34698	36.6848	7.9228	12.2805	46.5785
7.25_729.2294m/z		729.229	1	7.2511	0.288967	0	0.876172	0.417535	1.06432	KOK	KOKV	100 - 9.76	244.633	30.41	192.4	283.21	325.101	263.959	245.798	121.127	177.357	458.745	458.81	144.051	241.605	243.118	87.5332	190.734	132.468	185.538	248.099	325.101	298.88	287.722	97.7976	174.871	405.892	300.694	151.821	228.812	248.715	78.8865	192.4	172.766
5.85_288.8876m/z		288.888	1	5.85167	0.291817	0	0.879182	0.417535	1.50816	KOK	KOKV	100	63.2898	12.15	37.2609	48.2339	43.8141	38.1193	36.7197	48.8475	40.759	0	87.6125	83.7853	40.4017	88.6879	76.6017	49.4413	79.7882	35.9321	42.254	43.8141	43.1624	42.9827	39.4392	40.1876	0	57.4192	88.3046	38.2623	90.7295	69.0348	49.8731	104.06
5.92_598.7865m/z		598.786	1	5.9165	0.883383	0	0.881046	0.417535	1.11863	KOK	KOKV	100	1230.43	10.75	1149.26	1237.78	1087.63	1078.53	1034.7	1219.64	892.058	171.134	1340.93	1994.53	1245.49	1395.58	1126.92	1084.42	1484.43	1108.27	1084.33	1087.63	1221.22	1211.18	984.735	879.552	151.418	878.813	2102.11	1179.54	1427.7	1015.6	1093.89	1936
5.68_613.9186n	613.919	612.911	1	5.67873	0.32425	0	0.88115	0.417535	1.23411	KOK	KOKV	100	228.311	60.57	246.427	292.603	298.679	208.061	180.037	59.6529	9.54209	5.86878	84.4015	406.264	342.757	257.56	69.3611	319.144	341.132	237.639	256.327	298.679	235.587	210.744	48.1635	9.40831	5.19263	55.3148	428.177	324.607	263.489	62.5095	321.932	444.905
5.51_765.0060m/z		765.006	1	5.5058	0.194533	0	0.882321	0.417535	1.25516	KOK	KOKV	100	113.054	54.65	6.64837	64.7116	73.938	89.1268	143.749	101.789	150.535	223.368	237.185	21.8188	98.5208	108.771	143.28	63.946	7.54145	6.41126	56.6889	73.938	100.918	168.267	82.1841	148.424	197.634	155.446	22.9957	93.3039	111.275	129.127	64.5046	9.83559
4.62_387.1873m/z		387.187	1	4.6224	0.0216167	2	0.882547	0.417535	1.39159	KOK	KOKV	100 - 25.7	24.4423	67.52	41.718	16.2612	16.1937	17.8116	12.225	2.50951	16.2317	11.4557	8.91393	29.4493	0	73.2399	15.4967	7.5649	49.4184	40.2301	14.2452	16.1937	20.168	14.3102	2.02617	16.0041	10.1359	5.84199	31.0377	0	74.926	13.9659	7.63097	64.4516
4.63_942.9416m/z		942.942	2	4.63322	0.0216167	0	0.883282	0.417535	1.01449	KOK	KOKV	61.6 - 100 - 42.1	14.3462	61.2	23.5648	33.6786	7.61676	15.3835	11.7062	0	7.0398	16.089	0	6.30588	8.13929	20.8707	23.8696	15.5091	23.9864	22.7244	29.5033	7.61676	17.4187	13.7029	0	6.9411	14.2354	0	6.64602	7.70829	21.3511	21.5117	15.6445	31.2831
5.56_714.0196m/z		714.02	1	5.55983	0.1189	0	0.883366	0.417535	2.75789	KOK	KOKV	100	98.9876	110.26	0	10.0431	4.45697	42.8992	90.857	13.4459	89.545	338.612	194.72	0.534671	62.0332	57.1232	138.878	0	0	0	8.79797	4.45697	48.5747	106.354	10.8562	88.2896	299.6	127.615	0.563511	58.7484	58.4382	125.159	0	0
4.94_303.1327m/z		303.133	1	4.93583	0.07565	9	0.884663	0.417535	1.16068	KOK	KOKV	100	11.3732	73.97	14.939	18.1194	2.34421	12.4746	15.8431	4.87116	0	2.6633	0	26.0876	11.142	21.7944	0	8.7576	20.5409	14.4063	15.873	2.34421	14.125	18.5454	3.93295	0	2.35645	0	27.4948	10.552	22.2962	0	8.83409	26.7896
4.63_553.2515m/z		553.252	1	4.63322	0.0324167	0	0.885108	0.417535	1.17965	KOKV	KOK	100	18.791	63.55	40.7871	19.1311	12.2356	21.5238	18.4468	0	19.4128	7.30738	3.72226	34.6797	17.926	12.4786	10.0574	25.5201	15.7435	39.3324	16.7593	12.2356	24.3714	21.5931	0	19.1407	6.46548	2.43948	36.5503	16.9768	12.7659	9.06391	25.743	20.5328
4.94_348.0904m/z		348.09	1	4.93583	0.0864667	5	0.885273	0.417535	1.18291	KOKV	KOK	100	51.281	77.45	53.9541	36.1158	55.8523	5.59167	90.8716	111.322	5.25938	40.1376	17.6019	104.771	25.5929	23.8132	86.1185	34.3985	14.379	52.0299	31.6383	55.8523	6.33144	106.371	89.8813	5.18564	35.5133	11.5359	110.422	24.2377	24.3614	77.6115	34.699	18.7531
5.62_503.9433m/z		503.943	1	5.62468	0.140517	0	0.887116	0.417919	1.06514	KOK	KOKV	100	20.5341	78.03	15.9883	33.1915	37.5298	30.9183	15.2772	0	2.04351	0	7.52857	27.5559	42.6931	38.0231	3.76408	12.6243	32.0835	15.4181	29.0766	37.5298	35.0087	17.8829	0	2.01486	0	4.93405	29.0423	40.4324	38.8985	3.39226	12.7346	41.8434
4.63_612.3078n	612.308	647.306	1	4.63322	0.0540333	0	0.892283	0.419864	1.00603	KOKV	KOK	100 - 29.9 - 25.5 - 12.2	142.646	51.04	196.895	235.146	68.8533	147.671	215.032	46.6443	88.2824	100.529	125.862	166.738	69.171	78.0871	279.197	105.484	209.262	189.873	205.994	68.8533	167.208	251.708	37.6604	87.0448	88.947	82.4873	175.732	65.5082	79.8847	251.617	106.406	272.921
5.81_688.9076m/z		688.908	1	5.80843	0.06485	0	0.894703	0.420197	1.31432	KOK	KOKV	100	22.4567	85.33	31.0097	33.6758	25.2454	6.30032	23.372	0	0	0	0	14.596	67.6619	9.99166	0	54.3768	33.0272	29.9037	29.5008	25.2454	7.13384	27.3584	0	0	0	0	15.3833	64.079	10.2217	0	54.8518	43.0742
7.27_116.0469n	116.047	97.0291	1	7.27273	0.742917	8	0.895218	0.420197	1.05373	KOK	KOKV	100	418.05	9.39	374.519	441.516	455.795	394.053	381.6	370.309	359.33	491.265	607.452	207.857	405.367	399.282	470.942	346.092	416.142	361.163	386.779	455.795	446.185	446.687	298.986	354.292	434.666	398.11	219.068	383.902	408.473	424.421	349.115	542.734
5.55_330.0369n	330.037	329.03	1	5.54903	1.20763	6	0.897136	0.420197	1.03926	KOK	KOKV	100 - 11.5 - 7.19 - 0.537	40284.1	20.45	29148.9	36240.1	37395.5	32242.8	52820.6	44789.3	38699.2	55514.9	55101.5	29350.5	44382.3	32913.5	47566	31157.9	26286.2	28109.3	31747.2	37395.5	36508.5	61829.8	36162.7	38156.7	49118.9	36112.3	30933.6	42032.1	33671.2	42867.3	31430.1	34282.6
4.63_662.3289m/z		662.329	1	4.63322	0.0216167	0	0.897194	0.420197	1.11122	KOK	KOKV	100 - 76.2 - 41.1	51.3247	63.66	100.54	65.8164	19.2808	34.022	47.783	15.5423	40.3301	28.1107	22.9906	19.7578	184.777	14.0094	40.1324	50.4058	50.4136	96.9539	57.6567	19.2808	38.5231	55.933	12.5488	39.7646	24.872	15.0675	20.8235	174.993	14.3319	36.1681	50.8461	65.7496
4.63_772.3401m/z		772.34	2	4.63322	0.0324167	0	0.898176	0.420197	1.13329	KOK	KOKV	100 - 32.1	15.45	71.33	39.369	8.46021	9.73822	4.17143	19.435	8.43358	5.82334	7.11192	0	22.372	13.8754	4.40306	22.2526	21.054	32.5314	37.9649	7.41135	9.73822	4.7233	22.7499	6.80923	5.7417	6.29254	0	23.5787	13.1406	4.50443	20.0544	21.2379	42.4276
6.40_740.4040m/z		740.404	2	6.4	0.0756667	0	0.899597	0.420376	5.32047	KOK	KOKV	100 - 76.1 - 32.6	74.8839	143.66	37.7707	0.0542446	4.18663	0	8.26971	48.2415	0	0	0	0	22.5097	554.73	0	21.8315	0	36.4236	0.0475196	4.18663	0	9.68021	38.95	0	0	0	0	21.3177	567.5	0	22.0221	0
7.15_1048.3277m/z		1048.33	1	7.15382	0.0324333	0	0.901268	0.420672	1.06361	KOKV	KOK	100	2.29947	138.26	3.53191	0	4.51416	8.05021	0	0	0	0	5.09616	0	0	7.40259	4.79685	0	0	3.40594	0	4.51416	9.11523	0	0	0	0	3.33991	0	0	7.573	4.323	0	0
6.42_971.6938m/z		971.694	1	6.42162	0.0216167	11	0.906141	0.42233	1.24942	KOKV	KOK	100 - 54.7	4.71267	200.42	0	0	0	26.4852	6.50351	0	0	0	0	20.4994	0	0	0	0	9.67569	0	0	0	29.9891	7.61277	0	0	0	0	21.6052	0	0	0	0	12.6191
4.61_190.9544m/z		190.954	1	4.6116	0.0324333	2	0.906905	0.42233	1.00957	KOKV	KOK	100	26.4132	22.65	21.6205	24.3979	27.5866	23.8622	25.3697	39.2801	22.7756	24.3175	38.341	30.825	23.9645	25.097	21.6102	18.4963	26.6502	20.8494	21.3731	27.5866	27.0192	29.6968	31.7145	22.4563	21.5158	25.1278	32.4876	22.6955	25.6748	19.4755	18.6578	34.7573
4.89_577.7417m/z		577.742	2	4.8926	0.0756667	0	0.910131	0.423346	1.98134	KOK	KOKV	100 - 44.1	67.6526	89.83	92.7742	40.1003	4.59636	24.5636	37.197	0	39.7823	0	0	61.2296	286.028	86.7351	38.5282	49.0796	19.6206	89.4655	35.1288	4.59636	27.8133	43.5414	0	39.2246	0	0	64.5323	270.882	88.7318	34.7223	49.5082	25.5892
4.63_820.3698n	820.37	819.364	1	4.63322	0.0324167	0	0.912876	0.424135	1.32968	KOK	KOKV	100	60.0449	50.36	89.2512	44.5224	36.2988	39.3627	55.3153	16.0838	35.2671	22.8207	17.0651	53.2475	29.9644	25.8583	221.886	40.1071	69.4103	86.0682	39.0027	36.2988	44.5703	64.7501	12.986	34.7727	20.1915	11.1841	56.1197	28.3777	26.4535	199.967	40.4575	90.5252
5.55_312.0272n	312.027	333.023	1	5.54903	0.551217	1	0.916764	0.425038	1.04299	KOK	KOKV	100	323.743	35.18	176.792	235.486	280.239	255.507	508.925	347.003	368.835	288.144	535.525	212.361	378.659	282.826	485.55	244.088	162.789	170.487	206.291	280.239	289.31	595.729	280.169	363.664	254.946	350.971	223.816	358.608	289.336	437.586	246.22	212.31
5.97_478.8273m/z		478.827	1	5.97055	0.948233	0	0.91751	0.425038	1.08195	KOK	KOKV	100	1076.92	9.88	1062.33	1108.66	971.702	967.095	905.242	1099.68	852.786	237.935	1216.23	1620.73	1127.69	1177.82	1018.32	985.348	1231.32	1024.44	971.214	971.702	1095.04	1059.64	887.874	840.83	210.522	797.092	1708.15	1067.98	1204.93	917.732	993.954	1605.89
4.63_765.8594m/z		765.859	2	4.63322	0.0324167	0	0.917966	0.425038	1.14723	KOK	KOKV	63.2 - 100 - 24.6 - 54	226.334	82.61	247.135	447.736	55.3574	124.9	365.67	6.64417	133.561	9.83798	16.9465	88.5989	601.865	74.3576	394.736	513.591	110.737	238.321	392.228	55.3574	141.424	428.04	5.36447	131.688	8.70453	11.1064	93.3778	569.994	76.0694	355.743	518.077	144.423
6.00_778.7220m/z		778.722	1	6.00297	0.796917	0	0.92208	0.426455	1.43715	KOK	KOKV	100	380.779	11.77	230.832	294.298	238.08	313.952	259.898	275.855	241.771	22.0501	375.379	812.141	317.554	472.994	340.18	179.628	526.309	222.599	257.813	238.08	355.487	304.227	222.724	238.382	19.5097	246.015	855.947	300.738	483.882	306.576	181.197	686.414
4.63_687.3368n	687.337	708.323	1	4.63322	0.0324167	0	0.927775	0.4286	1.04958	KOK	KOKV	100	27.7236	46.03	57.0563	26.5274	19.3459	17.9564	25.9328	17.9042	20.1745	16.9153	11.7518	25.6083	32.9347	12.8722	36.8593	42.0318	42.8159	55.0215	23.2386	19.3459	20.3319	30.3559	14.4557	19.8917	14.9665	7.70184	26.9896	31.1907	13.1685	33.2183	42.3989	55.8406
7.24_282.0947n	282.095	263.077	1	7.24028	0.699683	8	0.930609	0.429305	1.03694	KOK	KOKV	100	713.511	9.74	634.588	754.043	802.086	663.921	665.661	683.266	613.089	819.414	1012.59	415.234	703.668	685.115	805.333	544.42	722.316	611.956	660.56	802.086	751.757	779.198	551.666	604.494	725.007	663.625	437.632	666.406	700.886	725.78	549.175	942.048
4.94_721.2791m/z		721.279	1	4.93583	0.06485	0	0.931419	0.429305	1.84552	KOK	KOKV	100 - 23.1	61.8727	45.76	34.5247	33.2593	53.8091	4.08944	40.9167	40.2814	27.8007	137.005	204.766	28.0777	21.6973	64.8697	0	24.9442	13.6221	33.2934	29.1359	53.8091	4.63046	47.8955	32.523	27.411	121.22	134.199	29.5922	20.5484	66.3631	0	25.1621	17.766
7.98_100.9854m/z		100.985	1	7.97537	0.0972833	8	0.937137	0.43145	1.68819	KOK	KOKV	100	15.2858	38.19	8.56063	14.4857	10.7523	11.5141	7.31364	6.60554	4.14999	12.1539	47.3888	0	13.808	15.1986	16.9593	14.2509	2.52684	8.25533	12.6898	10.7523	13.0374	8.56107	5.33328	4.09181	10.7536	31.0575	0	13.0768	15.5485	15.284	14.3754	3.29552
4.63_762.3675m/z		762.367	1	4.63322	0.0324167	0	0.938546	0.431608	1.09739	KOK	KOKV	100 - 53.3 - 43.1	44.9237	46.39	95.9719	35.622	40.2692	24.0375	41.0026	28.3174	21.3375	41.5677	5.48455	58.143	37.8048	50.6145	52.2478	35.7664	77.7606	92.5492	31.2057	40.2692	27.2177	47.9961	22.8633	21.0383	36.7786	3.59445	61.2792	35.8029	51.7796	47.0867	36.0788	101.416
4.63_744.3477n	744.348	725.33	1	4.63322	0.0324167	0	0.946176	0.434623	1.08177	KOKV	KOK	100 - 81.6 - 58.3 - 54.5	86.0193	57.53	206.18	99.5495	63.5596	60.2551	101.043	8.12999	63.4175	50.1317	7.25989	58.847	73.3751	57.3554	134.907	128.641	125.622	198.827	87.2078	63.5596	68.2267	118.278	6.56412	62.5284	44.356	4.75797	62.0212	69.4896	58.6758	121.58	129.764	163.837
4.63_953.9049m/z		953.905	1	4.63322	0.0324167	0	0.952588	0.436855	1.23505	KOK	KOKV	100	6.89896	78.87	11.0754	8.96248	0	6.01704	4.22369	0	8.82322	6.22158	0	8.1314	0	18.5764	0	7.93036	14.332	10.6804	7.85135	0	6.81308	4.94409	0	8.69952	5.50478	0	8.57001	0	19.004	0	7.99962	18.6918
7.21_1109.3236m/z		1109.32	1	7.20787	0.407867	0	0.953191	0.436855	1.11509	KOK	KOKV	100 - 29.9 - 1.29	723.438	31.18	714.054	911.052	884.529	582.42	624.21	402.107	423.03	931.68	1393.61	172.325	787.26	646.212	656.055	758.155	442.211	688.588	798.104	884.529	659.473	730.677	324.659	417.099	824.339	913.338	181.62	745.572	661.088	591.248	764.777	576.734
4.99_909.1928m/z		909.193	1	4.98988	0.137633	0	0.955512	0.437176	1.19553	KOK	KOKV	100	64.5962	56.6	9.21366	61.7529	46.0248	72.365	50.8524	32.3743	105.638	96.0713	142.008	33.3859	100.808	32.5069	2.5167	63.4696	46.0035	8.88506	54.097	46.0248	81.9387	59.5259	26.1389	104.157	85.0028	93.0686	35.1868	95.4698	33.2552	2.2681	64.024	59.998
5.54_505.0380m/z		505.038	2	5.53822	0.20535	0	0.95605	0.437176	1.71147	KOK	KOKV	100 - 20.1	406.439	66.55	40.4133	165.427	139.123	198.929	465.673	210.686	442.102	989.915	822.966	54.52	309.286	244.777	650.828	173.818	5.40159	38.972	144.918	139.123	225.247	545.1	170.107	435.904	875.865	539.353	57.4608	292.909	250.412	586.538	175.336	7.04478
5.46_496.9688m/z		496.969	1	5.46257	0.183733	0	0.961763	0.439104	1.0445	KOK	KOKV	100	90.4475	35.05	26.0602	88.137	92.6289	87.0618	91.6807	91.9286	128.66	121.74	182.415	42.4817	105.798	82.8671	69.6438	91.6317	27.002	25.1308	77.2101	92.6289	98.5799	107.318	74.2228	126.856	107.714	119.551	44.7731	100.196	84.7748	62.7642	92.432	35.2161
4.63_688.3039m/z		688.304	1	4.63322	0.0324167	0	0.962433	0.439104	1.08331	KOK	KOKV	100	11.0635	60.92	19.0185	12.4388	15.7911	8.74297	7.70874	0	7.78867	11.9345	0	11.8528	3.3925	7.93978	24.2411	10.0273	19.1202	18.3402	10.8967	15.7911	9.89964	9.02356	0	7.67947	10.5595	0	12.4921	3.21286	8.12256	21.8465	10.1148	24.9366
4.63_823.3706n	823.371	844.36	1	4.63322	0.0324167	0	0.965469	0.439993	1.08806	KOK	KOKV	100 - 65.4 - 20.5	68.6627	57.63	109.749	115.354	29.7915	52.666	76.0042	8.20958	49.965	50.8768	3.24013	51.6535	53.747	61.0131	130.438	91.5543	106.779	105.834	101.053	29.7915	59.6336	88.9677	6.62837	49.2645	45.0152	2.1235	54.4396	50.901	62.4176	117.553	92.354	139.262
4.10_156.9984m/z		156.998	1	4.1035	0.570083	0	0.967017	0.440203	1.12207	KOK	KOKV	100	117.937	51.95	176.42	70.8348	124.343	42.6094	56.7948	174.377	90.3702	86.7702	28.372	213.097	65.7113	110.824	283.502	59.2811	95.9387	170.128	62.053	124.343	48.2466	66.4819	140.791	89.1033	76.7732	18.5944	224.591	62.2317	113.375	255.497	59.7989	125.124
7.20_684.2307n	684.231	683.223	1	7.19705	0.807767	1	0.968188	0.440242	1.0558	KOK	KOKV	100 - 24.8 - 6.47 - 0.591	18273.5	19.09	15851.4	22148.1	21104.2	17379.7	17036.8	13068.4	14566	23694.6	29729.6	6275.43	18332.7	16211.3	19783	15181.5	16979.8	15286.1	19402.3	21104.2	19679	19942.7	10551.3	14361.8	20964.7	19484.1	6613.92	17361.9	16584.5	17828.8	15314.1	22145.2
4.63_535.2511n	535.251	570.243	1	4.63322	0.0324167	0	0.973214	0.44171	1.0238	KOK	KOKV	100	27.8046	40.19	54.2366	21.742	28.6661	24.3296	27.0653	11.5862	22.4826	27.8117	7.112	21.8806	31.1035	27.0672	46.422	26.1525	34.8875	52.3023	19.0465	28.6661	27.5483	31.6816	9.35464	22.1674	24.6074	4.66104	23.0608	29.4565	27.6903	41.8363	26.381	45.5005
7.27_144.0423n	144.042	143.035	1	7.27273	0.44315	8	0.973596	0.44171	1.02763	KOK	KOKV	100 - 0.576	444.275	12.64	409.713	484.404	518.13	383.311	390.502	458.122	382.126	488.903	655.703	223.554	437.244	420.295	498.472	372.312	457.714	395.101	424.35	518.13	434.022	457.107	369.886	376.768	432.575	429.733	235.612	414.091	429.971	449.231	375.564	596.953
4.63_748.3322m/z		748.332	2	4.63322	0.0324167	0	0.977631	0.443044	1.10153	KOKV	KOK	100 - 19.2	17.7543	54.23	38.4533	28.0852	11.6674	15.0728	15.2527	0	15.749	18.7597	0	17.1213	6.56228	18.6545	17.5046	23.8388	26.5017	37.0819	24.6033	11.6674	17.0669	17.8542	0	15.5282	16.5984	0	18.0448	6.21478	19.084	15.7755	24.047	34.5636
7.74_144.9753m/z		144.975	1	7.73748	0.07565	2	0.978961	0.443151	1.30839	KOK	KOKV	100	13.7611	64.1	2.0219	12.8563	11.281	7.35457	22.8707	5.10864	12.1304	17.4742	27.8582	0	13.5714	19.4382	14.1115	16.0985	1.53702	1.94979	11.2624	11.281	8.32756	26.7716	4.12469	11.9604	15.461	18.2576	0	12.8528	19.8857	12.7175	16.2391	2.00459
6.42_954.7207m/z		954.721	1	6.42162	0.0432333	2	0.983893	0.444676	1.45092	KOK	KOKV	100 - 26.7	36.1565	111.39	8.75755	75.4462	22.5767	48.0121	19.6452	0	0	0	0	35.1016	80.643	108.63	0	52.4433	12.4338	8.44522	66.0927	22.5767	54.3639	22.9959	0	0	0	0	36.995	76.3727	111.131	0	52.9013	16.2162
7.20_90.0312n	90.0312	89.0239	1	7.19705	0.97	8	0.984578	0.444676	1.02172	KOK	KOKV	100	769.393	8.52	686.798	840.318	833.014	693.725	726.816	776.845	713.723	871.966	1120.15	470.707	750.64	732.048	827.782	641.979	739.879	662.304	736.139	833.014	785.503	850.783	627.221	703.717	771.505	734.118	496.097	710.892	748.9	746.011	647.586	964.953
4.94_146.0454m/z		146.045	1	4.93583	0.2349	15	0.985775	0.444676	1.0109	KOKV	KOK	100 - 3.89	413.581	73.64	575.823	262.532	496.7	85.5673	494.412	922.825	57.2061	217.248	148.807	761.463	174.02	323.187	1278.01	255.129	115.115	555.287	229.985	496.7	96.8877	578.74	745.085	56.4041	192.218	97.5247	802.535	164.805	330.626	1151.77	257.357	150.133
5.67_398.9033m/z		398.903	1	5.66792	0.07565	0	0.986721	0.444676	1.0131	KOKV	KOK	100	8.27424	67.92	12.7291	6.84648	6.99611	17.7901	5.6648	7.89311	0	0	11.4096	4.88493	7.27958	15.7821	5.78595	4.47119	15.7247	12.2751	5.99768	6.99611	20.1437	6.631	6.37286	0	0	7.4776	5.14842	6.8941	16.1454	5.2144	4.51024	20.5083
5.55_423.9887m/z		423.989	1	5.54903	0.20535	1	0.98975	0.445546	1.26045	KOK	KOKV	100	97.8393	57.97	7.17014	42.6542	58.215	92.4178	121.066	85.8055	136.031	206.427	198.506	21.608	101.008	95.2323	106.977	50.2592	2.69683	6.91443	37.3661	58.215	104.644	141.715	69.279	134.124	182.644	130.096	22.7735	95.659	97.4246	96.4094	50.6982	3.51721
4.63_547.7495m/z		547.749	1	4.63322	0.0324167	0	0.992412	0.446249	1.43506	KOK	KOKV	100 - 43.8	34.2431	74.4	57.2443	32.9302	20.1938	11.4783	28.5375	4.95865	11.6893	18.4028	0	21.6795	92.3694	16.4876	15.0813	69.9126	40.0116	55.2027	28.8477	20.1938	12.9968	33.405	4.00359	11.5254	16.2825	0	22.8489	87.4781	16.8672	13.5916	70.5233	52.1833
4.08_276.9928m/z		276.993	1	4.08188	0.0540333	1	0.994601	0.446695	1.16111	KOKV	KOK	100	9.71129	75.05	11.4434	18.6829	16.1417	0	0	9.69759	12.0134	11.3246	26.3862	3.54804	0	7.52527	7.04693	9.359	1.72043	11.0353	16.3666	16.1417	0	0	7.82979	11.845	10.0199	17.2929	3.73942	0	7.6985	6.35082	9.44075	2.24379
5.57_558.0083m/z		558.008	2	5.57065	0.108083	0	0.995613	0.446695	1.73845	KOK	KOKV	100 - 7.66	145.992	69.75	4.08806	47.9713	47.6045	80.4478	173.296	90.8962	143.543	388.145	334.886	24.123	126.604	79.2836	179.262	35.6327	0	3.94226	42.0241	47.6045	91.0909	202.854	73.3892	141.53	343.426	219.477	25.4242	119.9	81.1087	161.554	35.944	0
5.59_538.9542m/z		538.954	1	5.59227	0.291817	0	0.996713	0.446695	1.04554	KOK	KOKV	100	116.449	27.08	69.9322	89.1047	98.183	129.446	163.507	115.931	113.534	229.983	137.598	96.6592	103.024	114.493	114.112	57.348	78.3726	67.4381	78.0579	98.183	146.571	191.395	93.6023	111.942	203.486	90.1784	101.873	97.5687	117.128	102.84	57.8489	102.214
3.64_248.9717m/z		248.972	1	3.64162	0.367483	2	0.998179	0.446858	1.33339	KOK	KOKV	100	86.3219	76.9	131.287	127.346	82.876	27.6298	13.3924	20.3258	50.3135	23.3769	236.642	123.616	8.37878	32.3495	8.40738	160.149	97.6553	126.605	111.558	82.876	31.2851	15.6766	16.4109	49.6081	20.6836	155.09	130.283	7.9351	33.0942	7.57688	161.548	127.362
