# Supplementary material for: Analysis of the equine “cumulome” reveals major metabolic aberrations after maturation in vitro
Source: BMC Genomics. 2019 Jul 17;20:588. doi: 10.1186/s12864-019-5836-5 (PMC6637639; doi:10.1186/s12864-019-5836-5)
Supplement: Supplementary file 4 — Table S4. Additional information on donor mares and follicles for the in vivo and in vitro matured groups. Mann-Whitney test indicated no significant difference for mare age (p = 0.2) and a significant difference for follicle size (p = 0.04) between the two maturation groups. (XLSX 10 kb) [file 12864_2019_5836_MOESM4_ESM.xlsx]

## Sheet: Tabelle1
Mare Number	Maturation Condition	Mare Age (Years)	Breed	Collection Month	Follicle Size (cm)	Cumulus Size	Cumulus Quality before maturation	Cumulus Quality after maturation	Maturation control Oocyte
1	in vivo	12	Warmblood	October	3.6	large		expanded	polar body
2		9	Warmblood	December	4.2	medium		expanded	polar body
3		3	Trotter	April	4	large		expanded	polar body
4		4	Thoroughbred	April	3.8	small		expanded	polar body
5		6	Trotter	April	4.8	large		expanded	polar body
					3.9	large		expanded	polar body
6		5	Trotter	May	4.2	large		expanded	polar body
7		3	Trotter	May	4.5	large		expanded	polar body
1	in vitro	18	Warmblood	August	3.5	large	compact	expanded	polar body
					3	large	compact	expanded	polar body
2		22	Warmblood	September	<2	large	compact	expanded	polar body
3		2	Trotter	September	3.5	medium	compact	expanded	polar body
					4	large	compact	expanded	polar body
4		17	Freiberger	September	4.5	large	compact	expanded	polar body
5		9	Freiberger	September	3.5	small	compact	expanded	polar body
